# Supplementary material for: Human roars communicate upper-body strength more effectively than do screams or aggressive and distressed speech
Source: PLoS One. 2019 Mar 4;14(3):e0213034. doi: 10.1371/journal.pone.0213034 (PMC6398857; doi:10.1371/journal.pone.0213034)
Supplement: S1 File — (XLSX) [file pone.0213034.s004.xlsx]

## Sheet: Strength
stimulus_ID	Listener_ID	listener_sex	Vocaliser_ID	Vocaliser_Sex	Agg1_or_Fear2	Speech1_or_Vox2	Stimulus_Code_DFA	STRENGTHZ	strength_rating	meanF0	maxF0	minF0	startminusendF0	F0CV	inflex	inflex2	meanAMP_listener	ptmaxAMP	iNTCV	shimmer	jitter	wiener_entropy	AM_percent	spectralCOG	domfreq_F4	ZSTRENGTH_withinsex	FAC1_1	FAC2_1	FAC3_1	FAC4_1	FAC5_1	FAC6_1	meanAMP	Mas	harm	DC_percent	NLP_percent	domfreq_spectrum	iNTratio	iNTrange	iNTsumvar	iNTSD	F0sumvar	F0STDEV	duration	Amp_Mod	Subharmonics	Determ_Chaos	Vox_Silence
03-F-1-3-1-Y-Y-Y.wav	6542	female	3	F	1	1	1	-1.31315	20	343.797	534.968	187.417	114.41	0.219	9.018	0.694	63.767	55.959	1.209	0.159	0.021	-3.50487	21.7738	1373.68	3708.54	-0.854426	-1.02954	0.129767	0.622506	-0.406442	0.475103	0.16959	59.767	653.054	7.466	0	21.7738	1314.24	1.148	31.601	1.636	7.227	308.49	75.4063	1.883	0.41	0	0
03-F-1-3-1-Y-Y-Y.wav	6543	female	3	F	1	1	1	-1.31315	93	343.797	534.968	187.417	114.41	0.219	9.018	0.694	63.767	55.959	1.209	0.159	0.021	-3.50487	21.7738	1373.68	3708.54	-0.854426	-1.02954	0.129767	0.622506	-0.406442	0.475103	0.16959	59.767	653.054	7.466	0	21.7738	1314.24	1.148	31.601	1.636	7.227	308.49	75.4063	1.883	0.41	0	0
03-F-1-3-1-Y-Y-Y.wav	6544	female	3	F	1	1	1	-1.31315	44	343.797	534.968	187.417	114.41	0.219	9.018	0.694	63.767	55.959	1.209	0.159	0.021	-3.50487	21.7738	1373.68	3708.54	-0.854426	-1.02954	0.129767	0.622506	-0.406442	0.475103	0.16959	59.767	653.054	7.466	0	21.7738	1314.24	1.148	31.601	1.636	7.227	308.49	75.4063	1.883	0.41	0	0
03-F-1-3-1-Y-Y-Y.wav	6560	female	3	F	1	1	1	-1.31315	23	343.797	534.968	187.417	114.41	0.219	9.018	0.694	63.767	55.959	1.209	0.159	0.021	-3.50487	21.7738	1373.68	3708.54	-0.854426	-1.02954	0.129767	0.622506	-0.406442	0.475103	0.16959	59.767	653.054	7.466	0	21.7738	1314.24	1.148	31.601	1.636	7.227	308.49	75.4063	1.883	0.41	0	0
03-F-1-3-1-Y-Y-Y.wav	6624	female	3	F	1	1	1	-1.31315	60	343.797	534.968	187.417	114.41	0.219	9.018	0.694	63.767	55.959	1.209	0.159	0.021	-3.50487	21.7738	1373.68	3708.54	-0.854426	-1.02954	0.129767	0.622506	-0.406442	0.475103	0.16959	59.767	653.054	7.466	0	21.7738	1314.24	1.148	31.601	1.636	7.227	308.49	75.4063	1.883	0.41	0	0
03-F-1-3-1-Y-Y-Y.wav	6626	female	3	F	1	1	1	-1.31315	64	343.797	534.968	187.417	114.41	0.219	9.018	0.694	63.767	55.959	1.209	0.159	0.021	-3.50487	21.7738	1373.68	3708.54	-0.854426	-1.02954	0.129767	0.622506	-0.406442	0.475103	0.16959	59.767	653.054	7.466	0	21.7738	1314.24	1.148	31.601	1.636	7.227	308.49	75.4063	1.883	0.41	0	0
03-F-1-3-1-Y-Y-Y.wav	6627	female	3	F	1	1	1	-1.31315	50	343.797	534.968	187.417	114.41	0.219	9.018	0.694	63.767	55.959	1.209	0.159	0.021	-3.50487	21.7738	1373.68	3708.54	-0.854426	-1.02954	0.129767	0.622506	-0.406442	0.475103	0.16959	59.767	653.054	7.466	0	21.7738	1314.24	1.148	31.601	1.636	7.227	308.49	75.4063	1.883	0.41	0	0
03-F-1-3-1-Y-Y-Y.wav	6630	female	3	F	1	1	1	-1.31315	46	343.797	534.968	187.417	114.41	0.219	9.018	0.694	63.767	55.959	1.209	0.159	0.021	-3.50487	21.7738	1373.68	3708.54	-0.854426	-1.02954	0.129767	0.622506	-0.406442	0.475103	0.16959	59.767	653.054	7.466	0	21.7738	1314.24	1.148	31.601	1.636	7.227	308.49	75.4063	1.883	0.41	0	0
03-F-1-3-1-Y-Y-Y.wav	6662	female	3	F	1	1	1	-1.31315	100	343.797	534.968	187.417	114.41	0.219	9.018	0.694	63.767	55.959	1.209	0.159	0.021	-3.50487	21.7738	1373.68	3708.54	-0.854426	-1.02954	0.129767	0.622506	-0.406442	0.475103	0.16959	59.767	653.054	7.466	0	21.7738	1314.24	1.148	31.601	1.636	7.227	308.49	75.4063	1.883	0.41	0	0
03-F-1-3-1-Y-Y-Y.wav	6786	female	3	F	1	1	1	-1.31315	51	343.797	534.968	187.417	114.41	0.219	9.018	0.694	63.767	55.959	1.209	0.159	0.021	-3.50487	21.7738	1373.68	3708.54	-0.854426	-1.02954	0.129767	0.622506	-0.406442	0.475103	0.16959	59.767	653.054	7.466	0	21.7738	1314.24	1.148	31.601	1.636	7.227	308.49	75.4063	1.883	0.41	0	0
03-F-1-3-1-Y-Y-Y.wav	6787	female	3	F	1	1	1	-1.31315	24	343.797	534.968	187.417	114.41	0.219	9.018	0.694	63.767	55.959	1.209	0.159	0.021	-3.50487	21.7738	1373.68	3708.54	-0.854426	-1.02954	0.129767	0.622506	-0.406442	0.475103	0.16959	59.767	653.054	7.466	0	21.7738	1314.24	1.148	31.601	1.636	7.227	308.49	75.4063	1.883	0.41	0	0
03-F-1-3-1-Y-Y-Y.wav	6788	female	3	F	1	1	1	-1.31315	28	343.797	534.968	187.417	114.41	0.219	9.018	0.694	63.767	55.959	1.209	0.159	0.021	-3.50487	21.7738	1373.68	3708.54	-0.854426	-1.02954	0.129767	0.622506	-0.406442	0.475103	0.16959	59.767	653.054	7.466	0	21.7738	1314.24	1.148	31.601	1.636	7.227	308.49	75.4063	1.883	0.41	0	0
03-F-1-3-1-Y-Y-Y.wav	6791	female	3	F	1	1	1	-1.31315	49	343.797	534.968	187.417	114.41	0.219	9.018	0.694	63.767	55.959	1.209	0.159	0.021	-3.50487	21.7738	1373.68	3708.54	-0.854426	-1.02954	0.129767	0.622506	-0.406442	0.475103	0.16959	59.767	653.054	7.466	0	21.7738	1314.24	1.148	31.601	1.636	7.227	308.49	75.4063	1.883	0.41	0	0
03-F-1-3-1-Y-Y-Y.wav	6792	female	3	F	1	1	1	-1.31315	79	343.797	534.968	187.417	114.41	0.219	9.018	0.694	63.767	55.959	1.209	0.159	0.021	-3.50487	21.7738	1373.68	3708.54	-0.854426	-1.02954	0.129767	0.622506	-0.406442	0.475103	0.16959	59.767	653.054	7.466	0	21.7738	1314.24	1.148	31.601	1.636	7.227	308.49	75.4063	1.883	0.41	0	0
03-F-1-3-1-Y-Y-Y.wav	6795	female	3	F	1	1	1	-1.31315	60	343.797	534.968	187.417	114.41	0.219	9.018	0.694	63.767	55.959	1.209	0.159	0.021	-3.50487	21.7738	1373.68	3708.54	-0.854426	-1.02954	0.129767	0.622506	-0.406442	0.475103	0.16959	59.767	653.054	7.466	0	21.7738	1314.24	1.148	31.601	1.636	7.227	308.49	75.4063	1.883	0.41	0	0
03-F-1-3-1-Y-Y-Y.wav	6796	female	3	F	1	1	1	-1.31315	19	343.797	534.968	187.417	114.41	0.219	9.018	0.694	63.767	55.959	1.209	0.159	0.021	-3.50487	21.7738	1373.68	3708.54	-0.854426	-1.02954	0.129767	0.622506	-0.406442	0.475103	0.16959	59.767	653.054	7.466	0	21.7738	1314.24	1.148	31.601	1.636	7.227	308.49	75.4063	1.883	0.41	0	0
03-F-1-3-1-Y-Y-Y.wav	6798	female	3	F	1	1	1	-1.31315	87	343.797	534.968	187.417	114.41	0.219	9.018	0.694	63.767	55.959	1.209	0.159	0.021	-3.50487	21.7738	1373.68	3708.54	-0.854426	-1.02954	0.129767	0.622506	-0.406442	0.475103	0.16959	59.767	653.054	7.466	0	21.7738	1314.24	1.148	31.601	1.636	7.227	308.49	75.4063	1.883	0.41	0	0
03-F-1-3-1-Y-Y-Y.wav	6811	female	3	F	1	1	1	-1.31315	50	343.797	534.968	187.417	114.41	0.219	9.018	0.694	63.767	55.959	1.209	0.159	0.021	-3.50487	21.7738	1373.68	3708.54	-0.854426	-1.02954	0.129767	0.622506	-0.406442	0.475103	0.16959	59.767	653.054	7.466	0	21.7738	1314.24	1.148	31.601	1.636	7.227	308.49	75.4063	1.883	0.41	0	0
03-F-1-3-1-Y-Y-Y.wav	6819	female	3	F	1	1	1	-1.31315	69	343.797	534.968	187.417	114.41	0.219	9.018	0.694	63.767	55.959	1.209	0.159	0.021	-3.50487	21.7738	1373.68	3708.54	-0.854426	-1.02954	0.129767	0.622506	-0.406442	0.475103	0.16959	59.767	653.054	7.466	0	21.7738	1314.24	1.148	31.601	1.636	7.227	308.49	75.4063	1.883	0.41	0	0
03-F-1-3-1-Y-Y-Y.wav	6824	female	3	F	1	1	1	-1.31315	33	343.797	534.968	187.417	114.41	0.219	9.018	0.694	63.767	55.959	1.209	0.159	0.021	-3.50487	21.7738	1373.68	3708.54	-0.854426	-1.02954	0.129767	0.622506	-0.406442	0.475103	0.16959	59.767	653.054	7.466	0	21.7738	1314.24	1.148	31.601	1.636	7.227	308.49	75.4063	1.883	0.41	0	0
03-F-1-3-1-Y-Y-Y.wav	6825	female	3	F	1	1	1	-1.31315	31	343.797	534.968	187.417	114.41	0.219	9.018	0.694	63.767	55.959	1.209	0.159	0.021	-3.50487	21.7738	1373.68	3708.54	-0.854426	-1.02954	0.129767	0.622506	-0.406442	0.475103	0.16959	59.767	653.054	7.466	0	21.7738	1314.24	1.148	31.601	1.636	7.227	308.49	75.4063	1.883	0.41	0	0
03-F-1-3-1-Y-Y-Y.wav	6826	female	3	F	1	1	1	-1.31315	7	343.797	534.968	187.417	114.41	0.219	9.018	0.694	63.767	55.959	1.209	0.159	0.021	-3.50487	21.7738	1373.68	3708.54	-0.854426	-1.02954	0.129767	0.622506	-0.406442	0.475103	0.16959	59.767	653.054	7.466	0	21.7738	1314.24	1.148	31.601	1.636	7.227	308.49	75.4063	1.883	0.41	0	0
03-F-1-3-1-Y-Y-Y.wav	6829	female	3	F	1	1	1	-1.31315	62	343.797	534.968	187.417	114.41	0.219	9.018	0.694	63.767	55.959	1.209	0.159	0.021	-3.50487	21.7738	1373.68	3708.54	-0.854426	-1.02954	0.129767	0.622506	-0.406442	0.475103	0.16959	59.767	653.054	7.466	0	21.7738	1314.24	1.148	31.601	1.636	7.227	308.49	75.4063	1.883	0.41	0	0
03-F-1-3-1-Y-Y-Y.wav	6833	female	3	F	1	1	1	-1.31315	60	343.797	534.968	187.417	114.41	0.219	9.018	0.694	63.767	55.959	1.209	0.159	0.021	-3.50487	21.7738	1373.68	3708.54	-0.854426	-1.02954	0.129767	0.622506	-0.406442	0.475103	0.16959	59.767	653.054	7.466	0	21.7738	1314.24	1.148	31.601	1.636	7.227	308.49	75.4063	1.883	0.41	0	0
03-F-1-3-1-Y-Y-Y.wav	6837	female	3	F	1	1	1	-1.31315	24	343.797	534.968	187.417	114.41	0.219	9.018	0.694	63.767	55.959	1.209	0.159	0.021	-3.50487	21.7738	1373.68	3708.54	-0.854426	-1.02954	0.129767	0.622506	-0.406442	0.475103	0.16959	59.767	653.054	7.466	0	21.7738	1314.24	1.148	31.601	1.636	7.227	308.49	75.4063	1.883	0.41	0	0
03-F-1-3-1-Y-Y-Y.wav	6854	female	3	F	1	1	1	-1.31315	60	343.797	534.968	187.417	114.41	0.219	9.018	0.694	63.767	55.959	1.209	0.159	0.021	-3.50487	21.7738	1373.68	3708.54	-0.854426	-1.02954	0.129767	0.622506	-0.406442	0.475103	0.16959	59.767	653.054	7.466	0	21.7738	1314.24	1.148	31.601	1.636	7.227	308.49	75.4063	1.883	0.41	0	0
03-F-1-3-1-Y-Y-Y.wav	6859	female	3	F	1	1	1	-1.31315	58	343.797	534.968	187.417	114.41	0.219	9.018	0.694	63.767	55.959	1.209	0.159	0.021	-3.50487	21.7738	1373.68	3708.54	-0.854426	-1.02954	0.129767	0.622506	-0.406442	0.475103	0.16959	59.767	653.054	7.466	0	21.7738	1314.24	1.148	31.601	1.636	7.227	308.49	75.4063	1.883	0.41	0	0
03-F-1-3-1-Y-Y-Y.wav	6895	female	3	F	1	1	1	-1.31315	33	343.797	534.968	187.417	114.41	0.219	9.018	0.694	63.767	55.959	1.209	0.159	0.021	-3.50487	21.7738	1373.68	3708.54	-0.854426	-1.02954	0.129767	0.622506	-0.406442	0.475103	0.16959	59.767	653.054	7.466	0	21.7738	1314.24	1.148	31.601	1.636	7.227	308.49	75.4063	1.883	0.41	0	0
03-F-1-3-1-Y-Y-Y.wav	6905	female	3	F	1	1	1	-1.31315	19	343.797	534.968	187.417	114.41	0.219	9.018	0.694	63.767	55.959	1.209	0.159	0.021	-3.50487	21.7738	1373.68	3708.54	-0.854426	-1.02954	0.129767	0.622506	-0.406442	0.475103	0.16959	59.767	653.054	7.466	0	21.7738	1314.24	1.148	31.601	1.636	7.227	308.49	75.4063	1.883	0.41	0	0
03-F-1-3-1-Y-Y-Y.wav	6909	female	3	F	1	1	1	-1.31315	53	343.797	534.968	187.417	114.41	0.219	9.018	0.694	63.767	55.959	1.209	0.159	0.021	-3.50487	21.7738	1373.68	3708.54	-0.854426	-1.02954	0.129767	0.622506	-0.406442	0.475103	0.16959	59.767	653.054	7.466	0	21.7738	1314.24	1.148	31.601	1.636	7.227	308.49	75.4063	1.883	0.41	0	0
03-F-1-3-1-Y-Y-Y.wav	6910	female	3	F	1	1	1	-1.31315	63	343.797	534.968	187.417	114.41	0.219	9.018	0.694	63.767	55.959	1.209	0.159	0.021	-3.50487	21.7738	1373.68	3708.54	-0.854426	-1.02954	0.129767	0.622506	-0.406442	0.475103	0.16959	59.767	653.054	7.466	0	21.7738	1314.24	1.148	31.601	1.636	7.227	308.49	75.4063	1.883	0.41	0	0
03-F-1-3-1-Y-Y-Y.wav	6914	female	3	F	1	1	1	-1.31315	70	343.797	534.968	187.417	114.41	0.219	9.018	0.694	63.767	55.959	1.209	0.159	0.021	-3.50487	21.7738	1373.68	3708.54	-0.854426	-1.02954	0.129767	0.622506	-0.406442	0.475103	0.16959	59.767	653.054	7.466	0	21.7738	1314.24	1.148	31.601	1.636	7.227	308.49	75.4063	1.883	0.41	0	0
03-F-1-3-1-Y-Y-Y.wav	6919	female	3	F	1	1	1	-1.31315	43	343.797	534.968	187.417	114.41	0.219	9.018	0.694	63.767	55.959	1.209	0.159	0.021	-3.50487	21.7738	1373.68	3708.54	-0.854426	-1.02954	0.129767	0.622506	-0.406442	0.475103	0.16959	59.767	653.054	7.466	0	21.7738	1314.24	1.148	31.601	1.636	7.227	308.49	75.4063	1.883	0.41	0	0
03-F-1-3-1-Y-Y-Y.wav	6934	female	3	F	1	1	1	-1.31315	40	343.797	534.968	187.417	114.41	0.219	9.018	0.694	63.767	55.959	1.209	0.159	0.021	-3.50487	21.7738	1373.68	3708.54	-0.854426	-1.02954	0.129767	0.622506	-0.406442	0.475103	0.16959	59.767	653.054	7.466	0	21.7738	1314.24	1.148	31.601	1.636	7.227	308.49	75.4063	1.883	0.41	0	0
03-F-1-3-1-Y-Y-Y.wav	6937	female	3	F	1	1	1	-1.31315	46	343.797	534.968	187.417	114.41	0.219	9.018	0.694	63.767	55.959	1.209	0.159	0.021	-3.50487	21.7738	1373.68	3708.54	-0.854426	-1.02954	0.129767	0.622506	-0.406442	0.475103	0.16959	59.767	653.054	7.466	0	21.7738	1314.24	1.148	31.601	1.636	7.227	308.49	75.4063	1.883	0.41	0	0
03-F-1-3-1-Y-Y-Y.wav	6939	female	3	F	1	1	1	-1.31315	41	343.797	534.968	187.417	114.41	0.219	9.018	0.694	63.767	55.959	1.209	0.159	0.021	-3.50487	21.7738	1373.68	3708.54	-0.854426	-1.02954	0.129767	0.622506	-0.406442	0.475103	0.16959	59.767	653.054	7.466	0	21.7738	1314.24	1.148	31.601	1.636	7.227	308.49	75.4063	1.883	0.41	0	0
03-F-1-3-1-Y-Y-Y.wav	6940	female	3	F	1	1	1	-1.31315	42	343.797	534.968	187.417	114.41	0.219	9.018	0.694	63.767	55.959	1.209	0.159	0.021	-3.50487	21.7738	1373.68	3708.54	-0.854426	-1.02954	0.129767	0.622506	-0.406442	0.475103	0.16959	59.767	653.054	7.466	0	21.7738	1314.24	1.148	31.601	1.636	7.227	308.49	75.4063	1.883	0.41	0	0
03-F-1-3-1-Y-Y-Y.wav	6942	female	3	F	1	1	1	-1.31315	40	343.797	534.968	187.417	114.41	0.219	9.018	0.694	63.767	55.959	1.209	0.159	0.021	-3.50487	21.7738	1373.68	3708.54	-0.854426	-1.02954	0.129767	0.622506	-0.406442	0.475103	0.16959	59.767	653.054	7.466	0	21.7738	1314.24	1.148	31.601	1.636	7.227	308.49	75.4063	1.883	0.41	0	0
03-F-1-3-1-Y-Y-Y.wav	6946	female	3	F	1	1	1	-1.31315	64	343.797	534.968	187.417	114.41	0.219	9.018	0.694	63.767	55.959	1.209	0.159	0.021	-3.50487	21.7738	1373.68	3708.54	-0.854426	-1.02954	0.129767	0.622506	-0.406442	0.475103	0.16959	59.767	653.054	7.466	0	21.7738	1314.24	1.148	31.601	1.636	7.227	308.49	75.4063	1.883	0.41	0	0
03-F-1-3-1-Y-Y-Y.wav	6956	female	3	F	1	1	1	-1.31315	39	343.797	534.968	187.417	114.41	0.219	9.018	0.694	63.767	55.959	1.209	0.159	0.021	-3.50487	21.7738	1373.68	3708.54	-0.854426	-1.02954	0.129767	0.622506	-0.406442	0.475103	0.16959	59.767	653.054	7.466	0	21.7738	1314.24	1.148	31.601	1.636	7.227	308.49	75.4063	1.883	0.41	0	0
03-F-1-3-1-Y-Y-Y.wav	6539	male	3	F	1	1	1	-1.31315	68	343.797	534.968	187.417	114.41	0.219	9.018	0.694	63.767	55.959	1.209	0.159	0.021	-3.50487	21.7738	1373.68	3708.54	-0.854426	-1.02954	0.129767	0.622506	-0.406442	0.475103	0.16959	59.767	653.054	7.466	0	21.7738	1314.24	1.148	31.601	1.636	7.227	308.49	75.4063	1.883	0.41	0	0
03-F-1-3-1-Y-Y-Y.wav	6540	male	3	F	1	1	1	-1.31315	25	343.797	534.968	187.417	114.41	0.219	9.018	0.694	63.767	55.959	1.209	0.159	0.021	-3.50487	21.7738	1373.68	3708.54	-0.854426	-1.02954	0.129767	0.622506	-0.406442	0.475103	0.16959	59.767	653.054	7.466	0	21.7738	1314.24	1.148	31.601	1.636	7.227	308.49	75.4063	1.883	0.41	0	0
03-F-1-3-1-Y-Y-Y.wav	6541	male	3	F	1	1	1	-1.31315	76	343.797	534.968	187.417	114.41	0.219	9.018	0.694	63.767	55.959	1.209	0.159	0.021	-3.50487	21.7738	1373.68	3708.54	-0.854426	-1.02954	0.129767	0.622506	-0.406442	0.475103	0.16959	59.767	653.054	7.466	0	21.7738	1314.24	1.148	31.601	1.636	7.227	308.49	75.4063	1.883	0.41	0	0
03-F-1-3-1-Y-Y-Y.wav	6549	male	3	F	1	1	1	-1.31315	84	343.797	534.968	187.417	114.41	0.219	9.018	0.694	63.767	55.959	1.209	0.159	0.021	-3.50487	21.7738	1373.68	3708.54	-0.854426	-1.02954	0.129767	0.622506	-0.406442	0.475103	0.16959	59.767	653.054	7.466	0	21.7738	1314.24	1.148	31.601	1.636	7.227	308.49	75.4063	1.883	0.41	0	0
03-F-1-3-1-Y-Y-Y.wav	6556	male	3	F	1	1	1	-1.31315	57	343.797	534.968	187.417	114.41	0.219	9.018	0.694	63.767	55.959	1.209	0.159	0.021	-3.50487	21.7738	1373.68	3708.54	-0.854426	-1.02954	0.129767	0.622506	-0.406442	0.475103	0.16959	59.767	653.054	7.466	0	21.7738	1314.24	1.148	31.601	1.636	7.227	308.49	75.4063	1.883	0.41	0	0
03-F-1-3-1-Y-Y-Y.wav	6597	male	3	F	1	1	1	-1.31315	21	343.797	534.968	187.417	114.41	0.219	9.018	0.694	63.767	55.959	1.209	0.159	0.021	-3.50487	21.7738	1373.68	3708.54	-0.854426	-1.02954	0.129767	0.622506	-0.406442	0.475103	0.16959	59.767	653.054	7.466	0	21.7738	1314.24	1.148	31.601	1.636	7.227	308.49	75.4063	1.883	0.41	0	0
03-F-1-3-1-Y-Y-Y.wav	6602	male	3	F	1	1	1	-1.31315	37	343.797	534.968	187.417	114.41	0.219	9.018	0.694	63.767	55.959	1.209	0.159	0.021	-3.50487	21.7738	1373.68	3708.54	-0.854426	-1.02954	0.129767	0.622506	-0.406442	0.475103	0.16959	59.767	653.054	7.466	0	21.7738	1314.24	1.148	31.601	1.636	7.227	308.49	75.4063	1.883	0.41	0	0
03-F-1-3-1-Y-Y-Y.wav	6603	male	3	F	1	1	1	-1.31315	42	343.797	534.968	187.417	114.41	0.219	9.018	0.694	63.767	55.959	1.209	0.159	0.021	-3.50487	21.7738	1373.68	3708.54	-0.854426	-1.02954	0.129767	0.622506	-0.406442	0.475103	0.16959	59.767	653.054	7.466	0	21.7738	1314.24	1.148	31.601	1.636	7.227	308.49	75.4063	1.883	0.41	0	0
03-F-1-3-1-Y-Y-Y.wav	6604	male	3	F	1	1	1	-1.31315	10	343.797	534.968	187.417	114.41	0.219	9.018	0.694	63.767	55.959	1.209	0.159	0.021	-3.50487	21.7738	1373.68	3708.54	-0.854426	-1.02954	0.129767	0.622506	-0.406442	0.475103	0.16959	59.767	653.054	7.466	0	21.7738	1314.24	1.148	31.601	1.636	7.227	308.49	75.4063	1.883	0.41	0	0
03-F-1-3-1-Y-Y-Y.wav	6606	male	3	F	1	1	1	-1.31315	27	343.797	534.968	187.417	114.41	0.219	9.018	0.694	63.767	55.959	1.209	0.159	0.021	-3.50487	21.7738	1373.68	3708.54	-0.854426	-1.02954	0.129767	0.622506	-0.406442	0.475103	0.16959	59.767	653.054	7.466	0	21.7738	1314.24	1.148	31.601	1.636	7.227	308.49	75.4063	1.883	0.41	0	0
03-F-1-3-1-Y-Y-Y.wav	6607	male	3	F	1	1	1	-1.31315	25	343.797	534.968	187.417	114.41	0.219	9.018	0.694	63.767	55.959	1.209	0.159	0.021	-3.50487	21.7738	1373.68	3708.54	-0.854426	-1.02954	0.129767	0.622506	-0.406442	0.475103	0.16959	59.767	653.054	7.466	0	21.7738	1314.24	1.148	31.601	1.636	7.227	308.49	75.4063	1.883	0.41	0	0
03-F-1-3-1-Y-Y-Y.wav	6609	male	3	F	1	1	1	-1.31315	72	343.797	534.968	187.417	114.41	0.219	9.018	0.694	63.767	55.959	1.209	0.159	0.021	-3.50487	21.7738	1373.68	3708.54	-0.854426	-1.02954	0.129767	0.622506	-0.406442	0.475103	0.16959	59.767	653.054	7.466	0	21.7738	1314.24	1.148	31.601	1.636	7.227	308.49	75.4063	1.883	0.41	0	0
03-F-1-3-1-Y-Y-Y.wav	6612	male	3	F	1	1	1	-1.31315	64	343.797	534.968	187.417	114.41	0.219	9.018	0.694	63.767	55.959	1.209	0.159	0.021	-3.50487	21.7738	1373.68	3708.54	-0.854426	-1.02954	0.129767	0.622506	-0.406442	0.475103	0.16959	59.767	653.054	7.466	0	21.7738	1314.24	1.148	31.601	1.636	7.227	308.49	75.4063	1.883	0.41	0	0
03-F-1-3-1-Y-Y-Y.wav	6613	male	3	F	1	1	1	-1.31315	43	343.797	534.968	187.417	114.41	0.219	9.018	0.694	63.767	55.959	1.209	0.159	0.021	-3.50487	21.7738	1373.68	3708.54	-0.854426	-1.02954	0.129767	0.622506	-0.406442	0.475103	0.16959	59.767	653.054	7.466	0	21.7738	1314.24	1.148	31.601	1.636	7.227	308.49	75.4063	1.883	0.41	0	0
03-F-1-3-1-Y-Y-Y.wav	6615	male	3	F	1	1	1	-1.31315	64	343.797	534.968	187.417	114.41	0.219	9.018	0.694	63.767	55.959	1.209	0.159	0.021	-3.50487	21.7738	1373.68	3708.54	-0.854426	-1.02954	0.129767	0.622506	-0.406442	0.475103	0.16959	59.767	653.054	7.466	0	21.7738	1314.24	1.148	31.601	1.636	7.227	308.49	75.4063	1.883	0.41	0	0
03-F-1-3-1-Y-Y-Y.wav	6617	male	3	F	1	1	1	-1.31315	18	343.797	534.968	187.417	114.41	0.219	9.018	0.694	63.767	55.959	1.209	0.159	0.021	-3.50487	21.7738	1373.68	3708.54	-0.854426	-1.02954	0.129767	0.622506	-0.406442	0.475103	0.16959	59.767	653.054	7.466	0	21.7738	1314.24	1.148	31.601	1.636	7.227	308.49	75.4063	1.883	0.41	0	0
03-F-1-3-1-Y-Y-Y.wav	6622	male	3	F	1	1	1	-1.31315	56	343.797	534.968	187.417	114.41	0.219	9.018	0.694	63.767	55.959	1.209	0.159	0.021	-3.50487	21.7738	1373.68	3708.54	-0.854426	-1.02954	0.129767	0.622506	-0.406442	0.475103	0.16959	59.767	653.054	7.466	0	21.7738	1314.24	1.148	31.601	1.636	7.227	308.49	75.4063	1.883	0.41	0	0
03-F-1-3-1-Y-Y-Y.wav	6623	male	3	F	1	1	1	-1.31315	59	343.797	534.968	187.417	114.41	0.219	9.018	0.694	63.767	55.959	1.209	0.159	0.021	-3.50487	21.7738	1373.68	3708.54	-0.854426	-1.02954	0.129767	0.622506	-0.406442	0.475103	0.16959	59.767	653.054	7.466	0	21.7738	1314.24	1.148	31.601	1.636	7.227	308.49	75.4063	1.883	0.41	0	0
03-F-1-3-1-Y-Y-Y.wav	6628	male	3	F	1	1	1	-1.31315	25	343.797	534.968	187.417	114.41	0.219	9.018	0.694	63.767	55.959	1.209	0.159	0.021	-3.50487	21.7738	1373.68	3708.54	-0.854426	-1.02954	0.129767	0.622506	-0.406442	0.475103	0.16959	59.767	653.054	7.466	0	21.7738	1314.24	1.148	31.601	1.636	7.227	308.49	75.4063	1.883	0.41	0	0
03-F-1-3-1-Y-Y-Y.wav	6631	male	3	F	1	1	1	-1.31315	75	343.797	534.968	187.417	114.41	0.219	9.018	0.694	63.767	55.959	1.209	0.159	0.021	-3.50487	21.7738	1373.68	3708.54	-0.854426	-1.02954	0.129767	0.622506	-0.406442	0.475103	0.16959	59.767	653.054	7.466	0	21.7738	1314.24	1.148	31.601	1.636	7.227	308.49	75.4063	1.883	0.41	0	0
03-F-1-3-1-Y-Y-Y.wav	6633	male	3	F	1	1	1	-1.31315	40	343.797	534.968	187.417	114.41	0.219	9.018	0.694	63.767	55.959	1.209	0.159	0.021	-3.50487	21.7738	1373.68	3708.54	-0.854426	-1.02954	0.129767	0.622506	-0.406442	0.475103	0.16959	59.767	653.054	7.466	0	21.7738	1314.24	1.148	31.601	1.636	7.227	308.49	75.4063	1.883	0.41	0	0
03-F-1-3-1-Y-Y-Y.wav	6635	male	3	F	1	1	1	-1.31315	65	343.797	534.968	187.417	114.41	0.219	9.018	0.694	63.767	55.959	1.209	0.159	0.021	-3.50487	21.7738	1373.68	3708.54	-0.854426	-1.02954	0.129767	0.622506	-0.406442	0.475103	0.16959	59.767	653.054	7.466	0	21.7738	1314.24	1.148	31.601	1.636	7.227	308.49	75.4063	1.883	0.41	0	0
03-F-1-3-1-Y-Y-Y.wav	6636	male	3	F	1	1	1	-1.31315	42	343.797	534.968	187.417	114.41	0.219	9.018	0.694	63.767	55.959	1.209	0.159	0.021	-3.50487	21.7738	1373.68	3708.54	-0.854426	-1.02954	0.129767	0.622506	-0.406442	0.475103	0.16959	59.767	653.054	7.466	0	21.7738	1314.24	1.148	31.601	1.636	7.227	308.49	75.4063	1.883	0.41	0	0
03-F-1-3-1-Y-Y-Y.wav	6637	male	3	F	1	1	1	-1.31315	64	343.797	534.968	187.417	114.41	0.219	9.018	0.694	63.767	55.959	1.209	0.159	0.021	-3.50487	21.7738	1373.68	3708.54	-0.854426	-1.02954	0.129767	0.622506	-0.406442	0.475103	0.16959	59.767	653.054	7.466	0	21.7738	1314.24	1.148	31.601	1.636	7.227	308.49	75.4063	1.883	0.41	0	0
03-F-1-3-1-Y-Y-Y.wav	6638	male	3	F	1	1	1	-1.31315	44	343.797	534.968	187.417	114.41	0.219	9.018	0.694	63.767	55.959	1.209	0.159	0.021	-3.50487	21.7738	1373.68	3708.54	-0.854426	-1.02954	0.129767	0.622506	-0.406442	0.475103	0.16959	59.767	653.054	7.466	0	21.7738	1314.24	1.148	31.601	1.636	7.227	308.49	75.4063	1.883	0.41	0	0
03-F-1-3-1-Y-Y-Y.wav	6639	male	3	F	1	1	1	-1.31315	38	343.797	534.968	187.417	114.41	0.219	9.018	0.694	63.767	55.959	1.209	0.159	0.021	-3.50487	21.7738	1373.68	3708.54	-0.854426	-1.02954	0.129767	0.622506	-0.406442	0.475103	0.16959	59.767	653.054	7.466	0	21.7738	1314.24	1.148	31.601	1.636	7.227	308.49	75.4063	1.883	0.41	0	0
03-F-1-3-1-Y-Y-Y.wav	6801	male	3	F	1	1	1	-1.31315	21	343.797	534.968	187.417	114.41	0.219	9.018	0.694	63.767	55.959	1.209	0.159	0.021	-3.50487	21.7738	1373.68	3708.54	-0.854426	-1.02954	0.129767	0.622506	-0.406442	0.475103	0.16959	59.767	653.054	7.466	0	21.7738	1314.24	1.148	31.601	1.636	7.227	308.49	75.4063	1.883	0.41	0	0
03-F-1-3-1-Y-Y-Y.wav	6802	male	3	F	1	1	1	-1.31315	34	343.797	534.968	187.417	114.41	0.219	9.018	0.694	63.767	55.959	1.209	0.159	0.021	-3.50487	21.7738	1373.68	3708.54	-0.854426	-1.02954	0.129767	0.622506	-0.406442	0.475103	0.16959	59.767	653.054	7.466	0	21.7738	1314.24	1.148	31.601	1.636	7.227	308.49	75.4063	1.883	0.41	0	0
03-F-1-3-1-Y-Y-Y.wav	6805	male	3	F	1	1	1	-1.31315	4	343.797	534.968	187.417	114.41	0.219	9.018	0.694	63.767	55.959	1.209	0.159	0.021	-3.50487	21.7738	1373.68	3708.54	-0.854426	-1.02954	0.129767	0.622506	-0.406442	0.475103	0.16959	59.767	653.054	7.466	0	21.7738	1314.24	1.148	31.601	1.636	7.227	308.49	75.4063	1.883	0.41	0	0
03-F-1-3-1-Y-Y-Y.wav	6814	male	3	F	1	1	1	-1.31315	50	343.797	534.968	187.417	114.41	0.219	9.018	0.694	63.767	55.959	1.209	0.159	0.021	-3.50487	21.7738	1373.68	3708.54	-0.854426	-1.02954	0.129767	0.622506	-0.406442	0.475103	0.16959	59.767	653.054	7.466	0	21.7738	1314.24	1.148	31.601	1.636	7.227	308.49	75.4063	1.883	0.41	0	0
03-F-1-3-1-Y-Y-Y.wav	6815	male	3	F	1	1	1	-1.31315	31	343.797	534.968	187.417	114.41	0.219	9.018	0.694	63.767	55.959	1.209	0.159	0.021	-3.50487	21.7738	1373.68	3708.54	-0.854426	-1.02954	0.129767	0.622506	-0.406442	0.475103	0.16959	59.767	653.054	7.466	0	21.7738	1314.24	1.148	31.601	1.636	7.227	308.49	75.4063	1.883	0.41	0	0
03-F-1-3-1-Y-Y-Y.wav	6828	male	3	F	1	1	1	-1.31315	15	343.797	534.968	187.417	114.41	0.219	9.018	0.694	63.767	55.959	1.209	0.159	0.021	-3.50487	21.7738	1373.68	3708.54	-0.854426	-1.02954	0.129767	0.622506	-0.406442	0.475103	0.16959	59.767	653.054	7.466	0	21.7738	1314.24	1.148	31.601	1.636	7.227	308.49	75.4063	1.883	0.41	0	0
03-F-1-3-1-Y-Y-Y.wav	6830	male	3	F	1	1	1	-1.31315	28	343.797	534.968	187.417	114.41	0.219	9.018	0.694	63.767	55.959	1.209	0.159	0.021	-3.50487	21.7738	1373.68	3708.54	-0.854426	-1.02954	0.129767	0.622506	-0.406442	0.475103	0.16959	59.767	653.054	7.466	0	21.7738	1314.24	1.148	31.601	1.636	7.227	308.49	75.4063	1.883	0.41	0	0
03-F-1-3-1-Y-Y-Y.wav	6835	male	3	F	1	1	1	-1.31315	41	343.797	534.968	187.417	114.41	0.219	9.018	0.694	63.767	55.959	1.209	0.159	0.021	-3.50487	21.7738	1373.68	3708.54	-0.854426	-1.02954	0.129767	0.622506	-0.406442	0.475103	0.16959	59.767	653.054	7.466	0	21.7738	1314.24	1.148	31.601	1.636	7.227	308.49	75.4063	1.883	0.41	0	0
03-F-1-3-1-Y-Y-Y.wav	6844	male	3	F	1	1	1	-1.31315	20	343.797	534.968	187.417	114.41	0.219	9.018	0.694	63.767	55.959	1.209	0.159	0.021	-3.50487	21.7738	1373.68	3708.54	-0.854426	-1.02954	0.129767	0.622506	-0.406442	0.475103	0.16959	59.767	653.054	7.466	0	21.7738	1314.24	1.148	31.601	1.636	7.227	308.49	75.4063	1.883	0.41	0	0
03-F-1-3-1-Y-Y-Y.wav	6849	male	3	F	1	1	1	-1.31315	11	343.797	534.968	187.417	114.41	0.219	9.018	0.694	63.767	55.959	1.209	0.159	0.021	-3.50487	21.7738	1373.68	3708.54	-0.854426	-1.02954	0.129767	0.622506	-0.406442	0.475103	0.16959	59.767	653.054	7.466	0	21.7738	1314.24	1.148	31.601	1.636	7.227	308.49	75.4063	1.883	0.41	0	0
03-F-1-3-1-Y-Y-Y.wav	6850	male	3	F	1	1	1	-1.31315	65	343.797	534.968	187.417	114.41	0.219	9.018	0.694	63.767	55.959	1.209	0.159	0.021	-3.50487	21.7738	1373.68	3708.54	-0.854426	-1.02954	0.129767	0.622506	-0.406442	0.475103	0.16959	59.767	653.054	7.466	0	21.7738	1314.24	1.148	31.601	1.636	7.227	308.49	75.4063	1.883	0.41	0	0
03-F-1-3-1-Y-Y-Y.wav	6896	male	3	F	1	1	1	-1.31315	54	343.797	534.968	187.417	114.41	0.219	9.018	0.694	63.767	55.959	1.209	0.159	0.021	-3.50487	21.7738	1373.68	3708.54	-0.854426	-1.02954	0.129767	0.622506	-0.406442	0.475103	0.16959	59.767	653.054	7.466	0	21.7738	1314.24	1.148	31.601	1.636	7.227	308.49	75.4063	1.883	0.41	0	0
03-F-1-3-1-Y-Y-Y.wav	6898	male	3	F	1	1	1	-1.31315	56	343.797	534.968	187.417	114.41	0.219	9.018	0.694	63.767	55.959	1.209	0.159	0.021	-3.50487	21.7738	1373.68	3708.54	-0.854426	-1.02954	0.129767	0.622506	-0.406442	0.475103	0.16959	59.767	653.054	7.466	0	21.7738	1314.24	1.148	31.601	1.636	7.227	308.49	75.4063	1.883	0.41	0	0
03-F-1-3-1-Y-Y-Y.wav	6901	male	3	F	1	1	1	-1.31315	37	343.797	534.968	187.417	114.41	0.219	9.018	0.694	63.767	55.959	1.209	0.159	0.021	-3.50487	21.7738	1373.68	3708.54	-0.854426	-1.02954	0.129767	0.622506	-0.406442	0.475103	0.16959	59.767	653.054	7.466	0	21.7738	1314.24	1.148	31.601	1.636	7.227	308.49	75.4063	1.883	0.41	0	0
03-F-1-3-1-Y-Y-Y.wav	6922	male	3	F	1	1	1	-1.31315	50	343.797	534.968	187.417	114.41	0.219	9.018	0.694	63.767	55.959	1.209	0.159	0.021	-3.50487	21.7738	1373.68	3708.54	-0.854426	-1.02954	0.129767	0.622506	-0.406442	0.475103	0.16959	59.767	653.054	7.466	0	21.7738	1314.24	1.148	31.601	1.636	7.227	308.49	75.4063	1.883	0.41	0	0
03-F-1-3-1-Y-Y-Y.wav	6957	male	3	F	1	1	1	-1.31315	35	343.797	534.968	187.417	114.41	0.219	9.018	0.694	63.767	55.959	1.209	0.159	0.021	-3.50487	21.7738	1373.68	3708.54	-0.854426	-1.02954	0.129767	0.622506	-0.406442	0.475103	0.16959	59.767	653.054	7.466	0	21.7738	1314.24	1.148	31.601	1.636	7.227	308.49	75.4063	1.883	0.41	0	0
03-F-1-3-2-Y-Y-Y.wav	6542	female	3	F	1	2	2	-1.31315	11	401.187	419.923	367.395	-9.83	0.032	6.169	0.617	63.802	36.755	0.78		0.047	-3.74352	9.66184	1403.93	3949.52	-0.854426							67.802	382.556	2.713	20.934	77.2947	1647.11	1.054	22.055	3.257	5.286	84.761	13.0329	0.621	0.06	0.29	0.13	0
03-F-1-3-2-Y-Y-Y.wav	6543	female	3	F	1	2	2	-1.31315	54	401.187	419.923	367.395	-9.83	0.032	6.169	0.617	63.802	36.755	0.78		0.047	-3.74352	9.66184	1403.93	3949.52	-0.854426							67.802	382.556	2.713	20.934	77.2947	1647.11	1.054	22.055	3.257	5.286	84.761	13.0329	0.621	0.06	0.29	0.13	0
03-F-1-3-2-Y-Y-Y.wav	6544	female	3	F	1	2	2	-1.31315	61	401.187	419.923	367.395	-9.83	0.032	6.169	0.617	63.802	36.755	0.78		0.047	-3.74352	9.66184	1403.93	3949.52	-0.854426							67.802	382.556	2.713	20.934	77.2947	1647.11	1.054	22.055	3.257	5.286	84.761	13.0329	0.621	0.06	0.29	0.13	0
03-F-1-3-2-Y-Y-Y.wav	6560	female	3	F	1	2	2	-1.31315	31	401.187	419.923	367.395	-9.83	0.032	6.169	0.617	63.802	36.755	0.78		0.047	-3.74352	9.66184	1403.93	3949.52	-0.854426							67.802	382.556	2.713	20.934	77.2947	1647.11	1.054	22.055	3.257	5.286	84.761	13.0329	0.621	0.06	0.29	0.13	0
03-F-1-3-2-Y-Y-Y.wav	6624	female	3	F	1	2	2	-1.31315	95	401.187	419.923	367.395	-9.83	0.032	6.169	0.617	63.802	36.755	0.78		0.047	-3.74352	9.66184	1403.93	3949.52	-0.854426							67.802	382.556	2.713	20.934	77.2947	1647.11	1.054	22.055	3.257	5.286	84.761	13.0329	0.621	0.06	0.29	0.13	0
03-F-1-3-2-Y-Y-Y.wav	6626	female	3	F	1	2	2	-1.31315	73	401.187	419.923	367.395	-9.83	0.032	6.169	0.617	63.802	36.755	0.78		0.047	-3.74352	9.66184	1403.93	3949.52	-0.854426							67.802	382.556	2.713	20.934	77.2947	1647.11	1.054	22.055	3.257	5.286	84.761	13.0329	0.621	0.06	0.29	0.13	0
03-F-1-3-2-Y-Y-Y.wav	6627	female	3	F	1	2	2	-1.31315	51	401.187	419.923	367.395	-9.83	0.032	6.169	0.617	63.802	36.755	0.78		0.047	-3.74352	9.66184	1403.93	3949.52	-0.854426							67.802	382.556	2.713	20.934	77.2947	1647.11	1.054	22.055	3.257	5.286	84.761	13.0329	0.621	0.06	0.29	0.13	0
03-F-1-3-2-Y-Y-Y.wav	6630	female	3	F	1	2	2	-1.31315	31	401.187	419.923	367.395	-9.83	0.032	6.169	0.617	63.802	36.755	0.78		0.047	-3.74352	9.66184	1403.93	3949.52	-0.854426							67.802	382.556	2.713	20.934	77.2947	1647.11	1.054	22.055	3.257	5.286	84.761	13.0329	0.621	0.06	0.29	0.13	0
03-F-1-3-2-Y-Y-Y.wav	6662	female	3	F	1	2	2	-1.31315	69	401.187	419.923	367.395	-9.83	0.032	6.169	0.617	63.802	36.755	0.78		0.047	-3.74352	9.66184	1403.93	3949.52	-0.854426							67.802	382.556	2.713	20.934	77.2947	1647.11	1.054	22.055	3.257	5.286	84.761	13.0329	0.621	0.06	0.29	0.13	0
03-F-1-3-2-Y-Y-Y.wav	6786	female	3	F	1	2	2	-1.31315	52	401.187	419.923	367.395	-9.83	0.032	6.169	0.617	63.802	36.755	0.78		0.047	-3.74352	9.66184	1403.93	3949.52	-0.854426							67.802	382.556	2.713	20.934	77.2947	1647.11	1.054	22.055	3.257	5.286	84.761	13.0329	0.621	0.06	0.29	0.13	0
03-F-1-3-2-Y-Y-Y.wav	6787	female	3	F	1	2	2	-1.31315	90	401.187	419.923	367.395	-9.83	0.032	6.169	0.617	63.802	36.755	0.78		0.047	-3.74352	9.66184	1403.93	3949.52	-0.854426							67.802	382.556	2.713	20.934	77.2947	1647.11	1.054	22.055	3.257	5.286	84.761	13.0329	0.621	0.06	0.29	0.13	0
03-F-1-3-2-Y-Y-Y.wav	6788	female	3	F	1	2	2	-1.31315	22	401.187	419.923	367.395	-9.83	0.032	6.169	0.617	63.802	36.755	0.78		0.047	-3.74352	9.66184	1403.93	3949.52	-0.854426							67.802	382.556	2.713	20.934	77.2947	1647.11	1.054	22.055	3.257	5.286	84.761	13.0329	0.621	0.06	0.29	0.13	0
03-F-1-3-2-Y-Y-Y.wav	6791	female	3	F	1	2	2	-1.31315	52	401.187	419.923	367.395	-9.83	0.032	6.169	0.617	63.802	36.755	0.78		0.047	-3.74352	9.66184	1403.93	3949.52	-0.854426							67.802	382.556	2.713	20.934	77.2947	1647.11	1.054	22.055	3.257	5.286	84.761	13.0329	0.621	0.06	0.29	0.13	0
03-F-1-3-2-Y-Y-Y.wav	6792	female	3	F	1	2	2	-1.31315	23	401.187	419.923	367.395	-9.83	0.032	6.169	0.617	63.802	36.755	0.78		0.047	-3.74352	9.66184	1403.93	3949.52	-0.854426							67.802	382.556	2.713	20.934	77.2947	1647.11	1.054	22.055	3.257	5.286	84.761	13.0329	0.621	0.06	0.29	0.13	0
03-F-1-3-2-Y-Y-Y.wav	6795	female	3	F	1	2	2	-1.31315	46	401.187	419.923	367.395	-9.83	0.032	6.169	0.617	63.802	36.755	0.78		0.047	-3.74352	9.66184	1403.93	3949.52	-0.854426							67.802	382.556	2.713	20.934	77.2947	1647.11	1.054	22.055	3.257	5.286	84.761	13.0329	0.621	0.06	0.29	0.13	0
03-F-1-3-2-Y-Y-Y.wav	6796	female	3	F	1	2	2	-1.31315	8	401.187	419.923	367.395	-9.83	0.032	6.169	0.617	63.802	36.755	0.78		0.047	-3.74352	9.66184	1403.93	3949.52	-0.854426							67.802	382.556	2.713	20.934	77.2947	1647.11	1.054	22.055	3.257	5.286	84.761	13.0329	0.621	0.06	0.29	0.13	0
03-F-1-3-2-Y-Y-Y.wav	6798	female	3	F	1	2	2	-1.31315	56	401.187	419.923	367.395	-9.83	0.032	6.169	0.617	63.802	36.755	0.78		0.047	-3.74352	9.66184	1403.93	3949.52	-0.854426							67.802	382.556	2.713	20.934	77.2947	1647.11	1.054	22.055	3.257	5.286	84.761	13.0329	0.621	0.06	0.29	0.13	0
03-F-1-3-2-Y-Y-Y.wav	6811	female	3	F	1	2	2	-1.31315	22	401.187	419.923	367.395	-9.83	0.032	6.169	0.617	63.802	36.755	0.78		0.047	-3.74352	9.66184	1403.93	3949.52	-0.854426							67.802	382.556	2.713	20.934	77.2947	1647.11	1.054	22.055	3.257	5.286	84.761	13.0329	0.621	0.06	0.29	0.13	0
03-F-1-3-2-Y-Y-Y.wav	6819	female	3	F	1	2	2	-1.31315	38	401.187	419.923	367.395	-9.83	0.032	6.169	0.617	63.802	36.755	0.78		0.047	-3.74352	9.66184	1403.93	3949.52	-0.854426							67.802	382.556	2.713	20.934	77.2947	1647.11	1.054	22.055	3.257	5.286	84.761	13.0329	0.621	0.06	0.29	0.13	0
03-F-1-3-2-Y-Y-Y.wav	6824	female	3	F	1	2	2	-1.31315	40	401.187	419.923	367.395	-9.83	0.032	6.169	0.617	63.802	36.755	0.78		0.047	-3.74352	9.66184	1403.93	3949.52	-0.854426							67.802	382.556	2.713	20.934	77.2947	1647.11	1.054	22.055	3.257	5.286	84.761	13.0329	0.621	0.06	0.29	0.13	0
03-F-1-3-2-Y-Y-Y.wav	6825	female	3	F	1	2	2	-1.31315	62	401.187	419.923	367.395	-9.83	0.032	6.169	0.617	63.802	36.755	0.78		0.047	-3.74352	9.66184	1403.93	3949.52	-0.854426							67.802	382.556	2.713	20.934	77.2947	1647.11	1.054	22.055	3.257	5.286	84.761	13.0329	0.621	0.06	0.29	0.13	0
03-F-1-3-2-Y-Y-Y.wav	6826	female	3	F	1	2	2	-1.31315	8	401.187	419.923	367.395	-9.83	0.032	6.169	0.617	63.802	36.755	0.78		0.047	-3.74352	9.66184	1403.93	3949.52	-0.854426							67.802	382.556	2.713	20.934	77.2947	1647.11	1.054	22.055	3.257	5.286	84.761	13.0329	0.621	0.06	0.29	0.13	0
03-F-1-3-2-Y-Y-Y.wav	6829	female	3	F	1	2	2	-1.31315	56	401.187	419.923	367.395	-9.83	0.032	6.169	0.617	63.802	36.755	0.78		0.047	-3.74352	9.66184	1403.93	3949.52	-0.854426							67.802	382.556	2.713	20.934	77.2947	1647.11	1.054	22.055	3.257	5.286	84.761	13.0329	0.621	0.06	0.29	0.13	0
03-F-1-3-2-Y-Y-Y.wav	6833	female	3	F	1	2	2	-1.31315	35	401.187	419.923	367.395	-9.83	0.032	6.169	0.617	63.802	36.755	0.78		0.047	-3.74352	9.66184	1403.93	3949.52	-0.854426							67.802	382.556	2.713	20.934	77.2947	1647.11	1.054	22.055	3.257	5.286	84.761	13.0329	0.621	0.06	0.29	0.13	0
03-F-1-3-2-Y-Y-Y.wav	6837	female	3	F	1	2	2	-1.31315	36	401.187	419.923	367.395	-9.83	0.032	6.169	0.617	63.802	36.755	0.78		0.047	-3.74352	9.66184	1403.93	3949.52	-0.854426							67.802	382.556	2.713	20.934	77.2947	1647.11	1.054	22.055	3.257	5.286	84.761	13.0329	0.621	0.06	0.29	0.13	0
03-F-1-3-2-Y-Y-Y.wav	6854	female	3	F	1	2	2	-1.31315	72	401.187	419.923	367.395	-9.83	0.032	6.169	0.617	63.802	36.755	0.78		0.047	-3.74352	9.66184	1403.93	3949.52	-0.854426							67.802	382.556	2.713	20.934	77.2947	1647.11	1.054	22.055	3.257	5.286	84.761	13.0329	0.621	0.06	0.29	0.13	0
03-F-1-3-2-Y-Y-Y.wav	6859	female	3	F	1	2	2	-1.31315	71	401.187	419.923	367.395	-9.83	0.032	6.169	0.617	63.802	36.755	0.78		0.047	-3.74352	9.66184	1403.93	3949.52	-0.854426							67.802	382.556	2.713	20.934	77.2947	1647.11	1.054	22.055	3.257	5.286	84.761	13.0329	0.621	0.06	0.29	0.13	0
03-F-1-3-2-Y-Y-Y.wav	6895	female	3	F	1	2	2	-1.31315	32	401.187	419.923	367.395	-9.83	0.032	6.169	0.617	63.802	36.755	0.78		0.047	-3.74352	9.66184	1403.93	3949.52	-0.854426							67.802	382.556	2.713	20.934	77.2947	1647.11	1.054	22.055	3.257	5.286	84.761	13.0329	0.621	0.06	0.29	0.13	0
03-F-1-3-2-Y-Y-Y.wav	6905	female	3	F	1	2	2	-1.31315	18	401.187	419.923	367.395	-9.83	0.032	6.169	0.617	63.802	36.755	0.78		0.047	-3.74352	9.66184	1403.93	3949.52	-0.854426							67.802	382.556	2.713	20.934	77.2947	1647.11	1.054	22.055	3.257	5.286	84.761	13.0329	0.621	0.06	0.29	0.13	0
03-F-1-3-2-Y-Y-Y.wav	6909	female	3	F	1	2	2	-1.31315	32	401.187	419.923	367.395	-9.83	0.032	6.169	0.617	63.802	36.755	0.78		0.047	-3.74352	9.66184	1403.93	3949.52	-0.854426							67.802	382.556	2.713	20.934	77.2947	1647.11	1.054	22.055	3.257	5.286	84.761	13.0329	0.621	0.06	0.29	0.13	0
03-F-1-3-2-Y-Y-Y.wav	6910	female	3	F	1	2	2	-1.31315	75	401.187	419.923	367.395	-9.83	0.032	6.169	0.617	63.802	36.755	0.78		0.047	-3.74352	9.66184	1403.93	3949.52	-0.854426							67.802	382.556	2.713	20.934	77.2947	1647.11	1.054	22.055	3.257	5.286	84.761	13.0329	0.621	0.06	0.29	0.13	0
03-F-1-3-2-Y-Y-Y.wav	6914	female	3	F	1	2	2	-1.31315	56	401.187	419.923	367.395	-9.83	0.032	6.169	0.617	63.802	36.755	0.78		0.047	-3.74352	9.66184	1403.93	3949.52	-0.854426							67.802	382.556	2.713	20.934	77.2947	1647.11	1.054	22.055	3.257	5.286	84.761	13.0329	0.621	0.06	0.29	0.13	0
03-F-1-3-2-Y-Y-Y.wav	6919	female	3	F	1	2	2	-1.31315	42	401.187	419.923	367.395	-9.83	0.032	6.169	0.617	63.802	36.755	0.78		0.047	-3.74352	9.66184	1403.93	3949.52	-0.854426							67.802	382.556	2.713	20.934	77.2947	1647.11	1.054	22.055	3.257	5.286	84.761	13.0329	0.621	0.06	0.29	0.13	0
03-F-1-3-2-Y-Y-Y.wav	6934	female	3	F	1	2	2	-1.31315	37	401.187	419.923	367.395	-9.83	0.032	6.169	0.617	63.802	36.755	0.78		0.047	-3.74352	9.66184	1403.93	3949.52	-0.854426							67.802	382.556	2.713	20.934	77.2947	1647.11	1.054	22.055	3.257	5.286	84.761	13.0329	0.621	0.06	0.29	0.13	0
03-F-1-3-2-Y-Y-Y.wav	6937	female	3	F	1	2	2	-1.31315	23	401.187	419.923	367.395	-9.83	0.032	6.169	0.617	63.802	36.755	0.78		0.047	-3.74352	9.66184	1403.93	3949.52	-0.854426							67.802	382.556	2.713	20.934	77.2947	1647.11	1.054	22.055	3.257	5.286	84.761	13.0329	0.621	0.06	0.29	0.13	0
03-F-1-3-2-Y-Y-Y.wav	6939	female	3	F	1	2	2	-1.31315	67	401.187	419.923	367.395	-9.83	0.032	6.169	0.617	63.802	36.755	0.78		0.047	-3.74352	9.66184	1403.93	3949.52	-0.854426							67.802	382.556	2.713	20.934	77.2947	1647.11	1.054	22.055	3.257	5.286	84.761	13.0329	0.621	0.06	0.29	0.13	0
03-F-1-3-2-Y-Y-Y.wav	6940	female	3	F	1	2	2	-1.31315	39	401.187	419.923	367.395	-9.83	0.032	6.169	0.617	63.802	36.755	0.78		0.047	-3.74352	9.66184	1403.93	3949.52	-0.854426							67.802	382.556	2.713	20.934	77.2947	1647.11	1.054	22.055	3.257	5.286	84.761	13.0329	0.621	0.06	0.29	0.13	0
03-F-1-3-2-Y-Y-Y.wav	6942	female	3	F	1	2	2	-1.31315	44	401.187	419.923	367.395	-9.83	0.032	6.169	0.617	63.802	36.755	0.78		0.047	-3.74352	9.66184	1403.93	3949.52	-0.854426							67.802	382.556	2.713	20.934	77.2947	1647.11	1.054	22.055	3.257	5.286	84.761	13.0329	0.621	0.06	0.29	0.13	0
03-F-1-3-2-Y-Y-Y.wav	6946	female	3	F	1	2	2	-1.31315	16	401.187	419.923	367.395	-9.83	0.032	6.169	0.617	63.802	36.755	0.78		0.047	-3.74352	9.66184	1403.93	3949.52	-0.854426							67.802	382.556	2.713	20.934	77.2947	1647.11	1.054	22.055	3.257	5.286	84.761	13.0329	0.621	0.06	0.29	0.13	0
03-F-1-3-2-Y-Y-Y.wav	6956	female	3	F	1	2	2	-1.31315	35	401.187	419.923	367.395	-9.83	0.032	6.169	0.617	63.802	36.755	0.78		0.047	-3.74352	9.66184	1403.93	3949.52	-0.854426							67.802	382.556	2.713	20.934	77.2947	1647.11	1.054	22.055	3.257	5.286	84.761	13.0329	0.621	0.06	0.29	0.13	0
03-F-1-3-2-Y-Y-Y.wav	6539	male	3	F	1	2	2	-1.31315	27	401.187	419.923	367.395	-9.83	0.032	6.169	0.617	63.802	36.755	0.78		0.047	-3.74352	9.66184	1403.93	3949.52	-0.854426							67.802	382.556	2.713	20.934	77.2947	1647.11	1.054	22.055	3.257	5.286	84.761	13.0329	0.621	0.06	0.29	0.13	0
03-F-1-3-2-Y-Y-Y.wav	6540	male	3	F	1	2	2	-1.31315	65	401.187	419.923	367.395	-9.83	0.032	6.169	0.617	63.802	36.755	0.78		0.047	-3.74352	9.66184	1403.93	3949.52	-0.854426							67.802	382.556	2.713	20.934	77.2947	1647.11	1.054	22.055	3.257	5.286	84.761	13.0329	0.621	0.06	0.29	0.13	0
03-F-1-3-2-Y-Y-Y.wav	6541	male	3	F	1	2	2	-1.31315	57	401.187	419.923	367.395	-9.83	0.032	6.169	0.617	63.802	36.755	0.78		0.047	-3.74352	9.66184	1403.93	3949.52	-0.854426							67.802	382.556	2.713	20.934	77.2947	1647.11	1.054	22.055	3.257	5.286	84.761	13.0329	0.621	0.06	0.29	0.13	0
03-F-1-3-2-Y-Y-Y.wav	6549	male	3	F	1	2	2	-1.31315	55	401.187	419.923	367.395	-9.83	0.032	6.169	0.617	63.802	36.755	0.78		0.047	-3.74352	9.66184	1403.93	3949.52	-0.854426							67.802	382.556	2.713	20.934	77.2947	1647.11	1.054	22.055	3.257	5.286	84.761	13.0329	0.621	0.06	0.29	0.13	0
03-F-1-3-2-Y-Y-Y.wav	6556	male	3	F	1	2	2	-1.31315	30	401.187	419.923	367.395	-9.83	0.032	6.169	0.617	63.802	36.755	0.78		0.047	-3.74352	9.66184	1403.93	3949.52	-0.854426							67.802	382.556	2.713	20.934	77.2947	1647.11	1.054	22.055	3.257	5.286	84.761	13.0329	0.621	0.06	0.29	0.13	0
03-F-1-3-2-Y-Y-Y.wav	6597	male	3	F	1	2	2	-1.31315	97	401.187	419.923	367.395	-9.83	0.032	6.169	0.617	63.802	36.755	0.78		0.047	-3.74352	9.66184	1403.93	3949.52	-0.854426							67.802	382.556	2.713	20.934	77.2947	1647.11	1.054	22.055	3.257	5.286	84.761	13.0329	0.621	0.06	0.29	0.13	0
03-F-1-3-2-Y-Y-Y.wav	6602	male	3	F	1	2	2	-1.31315	94	401.187	419.923	367.395	-9.83	0.032	6.169	0.617	63.802	36.755	0.78		0.047	-3.74352	9.66184	1403.93	3949.52	-0.854426							67.802	382.556	2.713	20.934	77.2947	1647.11	1.054	22.055	3.257	5.286	84.761	13.0329	0.621	0.06	0.29	0.13	0
03-F-1-3-2-Y-Y-Y.wav	6603	male	3	F	1	2	2	-1.31315	85	401.187	419.923	367.395	-9.83	0.032	6.169	0.617	63.802	36.755	0.78		0.047	-3.74352	9.66184	1403.93	3949.52	-0.854426							67.802	382.556	2.713	20.934	77.2947	1647.11	1.054	22.055	3.257	5.286	84.761	13.0329	0.621	0.06	0.29	0.13	0
03-F-1-3-2-Y-Y-Y.wav	6604	male	3	F	1	2	2	-1.31315	6	401.187	419.923	367.395	-9.83	0.032	6.169	0.617	63.802	36.755	0.78		0.047	-3.74352	9.66184	1403.93	3949.52	-0.854426							67.802	382.556	2.713	20.934	77.2947	1647.11	1.054	22.055	3.257	5.286	84.761	13.0329	0.621	0.06	0.29	0.13	0
03-F-1-3-2-Y-Y-Y.wav	6606	male	3	F	1	2	2	-1.31315	0	401.187	419.923	367.395	-9.83	0.032	6.169	0.617	63.802	36.755	0.78		0.047	-3.74352	9.66184	1403.93	3949.52	-0.854426							67.802	382.556	2.713	20.934	77.2947	1647.11	1.054	22.055	3.257	5.286	84.761	13.0329	0.621	0.06	0.29	0.13	0
03-F-1-3-2-Y-Y-Y.wav	6607	male	3	F	1	2	2	-1.31315	73	401.187	419.923	367.395	-9.83	0.032	6.169	0.617	63.802	36.755	0.78		0.047	-3.74352	9.66184	1403.93	3949.52	-0.854426							67.802	382.556	2.713	20.934	77.2947	1647.11	1.054	22.055	3.257	5.286	84.761	13.0329	0.621	0.06	0.29	0.13	0
03-F-1-3-2-Y-Y-Y.wav	6609	male	3	F	1	2	2	-1.31315	83	401.187	419.923	367.395	-9.83	0.032	6.169	0.617	63.802	36.755	0.78		0.047	-3.74352	9.66184	1403.93	3949.52	-0.854426							67.802	382.556	2.713	20.934	77.2947	1647.11	1.054	22.055	3.257	5.286	84.761	13.0329	0.621	0.06	0.29	0.13	0
03-F-1-3-2-Y-Y-Y.wav	6612	male	3	F	1	2	2	-1.31315	87	401.187	419.923	367.395	-9.83	0.032	6.169	0.617	63.802	36.755	0.78		0.047	-3.74352	9.66184	1403.93	3949.52	-0.854426							67.802	382.556	2.713	20.934	77.2947	1647.11	1.054	22.055	3.257	5.286	84.761	13.0329	0.621	0.06	0.29	0.13	0
03-F-1-3-2-Y-Y-Y.wav	6613	male	3	F	1	2	2	-1.31315	37	401.187	419.923	367.395	-9.83	0.032	6.169	0.617	63.802	36.755	0.78		0.047	-3.74352	9.66184	1403.93	3949.52	-0.854426							67.802	382.556	2.713	20.934	77.2947	1647.11	1.054	22.055	3.257	5.286	84.761	13.0329	0.621	0.06	0.29	0.13	0
03-F-1-3-2-Y-Y-Y.wav	6615	male	3	F	1	2	2	-1.31315	72	401.187	419.923	367.395	-9.83	0.032	6.169	0.617	63.802	36.755	0.78		0.047	-3.74352	9.66184	1403.93	3949.52	-0.854426							67.802	382.556	2.713	20.934	77.2947	1647.11	1.054	22.055	3.257	5.286	84.761	13.0329	0.621	0.06	0.29	0.13	0
03-F-1-3-2-Y-Y-Y.wav	6617	male	3	F	1	2	2	-1.31315	34	401.187	419.923	367.395	-9.83	0.032	6.169	0.617	63.802	36.755	0.78		0.047	-3.74352	9.66184	1403.93	3949.52	-0.854426							67.802	382.556	2.713	20.934	77.2947	1647.11	1.054	22.055	3.257	5.286	84.761	13.0329	0.621	0.06	0.29	0.13	0
03-F-1-3-2-Y-Y-Y.wav	6622	male	3	F	1	2	2	-1.31315	53	401.187	419.923	367.395	-9.83	0.032	6.169	0.617	63.802	36.755	0.78		0.047	-3.74352	9.66184	1403.93	3949.52	-0.854426							67.802	382.556	2.713	20.934	77.2947	1647.11	1.054	22.055	3.257	5.286	84.761	13.0329	0.621	0.06	0.29	0.13	0
03-F-1-3-2-Y-Y-Y.wav	6623	male	3	F	1	2	2	-1.31315	76	401.187	419.923	367.395	-9.83	0.032	6.169	0.617	63.802	36.755	0.78		0.047	-3.74352	9.66184	1403.93	3949.52	-0.854426							67.802	382.556	2.713	20.934	77.2947	1647.11	1.054	22.055	3.257	5.286	84.761	13.0329	0.621	0.06	0.29	0.13	0
03-F-1-3-2-Y-Y-Y.wav	6628	male	3	F	1	2	2	-1.31315	63	401.187	419.923	367.395	-9.83	0.032	6.169	0.617	63.802	36.755	0.78		0.047	-3.74352	9.66184	1403.93	3949.52	-0.854426							67.802	382.556	2.713	20.934	77.2947	1647.11	1.054	22.055	3.257	5.286	84.761	13.0329	0.621	0.06	0.29	0.13	0
03-F-1-3-2-Y-Y-Y.wav	6631	male	3	F	1	2	2	-1.31315	91	401.187	419.923	367.395	-9.83	0.032	6.169	0.617	63.802	36.755	0.78		0.047	-3.74352	9.66184	1403.93	3949.52	-0.854426							67.802	382.556	2.713	20.934	77.2947	1647.11	1.054	22.055	3.257	5.286	84.761	13.0329	0.621	0.06	0.29	0.13	0
03-F-1-3-2-Y-Y-Y.wav	6633	male	3	F	1	2	2	-1.31315	59	401.187	419.923	367.395	-9.83	0.032	6.169	0.617	63.802	36.755	0.78		0.047	-3.74352	9.66184	1403.93	3949.52	-0.854426							67.802	382.556	2.713	20.934	77.2947	1647.11	1.054	22.055	3.257	5.286	84.761	13.0329	0.621	0.06	0.29	0.13	0
03-F-1-3-2-Y-Y-Y.wav	6635	male	3	F	1	2	2	-1.31315	57	401.187	419.923	367.395	-9.83	0.032	6.169	0.617	63.802	36.755	0.78		0.047	-3.74352	9.66184	1403.93	3949.52	-0.854426							67.802	382.556	2.713	20.934	77.2947	1647.11	1.054	22.055	3.257	5.286	84.761	13.0329	0.621	0.06	0.29	0.13	0
03-F-1-3-2-Y-Y-Y.wav	6636	male	3	F	1	2	2	-1.31315	37	401.187	419.923	367.395	-9.83	0.032	6.169	0.617	63.802	36.755	0.78		0.047	-3.74352	9.66184	1403.93	3949.52	-0.854426							67.802	382.556	2.713	20.934	77.2947	1647.11	1.054	22.055	3.257	5.286	84.761	13.0329	0.621	0.06	0.29	0.13	0
03-F-1-3-2-Y-Y-Y.wav	6637	male	3	F	1	2	2	-1.31315	19	401.187	419.923	367.395	-9.83	0.032	6.169	0.617	63.802	36.755	0.78		0.047	-3.74352	9.66184	1403.93	3949.52	-0.854426							67.802	382.556	2.713	20.934	77.2947	1647.11	1.054	22.055	3.257	5.286	84.761	13.0329	0.621	0.06	0.29	0.13	0
03-F-1-3-2-Y-Y-Y.wav	6638	male	3	F	1	2	2	-1.31315	84	401.187	419.923	367.395	-9.83	0.032	6.169	0.617	63.802	36.755	0.78		0.047	-3.74352	9.66184	1403.93	3949.52	-0.854426							67.802	382.556	2.713	20.934	77.2947	1647.11	1.054	22.055	3.257	5.286	84.761	13.0329	0.621	0.06	0.29	0.13	0
03-F-1-3-2-Y-Y-Y.wav	6639	male	3	F	1	2	2	-1.31315	55	401.187	419.923	367.395	-9.83	0.032	6.169	0.617	63.802	36.755	0.78		0.047	-3.74352	9.66184	1403.93	3949.52	-0.854426							67.802	382.556	2.713	20.934	77.2947	1647.11	1.054	22.055	3.257	5.286	84.761	13.0329	0.621	0.06	0.29	0.13	0
03-F-1-3-2-Y-Y-Y.wav	6801	male	3	F	1	2	2	-1.31315	60	401.187	419.923	367.395	-9.83	0.032	6.169	0.617	63.802	36.755	0.78		0.047	-3.74352	9.66184	1403.93	3949.52	-0.854426							67.802	382.556	2.713	20.934	77.2947	1647.11	1.054	22.055	3.257	5.286	84.761	13.0329	0.621	0.06	0.29	0.13	0
03-F-1-3-2-Y-Y-Y.wav	6802	male	3	F	1	2	2	-1.31315	11	401.187	419.923	367.395	-9.83	0.032	6.169	0.617	63.802	36.755	0.78		0.047	-3.74352	9.66184	1403.93	3949.52	-0.854426							67.802	382.556	2.713	20.934	77.2947	1647.11	1.054	22.055	3.257	5.286	84.761	13.0329	0.621	0.06	0.29	0.13	0
03-F-1-3-2-Y-Y-Y.wav	6805	male	3	F	1	2	2	-1.31315	2	401.187	419.923	367.395	-9.83	0.032	6.169	0.617	63.802	36.755	0.78		0.047	-3.74352	9.66184	1403.93	3949.52	-0.854426							67.802	382.556	2.713	20.934	77.2947	1647.11	1.054	22.055	3.257	5.286	84.761	13.0329	0.621	0.06	0.29	0.13	0
03-F-1-3-2-Y-Y-Y.wav	6814	male	3	F	1	2	2	-1.31315	0	401.187	419.923	367.395	-9.83	0.032	6.169	0.617	63.802	36.755	0.78		0.047	-3.74352	9.66184	1403.93	3949.52	-0.854426							67.802	382.556	2.713	20.934	77.2947	1647.11	1.054	22.055	3.257	5.286	84.761	13.0329	0.621	0.06	0.29	0.13	0
03-F-1-3-2-Y-Y-Y.wav	6815	male	3	F	1	2	2	-1.31315	13	401.187	419.923	367.395	-9.83	0.032	6.169	0.617	63.802	36.755	0.78		0.047	-3.74352	9.66184	1403.93	3949.52	-0.854426							67.802	382.556	2.713	20.934	77.2947	1647.11	1.054	22.055	3.257	5.286	84.761	13.0329	0.621	0.06	0.29	0.13	0
03-F-1-3-2-Y-Y-Y.wav	6828	male	3	F	1	2	2	-1.31315	16	401.187	419.923	367.395	-9.83	0.032	6.169	0.617	63.802	36.755	0.78		0.047	-3.74352	9.66184	1403.93	3949.52	-0.854426							67.802	382.556	2.713	20.934	77.2947	1647.11	1.054	22.055	3.257	5.286	84.761	13.0329	0.621	0.06	0.29	0.13	0
03-F-1-3-2-Y-Y-Y.wav	6830	male	3	F	1	2	2	-1.31315	35	401.187	419.923	367.395	-9.83	0.032	6.169	0.617	63.802	36.755	0.78		0.047	-3.74352	9.66184	1403.93	3949.52	-0.854426							67.802	382.556	2.713	20.934	77.2947	1647.11	1.054	22.055	3.257	5.286	84.761	13.0329	0.621	0.06	0.29	0.13	0
03-F-1-3-2-Y-Y-Y.wav	6835	male	3	F	1	2	2	-1.31315	10	401.187	419.923	367.395	-9.83	0.032	6.169	0.617	63.802	36.755	0.78		0.047	-3.74352	9.66184	1403.93	3949.52	-0.854426							67.802	382.556	2.713	20.934	77.2947	1647.11	1.054	22.055	3.257	5.286	84.761	13.0329	0.621	0.06	0.29	0.13	0
03-F-1-3-2-Y-Y-Y.wav	6844	male	3	F	1	2	2	-1.31315	7	401.187	419.923	367.395	-9.83	0.032	6.169	0.617	63.802	36.755	0.78		0.047	-3.74352	9.66184	1403.93	3949.52	-0.854426							67.802	382.556	2.713	20.934	77.2947	1647.11	1.054	22.055	3.257	5.286	84.761	13.0329	0.621	0.06	0.29	0.13	0
03-F-1-3-2-Y-Y-Y.wav	6849	male	3	F	1	2	2	-1.31315	40	401.187	419.923	367.395	-9.83	0.032	6.169	0.617	63.802	36.755	0.78		0.047	-3.74352	9.66184	1403.93	3949.52	-0.854426							67.802	382.556	2.713	20.934	77.2947	1647.11	1.054	22.055	3.257	5.286	84.761	13.0329	0.621	0.06	0.29	0.13	0
03-F-1-3-2-Y-Y-Y.wav	6850	male	3	F	1	2	2	-1.31315	44	401.187	419.923	367.395	-9.83	0.032	6.169	0.617	63.802	36.755	0.78		0.047	-3.74352	9.66184	1403.93	3949.52	-0.854426							67.802	382.556	2.713	20.934	77.2947	1647.11	1.054	22.055	3.257	5.286	84.761	13.0329	0.621	0.06	0.29	0.13	0
03-F-1-3-2-Y-Y-Y.wav	6896	male	3	F	1	2	2	-1.31315	54	401.187	419.923	367.395	-9.83	0.032	6.169	0.617	63.802	36.755	0.78		0.047	-3.74352	9.66184	1403.93	3949.52	-0.854426							67.802	382.556	2.713	20.934	77.2947	1647.11	1.054	22.055	3.257	5.286	84.761	13.0329	0.621	0.06	0.29	0.13	0
03-F-1-3-2-Y-Y-Y.wav	6898	male	3	F	1	2	2	-1.31315	3	401.187	419.923	367.395	-9.83	0.032	6.169	0.617	63.802	36.755	0.78		0.047	-3.74352	9.66184	1403.93	3949.52	-0.854426							67.802	382.556	2.713	20.934	77.2947	1647.11	1.054	22.055	3.257	5.286	84.761	13.0329	0.621	0.06	0.29	0.13	0
03-F-1-3-2-Y-Y-Y.wav	6901	male	3	F	1	2	2	-1.31315	32	401.187	419.923	367.395	-9.83	0.032	6.169	0.617	63.802	36.755	0.78		0.047	-3.74352	9.66184	1403.93	3949.52	-0.854426							67.802	382.556	2.713	20.934	77.2947	1647.11	1.054	22.055	3.257	5.286	84.761	13.0329	0.621	0.06	0.29	0.13	0
03-F-1-3-2-Y-Y-Y.wav	6922	male	3	F	1	2	2	-1.31315	4	401.187	419.923	367.395	-9.83	0.032	6.169	0.617	63.802	36.755	0.78		0.047	-3.74352	9.66184	1403.93	3949.52	-0.854426							67.802	382.556	2.713	20.934	77.2947	1647.11	1.054	22.055	3.257	5.286	84.761	13.0329	0.621	0.06	0.29	0.13	0
03-F-1-3-2-Y-Y-Y.wav	6957	male	3	F	1	2	2	-1.31315	31	401.187	419.923	367.395	-9.83	0.032	6.169	0.617	63.802	36.755	0.78		0.047	-3.74352	9.66184	1403.93	3949.52	-0.854426							67.802	382.556	2.713	20.934	77.2947	1647.11	1.054	22.055	3.257	5.286	84.761	13.0329	0.621	0.06	0.29	0.13	0
03-F-2-3-1-Y-N-Y.wav	6542	female	3	F	2	1	3	-1.31315	62	349.96	589.367	205.505	1.02	0.216	6.738	0.652	64.38	78.387	1.615	0.128	0.018	-3.22087	16.1915	1427.98	3853.33	-0.854426	-1.31827	0.251342	0.974453	-0.609771	-0.351829	-0.629695	60.38	427.46	9.574	0	16.1915	1705.28	1.185	45.381	0.534	9.749	184.698	75.5834	3.601	0.46	0	0	0.83
03-F-2-3-1-Y-N-Y.wav	6543	female	3	F	2	1	3	-1.31315	91	349.96	589.367	205.505	1.02	0.216	6.738	0.652	64.38	78.387	1.615	0.128	0.018	-3.22087	16.1915	1427.98	3853.33	-0.854426	-1.31827	0.251342	0.974453	-0.609771	-0.351829	-0.629695	60.38	427.46	9.574	0	16.1915	1705.28	1.185	45.381	0.534	9.749	184.698	75.5834	3.601	0.46	0	0	0.83
03-F-2-3-1-Y-N-Y.wav	6544	female	3	F	2	1	3	-1.31315	0	349.96	589.367	205.505	1.02	0.216	6.738	0.652	64.38	78.387	1.615	0.128	0.018	-3.22087	16.1915	1427.98	3853.33	-0.854426	-1.31827	0.251342	0.974453	-0.609771	-0.351829	-0.629695	60.38	427.46	9.574	0	16.1915	1705.28	1.185	45.381	0.534	9.749	184.698	75.5834	3.601	0.46	0	0	0.83
03-F-2-3-1-Y-N-Y.wav	6560	female	3	F	2	1	3	-1.31315	88	349.96	589.367	205.505	1.02	0.216	6.738	0.652	64.38	78.387	1.615	0.128	0.018	-3.22087	16.1915	1427.98	3853.33	-0.854426	-1.31827	0.251342	0.974453	-0.609771	-0.351829	-0.629695	60.38	427.46	9.574	0	16.1915	1705.28	1.185	45.381	0.534	9.749	184.698	75.5834	3.601	0.46	0	0	0.83
03-F-2-3-1-Y-N-Y.wav	6624	female	3	F	2	1	3	-1.31315	30	349.96	589.367	205.505	1.02	0.216	6.738	0.652	64.38	78.387	1.615	0.128	0.018	-3.22087	16.1915	1427.98	3853.33	-0.854426	-1.31827	0.251342	0.974453	-0.609771	-0.351829	-0.629695	60.38	427.46	9.574	0	16.1915	1705.28	1.185	45.381	0.534	9.749	184.698	75.5834	3.601	0.46	0	0	0.83
03-F-2-3-1-Y-N-Y.wav	6626	female	3	F	2	1	3	-1.31315	74	349.96	589.367	205.505	1.02	0.216	6.738	0.652	64.38	78.387	1.615	0.128	0.018	-3.22087	16.1915	1427.98	3853.33	-0.854426	-1.31827	0.251342	0.974453	-0.609771	-0.351829	-0.629695	60.38	427.46	9.574	0	16.1915	1705.28	1.185	45.381	0.534	9.749	184.698	75.5834	3.601	0.46	0	0	0.83
03-F-2-3-1-Y-N-Y.wav	6627	female	3	F	2	1	3	-1.31315	38	349.96	589.367	205.505	1.02	0.216	6.738	0.652	64.38	78.387	1.615	0.128	0.018	-3.22087	16.1915	1427.98	3853.33	-0.854426	-1.31827	0.251342	0.974453	-0.609771	-0.351829	-0.629695	60.38	427.46	9.574	0	16.1915	1705.28	1.185	45.381	0.534	9.749	184.698	75.5834	3.601	0.46	0	0	0.83
03-F-2-3-1-Y-N-Y.wav	6630	female	3	F	2	1	3	-1.31315	69	349.96	589.367	205.505	1.02	0.216	6.738	0.652	64.38	78.387	1.615	0.128	0.018	-3.22087	16.1915	1427.98	3853.33	-0.854426	-1.31827	0.251342	0.974453	-0.609771	-0.351829	-0.629695	60.38	427.46	9.574	0	16.1915	1705.28	1.185	45.381	0.534	9.749	184.698	75.5834	3.601	0.46	0	0	0.83
03-F-2-3-1-Y-N-Y.wav	6662	female	3	F	2	1	3	-1.31315	90	349.96	589.367	205.505	1.02	0.216	6.738	0.652	64.38	78.387	1.615	0.128	0.018	-3.22087	16.1915	1427.98	3853.33	-0.854426	-1.31827	0.251342	0.974453	-0.609771	-0.351829	-0.629695	60.38	427.46	9.574	0	16.1915	1705.28	1.185	45.381	0.534	9.749	184.698	75.5834	3.601	0.46	0	0	0.83
03-F-2-3-1-Y-N-Y.wav	6786	female	3	F	2	1	3	-1.31315	51	349.96	589.367	205.505	1.02	0.216	6.738	0.652	64.38	78.387	1.615	0.128	0.018	-3.22087	16.1915	1427.98	3853.33	-0.854426	-1.31827	0.251342	0.974453	-0.609771	-0.351829	-0.629695	60.38	427.46	9.574	0	16.1915	1705.28	1.185	45.381	0.534	9.749	184.698	75.5834	3.601	0.46	0	0	0.83
03-F-2-3-1-Y-N-Y.wav	6787	female	3	F	2	1	3	-1.31315	16	349.96	589.367	205.505	1.02	0.216	6.738	0.652	64.38	78.387	1.615	0.128	0.018	-3.22087	16.1915	1427.98	3853.33	-0.854426	-1.31827	0.251342	0.974453	-0.609771	-0.351829	-0.629695	60.38	427.46	9.574	0	16.1915	1705.28	1.185	45.381	0.534	9.749	184.698	75.5834	3.601	0.46	0	0	0.83
03-F-2-3-1-Y-N-Y.wav	6788	female	3	F	2	1	3	-1.31315	75	349.96	589.367	205.505	1.02	0.216	6.738	0.652	64.38	78.387	1.615	0.128	0.018	-3.22087	16.1915	1427.98	3853.33	-0.854426	-1.31827	0.251342	0.974453	-0.609771	-0.351829	-0.629695	60.38	427.46	9.574	0	16.1915	1705.28	1.185	45.381	0.534	9.749	184.698	75.5834	3.601	0.46	0	0	0.83
03-F-2-3-1-Y-N-Y.wav	6791	female	3	F	2	1	3	-1.31315	27	349.96	589.367	205.505	1.02	0.216	6.738	0.652	64.38	78.387	1.615	0.128	0.018	-3.22087	16.1915	1427.98	3853.33	-0.854426	-1.31827	0.251342	0.974453	-0.609771	-0.351829	-0.629695	60.38	427.46	9.574	0	16.1915	1705.28	1.185	45.381	0.534	9.749	184.698	75.5834	3.601	0.46	0	0	0.83
03-F-2-3-1-Y-N-Y.wav	6792	female	3	F	2	1	3	-1.31315	52	349.96	589.367	205.505	1.02	0.216	6.738	0.652	64.38	78.387	1.615	0.128	0.018	-3.22087	16.1915	1427.98	3853.33	-0.854426	-1.31827	0.251342	0.974453	-0.609771	-0.351829	-0.629695	60.38	427.46	9.574	0	16.1915	1705.28	1.185	45.381	0.534	9.749	184.698	75.5834	3.601	0.46	0	0	0.83
03-F-2-3-1-Y-N-Y.wav	6795	female	3	F	2	1	3	-1.31315	42	349.96	589.367	205.505	1.02	0.216	6.738	0.652	64.38	78.387	1.615	0.128	0.018	-3.22087	16.1915	1427.98	3853.33	-0.854426	-1.31827	0.251342	0.974453	-0.609771	-0.351829	-0.629695	60.38	427.46	9.574	0	16.1915	1705.28	1.185	45.381	0.534	9.749	184.698	75.5834	3.601	0.46	0	0	0.83
03-F-2-3-1-Y-N-Y.wav	6796	female	3	F	2	1	3	-1.31315	66	349.96	589.367	205.505	1.02	0.216	6.738	0.652	64.38	78.387	1.615	0.128	0.018	-3.22087	16.1915	1427.98	3853.33	-0.854426	-1.31827	0.251342	0.974453	-0.609771	-0.351829	-0.629695	60.38	427.46	9.574	0	16.1915	1705.28	1.185	45.381	0.534	9.749	184.698	75.5834	3.601	0.46	0	0	0.83
03-F-2-3-1-Y-N-Y.wav	6798	female	3	F	2	1	3	-1.31315	97	349.96	589.367	205.505	1.02	0.216	6.738	0.652	64.38	78.387	1.615	0.128	0.018	-3.22087	16.1915	1427.98	3853.33	-0.854426	-1.31827	0.251342	0.974453	-0.609771	-0.351829	-0.629695	60.38	427.46	9.574	0	16.1915	1705.28	1.185	45.381	0.534	9.749	184.698	75.5834	3.601	0.46	0	0	0.83
03-F-2-3-1-Y-N-Y.wav	6811	female	3	F	2	1	3	-1.31315	60	349.96	589.367	205.505	1.02	0.216	6.738	0.652	64.38	78.387	1.615	0.128	0.018	-3.22087	16.1915	1427.98	3853.33	-0.854426	-1.31827	0.251342	0.974453	-0.609771	-0.351829	-0.629695	60.38	427.46	9.574	0	16.1915	1705.28	1.185	45.381	0.534	9.749	184.698	75.5834	3.601	0.46	0	0	0.83
03-F-2-3-1-Y-N-Y.wav	6819	female	3	F	2	1	3	-1.31315	58	349.96	589.367	205.505	1.02	0.216	6.738	0.652	64.38	78.387	1.615	0.128	0.018	-3.22087	16.1915	1427.98	3853.33	-0.854426	-1.31827	0.251342	0.974453	-0.609771	-0.351829	-0.629695	60.38	427.46	9.574	0	16.1915	1705.28	1.185	45.381	0.534	9.749	184.698	75.5834	3.601	0.46	0	0	0.83
03-F-2-3-1-Y-N-Y.wav	6824	female	3	F	2	1	3	-1.31315	73	349.96	589.367	205.505	1.02	0.216	6.738	0.652	64.38	78.387	1.615	0.128	0.018	-3.22087	16.1915	1427.98	3853.33	-0.854426	-1.31827	0.251342	0.974453	-0.609771	-0.351829	-0.629695	60.38	427.46	9.574	0	16.1915	1705.28	1.185	45.381	0.534	9.749	184.698	75.5834	3.601	0.46	0	0	0.83
03-F-2-3-1-Y-N-Y.wav	6825	female	3	F	2	1	3	-1.31315	32	349.96	589.367	205.505	1.02	0.216	6.738	0.652	64.38	78.387	1.615	0.128	0.018	-3.22087	16.1915	1427.98	3853.33	-0.854426	-1.31827	0.251342	0.974453	-0.609771	-0.351829	-0.629695	60.38	427.46	9.574	0	16.1915	1705.28	1.185	45.381	0.534	9.749	184.698	75.5834	3.601	0.46	0	0	0.83
03-F-2-3-1-Y-N-Y.wav	6826	female	3	F	2	1	3	-1.31315	37	349.96	589.367	205.505	1.02	0.216	6.738	0.652	64.38	78.387	1.615	0.128	0.018	-3.22087	16.1915	1427.98	3853.33	-0.854426	-1.31827	0.251342	0.974453	-0.609771	-0.351829	-0.629695	60.38	427.46	9.574	0	16.1915	1705.28	1.185	45.381	0.534	9.749	184.698	75.5834	3.601	0.46	0	0	0.83
03-F-2-3-1-Y-N-Y.wav	6829	female	3	F	2	1	3	-1.31315	84	349.96	589.367	205.505	1.02	0.216	6.738	0.652	64.38	78.387	1.615	0.128	0.018	-3.22087	16.1915	1427.98	3853.33	-0.854426	-1.31827	0.251342	0.974453	-0.609771	-0.351829	-0.629695	60.38	427.46	9.574	0	16.1915	1705.28	1.185	45.381	0.534	9.749	184.698	75.5834	3.601	0.46	0	0	0.83
03-F-2-3-1-Y-N-Y.wav	6833	female	3	F	2	1	3	-1.31315	95	349.96	589.367	205.505	1.02	0.216	6.738	0.652	64.38	78.387	1.615	0.128	0.018	-3.22087	16.1915	1427.98	3853.33	-0.854426	-1.31827	0.251342	0.974453	-0.609771	-0.351829	-0.629695	60.38	427.46	9.574	0	16.1915	1705.28	1.185	45.381	0.534	9.749	184.698	75.5834	3.601	0.46	0	0	0.83
03-F-2-3-1-Y-N-Y.wav	6837	female	3	F	2	1	3	-1.31315	0	349.96	589.367	205.505	1.02	0.216	6.738	0.652	64.38	78.387	1.615	0.128	0.018	-3.22087	16.1915	1427.98	3853.33	-0.854426	-1.31827	0.251342	0.974453	-0.609771	-0.351829	-0.629695	60.38	427.46	9.574	0	16.1915	1705.28	1.185	45.381	0.534	9.749	184.698	75.5834	3.601	0.46	0	0	0.83
03-F-2-3-1-Y-N-Y.wav	6854	female	3	F	2	1	3	-1.31315	60	349.96	589.367	205.505	1.02	0.216	6.738	0.652	64.38	78.387	1.615	0.128	0.018	-3.22087	16.1915	1427.98	3853.33	-0.854426	-1.31827	0.251342	0.974453	-0.609771	-0.351829	-0.629695	60.38	427.46	9.574	0	16.1915	1705.28	1.185	45.381	0.534	9.749	184.698	75.5834	3.601	0.46	0	0	0.83
03-F-2-3-1-Y-N-Y.wav	6859	female	3	F	2	1	3	-1.31315	54	349.96	589.367	205.505	1.02	0.216	6.738	0.652	64.38	78.387	1.615	0.128	0.018	-3.22087	16.1915	1427.98	3853.33	-0.854426	-1.31827	0.251342	0.974453	-0.609771	-0.351829	-0.629695	60.38	427.46	9.574	0	16.1915	1705.28	1.185	45.381	0.534	9.749	184.698	75.5834	3.601	0.46	0	0	0.83
03-F-2-3-1-Y-N-Y.wav	6895	female	3	F	2	1	3	-1.31315	61	349.96	589.367	205.505	1.02	0.216	6.738	0.652	64.38	78.387	1.615	0.128	0.018	-3.22087	16.1915	1427.98	3853.33	-0.854426	-1.31827	0.251342	0.974453	-0.609771	-0.351829	-0.629695	60.38	427.46	9.574	0	16.1915	1705.28	1.185	45.381	0.534	9.749	184.698	75.5834	3.601	0.46	0	0	0.83
03-F-2-3-1-Y-N-Y.wav	6905	female	3	F	2	1	3	-1.31315	76	349.96	589.367	205.505	1.02	0.216	6.738	0.652	64.38	78.387	1.615	0.128	0.018	-3.22087	16.1915	1427.98	3853.33	-0.854426	-1.31827	0.251342	0.974453	-0.609771	-0.351829	-0.629695	60.38	427.46	9.574	0	16.1915	1705.28	1.185	45.381	0.534	9.749	184.698	75.5834	3.601	0.46	0	0	0.83
03-F-2-3-1-Y-N-Y.wav	6909	female	3	F	2	1	3	-1.31315	42	349.96	589.367	205.505	1.02	0.216	6.738	0.652	64.38	78.387	1.615	0.128	0.018	-3.22087	16.1915	1427.98	3853.33	-0.854426	-1.31827	0.251342	0.974453	-0.609771	-0.351829	-0.629695	60.38	427.46	9.574	0	16.1915	1705.28	1.185	45.381	0.534	9.749	184.698	75.5834	3.601	0.46	0	0	0.83
03-F-2-3-1-Y-N-Y.wav	6910	female	3	F	2	1	3	-1.31315	79	349.96	589.367	205.505	1.02	0.216	6.738	0.652	64.38	78.387	1.615	0.128	0.018	-3.22087	16.1915	1427.98	3853.33	-0.854426	-1.31827	0.251342	0.974453	-0.609771	-0.351829	-0.629695	60.38	427.46	9.574	0	16.1915	1705.28	1.185	45.381	0.534	9.749	184.698	75.5834	3.601	0.46	0	0	0.83
03-F-2-3-1-Y-N-Y.wav	6914	female	3	F	2	1	3	-1.31315	63	349.96	589.367	205.505	1.02	0.216	6.738	0.652	64.38	78.387	1.615	0.128	0.018	-3.22087	16.1915	1427.98	3853.33	-0.854426	-1.31827	0.251342	0.974453	-0.609771	-0.351829	-0.629695	60.38	427.46	9.574	0	16.1915	1705.28	1.185	45.381	0.534	9.749	184.698	75.5834	3.601	0.46	0	0	0.83
03-F-2-3-1-Y-N-Y.wav	6919	female	3	F	2	1	3	-1.31315	73	349.96	589.367	205.505	1.02	0.216	6.738	0.652	64.38	78.387	1.615	0.128	0.018	-3.22087	16.1915	1427.98	3853.33	-0.854426	-1.31827	0.251342	0.974453	-0.609771	-0.351829	-0.629695	60.38	427.46	9.574	0	16.1915	1705.28	1.185	45.381	0.534	9.749	184.698	75.5834	3.601	0.46	0	0	0.83
03-F-2-3-1-Y-N-Y.wav	6934	female	3	F	2	1	3	-1.31315	56	349.96	589.367	205.505	1.02	0.216	6.738	0.652	64.38	78.387	1.615	0.128	0.018	-3.22087	16.1915	1427.98	3853.33	-0.854426	-1.31827	0.251342	0.974453	-0.609771	-0.351829	-0.629695	60.38	427.46	9.574	0	16.1915	1705.28	1.185	45.381	0.534	9.749	184.698	75.5834	3.601	0.46	0	0	0.83
03-F-2-3-1-Y-N-Y.wav	6937	female	3	F	2	1	3	-1.31315	60	349.96	589.367	205.505	1.02	0.216	6.738	0.652	64.38	78.387	1.615	0.128	0.018	-3.22087	16.1915	1427.98	3853.33	-0.854426	-1.31827	0.251342	0.974453	-0.609771	-0.351829	-0.629695	60.38	427.46	9.574	0	16.1915	1705.28	1.185	45.381	0.534	9.749	184.698	75.5834	3.601	0.46	0	0	0.83
03-F-2-3-1-Y-N-Y.wav	6939	female	3	F	2	1	3	-1.31315	54	349.96	589.367	205.505	1.02	0.216	6.738	0.652	64.38	78.387	1.615	0.128	0.018	-3.22087	16.1915	1427.98	3853.33	-0.854426	-1.31827	0.251342	0.974453	-0.609771	-0.351829	-0.629695	60.38	427.46	9.574	0	16.1915	1705.28	1.185	45.381	0.534	9.749	184.698	75.5834	3.601	0.46	0	0	0.83
03-F-2-3-1-Y-N-Y.wav	6940	female	3	F	2	1	3	-1.31315	82	349.96	589.367	205.505	1.02	0.216	6.738	0.652	64.38	78.387	1.615	0.128	0.018	-3.22087	16.1915	1427.98	3853.33	-0.854426	-1.31827	0.251342	0.974453	-0.609771	-0.351829	-0.629695	60.38	427.46	9.574	0	16.1915	1705.28	1.185	45.381	0.534	9.749	184.698	75.5834	3.601	0.46	0	0	0.83
03-F-2-3-1-Y-N-Y.wav	6942	female	3	F	2	1	3	-1.31315	42	349.96	589.367	205.505	1.02	0.216	6.738	0.652	64.38	78.387	1.615	0.128	0.018	-3.22087	16.1915	1427.98	3853.33	-0.854426	-1.31827	0.251342	0.974453	-0.609771	-0.351829	-0.629695	60.38	427.46	9.574	0	16.1915	1705.28	1.185	45.381	0.534	9.749	184.698	75.5834	3.601	0.46	0	0	0.83
03-F-2-3-1-Y-N-Y.wav	6946	female	3	F	2	1	3	-1.31315	44	349.96	589.367	205.505	1.02	0.216	6.738	0.652	64.38	78.387	1.615	0.128	0.018	-3.22087	16.1915	1427.98	3853.33	-0.854426	-1.31827	0.251342	0.974453	-0.609771	-0.351829	-0.629695	60.38	427.46	9.574	0	16.1915	1705.28	1.185	45.381	0.534	9.749	184.698	75.5834	3.601	0.46	0	0	0.83
03-F-2-3-1-Y-N-Y.wav	6956	female	3	F	2	1	3	-1.31315	75	349.96	589.367	205.505	1.02	0.216	6.738	0.652	64.38	78.387	1.615	0.128	0.018	-3.22087	16.1915	1427.98	3853.33	-0.854426	-1.31827	0.251342	0.974453	-0.609771	-0.351829	-0.629695	60.38	427.46	9.574	0	16.1915	1705.28	1.185	45.381	0.534	9.749	184.698	75.5834	3.601	0.46	0	0	0.83
03-F-2-3-1-Y-N-Y.wav	6539	male	3	F	2	1	3	-1.31315	68	349.96	589.367	205.505	1.02	0.216	6.738	0.652	64.38	78.387	1.615	0.128	0.018	-3.22087	16.1915	1427.98	3853.33	-0.854426	-1.31827	0.251342	0.974453	-0.609771	-0.351829	-0.629695	60.38	427.46	9.574	0	16.1915	1705.28	1.185	45.381	0.534	9.749	184.698	75.5834	3.601	0.46	0	0	0.83
03-F-2-3-1-Y-N-Y.wav	6540	male	3	F	2	1	3	-1.31315	87	349.96	589.367	205.505	1.02	0.216	6.738	0.652	64.38	78.387	1.615	0.128	0.018	-3.22087	16.1915	1427.98	3853.33	-0.854426	-1.31827	0.251342	0.974453	-0.609771	-0.351829	-0.629695	60.38	427.46	9.574	0	16.1915	1705.28	1.185	45.381	0.534	9.749	184.698	75.5834	3.601	0.46	0	0	0.83
03-F-2-3-1-Y-N-Y.wav	6541	male	3	F	2	1	3	-1.31315	17	349.96	589.367	205.505	1.02	0.216	6.738	0.652	64.38	78.387	1.615	0.128	0.018	-3.22087	16.1915	1427.98	3853.33	-0.854426	-1.31827	0.251342	0.974453	-0.609771	-0.351829	-0.629695	60.38	427.46	9.574	0	16.1915	1705.28	1.185	45.381	0.534	9.749	184.698	75.5834	3.601	0.46	0	0	0.83
03-F-2-3-1-Y-N-Y.wav	6549	male	3	F	2	1	3	-1.31315	85	349.96	589.367	205.505	1.02	0.216	6.738	0.652	64.38	78.387	1.615	0.128	0.018	-3.22087	16.1915	1427.98	3853.33	-0.854426	-1.31827	0.251342	0.974453	-0.609771	-0.351829	-0.629695	60.38	427.46	9.574	0	16.1915	1705.28	1.185	45.381	0.534	9.749	184.698	75.5834	3.601	0.46	0	0	0.83
03-F-2-3-1-Y-N-Y.wav	6556	male	3	F	2	1	3	-1.31315	75	349.96	589.367	205.505	1.02	0.216	6.738	0.652	64.38	78.387	1.615	0.128	0.018	-3.22087	16.1915	1427.98	3853.33	-0.854426	-1.31827	0.251342	0.974453	-0.609771	-0.351829	-0.629695	60.38	427.46	9.574	0	16.1915	1705.28	1.185	45.381	0.534	9.749	184.698	75.5834	3.601	0.46	0	0	0.83
03-F-2-3-1-Y-N-Y.wav	6597	male	3	F	2	1	3	-1.31315	11	349.96	589.367	205.505	1.02	0.216	6.738	0.652	64.38	78.387	1.615	0.128	0.018	-3.22087	16.1915	1427.98	3853.33	-0.854426	-1.31827	0.251342	0.974453	-0.609771	-0.351829	-0.629695	60.38	427.46	9.574	0	16.1915	1705.28	1.185	45.381	0.534	9.749	184.698	75.5834	3.601	0.46	0	0	0.83
03-F-2-3-1-Y-N-Y.wav	6602	male	3	F	2	1	3	-1.31315	44	349.96	589.367	205.505	1.02	0.216	6.738	0.652	64.38	78.387	1.615	0.128	0.018	-3.22087	16.1915	1427.98	3853.33	-0.854426	-1.31827	0.251342	0.974453	-0.609771	-0.351829	-0.629695	60.38	427.46	9.574	0	16.1915	1705.28	1.185	45.381	0.534	9.749	184.698	75.5834	3.601	0.46	0	0	0.83
03-F-2-3-1-Y-N-Y.wav	6603	male	3	F	2	1	3	-1.31315	57	349.96	589.367	205.505	1.02	0.216	6.738	0.652	64.38	78.387	1.615	0.128	0.018	-3.22087	16.1915	1427.98	3853.33	-0.854426	-1.31827	0.251342	0.974453	-0.609771	-0.351829	-0.629695	60.38	427.46	9.574	0	16.1915	1705.28	1.185	45.381	0.534	9.749	184.698	75.5834	3.601	0.46	0	0	0.83
03-F-2-3-1-Y-N-Y.wav	6604	male	3	F	2	1	3	-1.31315	76	349.96	589.367	205.505	1.02	0.216	6.738	0.652	64.38	78.387	1.615	0.128	0.018	-3.22087	16.1915	1427.98	3853.33	-0.854426	-1.31827	0.251342	0.974453	-0.609771	-0.351829	-0.629695	60.38	427.46	9.574	0	16.1915	1705.28	1.185	45.381	0.534	9.749	184.698	75.5834	3.601	0.46	0	0	0.83
03-F-2-3-1-Y-N-Y.wav	6606	male	3	F	2	1	3	-1.31315	16	349.96	589.367	205.505	1.02	0.216	6.738	0.652	64.38	78.387	1.615	0.128	0.018	-3.22087	16.1915	1427.98	3853.33	-0.854426	-1.31827	0.251342	0.974453	-0.609771	-0.351829	-0.629695	60.38	427.46	9.574	0	16.1915	1705.28	1.185	45.381	0.534	9.749	184.698	75.5834	3.601	0.46	0	0	0.83
03-F-2-3-1-Y-N-Y.wav	6607	male	3	F	2	1	3	-1.31315	69	349.96	589.367	205.505	1.02	0.216	6.738	0.652	64.38	78.387	1.615	0.128	0.018	-3.22087	16.1915	1427.98	3853.33	-0.854426	-1.31827	0.251342	0.974453	-0.609771	-0.351829	-0.629695	60.38	427.46	9.574	0	16.1915	1705.28	1.185	45.381	0.534	9.749	184.698	75.5834	3.601	0.46	0	0	0.83
03-F-2-3-1-Y-N-Y.wav	6609	male	3	F	2	1	3	-1.31315	65	349.96	589.367	205.505	1.02	0.216	6.738	0.652	64.38	78.387	1.615	0.128	0.018	-3.22087	16.1915	1427.98	3853.33	-0.854426	-1.31827	0.251342	0.974453	-0.609771	-0.351829	-0.629695	60.38	427.46	9.574	0	16.1915	1705.28	1.185	45.381	0.534	9.749	184.698	75.5834	3.601	0.46	0	0	0.83
03-F-2-3-1-Y-N-Y.wav	6612	male	3	F	2	1	3	-1.31315	86	349.96	589.367	205.505	1.02	0.216	6.738	0.652	64.38	78.387	1.615	0.128	0.018	-3.22087	16.1915	1427.98	3853.33	-0.854426	-1.31827	0.251342	0.974453	-0.609771	-0.351829	-0.629695	60.38	427.46	9.574	0	16.1915	1705.28	1.185	45.381	0.534	9.749	184.698	75.5834	3.601	0.46	0	0	0.83
03-F-2-3-1-Y-N-Y.wav	6613	male	3	F	2	1	3	-1.31315	34	349.96	589.367	205.505	1.02	0.216	6.738	0.652	64.38	78.387	1.615	0.128	0.018	-3.22087	16.1915	1427.98	3853.33	-0.854426	-1.31827	0.251342	0.974453	-0.609771	-0.351829	-0.629695	60.38	427.46	9.574	0	16.1915	1705.28	1.185	45.381	0.534	9.749	184.698	75.5834	3.601	0.46	0	0	0.83
03-F-2-3-1-Y-N-Y.wav	6615	male	3	F	2	1	3	-1.31315	67	349.96	589.367	205.505	1.02	0.216	6.738	0.652	64.38	78.387	1.615	0.128	0.018	-3.22087	16.1915	1427.98	3853.33	-0.854426	-1.31827	0.251342	0.974453	-0.609771	-0.351829	-0.629695	60.38	427.46	9.574	0	16.1915	1705.28	1.185	45.381	0.534	9.749	184.698	75.5834	3.601	0.46	0	0	0.83
03-F-2-3-1-Y-N-Y.wav	6617	male	3	F	2	1	3	-1.31315	79	349.96	589.367	205.505	1.02	0.216	6.738	0.652	64.38	78.387	1.615	0.128	0.018	-3.22087	16.1915	1427.98	3853.33	-0.854426	-1.31827	0.251342	0.974453	-0.609771	-0.351829	-0.629695	60.38	427.46	9.574	0	16.1915	1705.28	1.185	45.381	0.534	9.749	184.698	75.5834	3.601	0.46	0	0	0.83
03-F-2-3-1-Y-N-Y.wav	6622	male	3	F	2	1	3	-1.31315	65	349.96	589.367	205.505	1.02	0.216	6.738	0.652	64.38	78.387	1.615	0.128	0.018	-3.22087	16.1915	1427.98	3853.33	-0.854426	-1.31827	0.251342	0.974453	-0.609771	-0.351829	-0.629695	60.38	427.46	9.574	0	16.1915	1705.28	1.185	45.381	0.534	9.749	184.698	75.5834	3.601	0.46	0	0	0.83
03-F-2-3-1-Y-N-Y.wav	6623	male	3	F	2	1	3	-1.31315	68	349.96	589.367	205.505	1.02	0.216	6.738	0.652	64.38	78.387	1.615	0.128	0.018	-3.22087	16.1915	1427.98	3853.33	-0.854426	-1.31827	0.251342	0.974453	-0.609771	-0.351829	-0.629695	60.38	427.46	9.574	0	16.1915	1705.28	1.185	45.381	0.534	9.749	184.698	75.5834	3.601	0.46	0	0	0.83
03-F-2-3-1-Y-N-Y.wav	6628	male	3	F	2	1	3	-1.31315	90	349.96	589.367	205.505	1.02	0.216	6.738	0.652	64.38	78.387	1.615	0.128	0.018	-3.22087	16.1915	1427.98	3853.33	-0.854426	-1.31827	0.251342	0.974453	-0.609771	-0.351829	-0.629695	60.38	427.46	9.574	0	16.1915	1705.28	1.185	45.381	0.534	9.749	184.698	75.5834	3.601	0.46	0	0	0.83
03-F-2-3-1-Y-N-Y.wav	6631	male	3	F	2	1	3	-1.31315	99	349.96	589.367	205.505	1.02	0.216	6.738	0.652	64.38	78.387	1.615	0.128	0.018	-3.22087	16.1915	1427.98	3853.33	-0.854426	-1.31827	0.251342	0.974453	-0.609771	-0.351829	-0.629695	60.38	427.46	9.574	0	16.1915	1705.28	1.185	45.381	0.534	9.749	184.698	75.5834	3.601	0.46	0	0	0.83
03-F-2-3-1-Y-N-Y.wav	6633	male	3	F	2	1	3	-1.31315	19	349.96	589.367	205.505	1.02	0.216	6.738	0.652	64.38	78.387	1.615	0.128	0.018	-3.22087	16.1915	1427.98	3853.33	-0.854426	-1.31827	0.251342	0.974453	-0.609771	-0.351829	-0.629695	60.38	427.46	9.574	0	16.1915	1705.28	1.185	45.381	0.534	9.749	184.698	75.5834	3.601	0.46	0	0	0.83
03-F-2-3-1-Y-N-Y.wav	6635	male	3	F	2	1	3	-1.31315	59	349.96	589.367	205.505	1.02	0.216	6.738	0.652	64.38	78.387	1.615	0.128	0.018	-3.22087	16.1915	1427.98	3853.33	-0.854426	-1.31827	0.251342	0.974453	-0.609771	-0.351829	-0.629695	60.38	427.46	9.574	0	16.1915	1705.28	1.185	45.381	0.534	9.749	184.698	75.5834	3.601	0.46	0	0	0.83
03-F-2-3-1-Y-N-Y.wav	6636	male	3	F	2	1	3	-1.31315	24	349.96	589.367	205.505	1.02	0.216	6.738	0.652	64.38	78.387	1.615	0.128	0.018	-3.22087	16.1915	1427.98	3853.33	-0.854426	-1.31827	0.251342	0.974453	-0.609771	-0.351829	-0.629695	60.38	427.46	9.574	0	16.1915	1705.28	1.185	45.381	0.534	9.749	184.698	75.5834	3.601	0.46	0	0	0.83
03-F-2-3-1-Y-N-Y.wav	6637	male	3	F	2	1	3	-1.31315	85	349.96	589.367	205.505	1.02	0.216	6.738	0.652	64.38	78.387	1.615	0.128	0.018	-3.22087	16.1915	1427.98	3853.33	-0.854426	-1.31827	0.251342	0.974453	-0.609771	-0.351829	-0.629695	60.38	427.46	9.574	0	16.1915	1705.28	1.185	45.381	0.534	9.749	184.698	75.5834	3.601	0.46	0	0	0.83
03-F-2-3-1-Y-N-Y.wav	6638	male	3	F	2	1	3	-1.31315	3	349.96	589.367	205.505	1.02	0.216	6.738	0.652	64.38	78.387	1.615	0.128	0.018	-3.22087	16.1915	1427.98	3853.33	-0.854426	-1.31827	0.251342	0.974453	-0.609771	-0.351829	-0.629695	60.38	427.46	9.574	0	16.1915	1705.28	1.185	45.381	0.534	9.749	184.698	75.5834	3.601	0.46	0	0	0.83
03-F-2-3-1-Y-N-Y.wav	6639	male	3	F	2	1	3	-1.31315	16	349.96	589.367	205.505	1.02	0.216	6.738	0.652	64.38	78.387	1.615	0.128	0.018	-3.22087	16.1915	1427.98	3853.33	-0.854426	-1.31827	0.251342	0.974453	-0.609771	-0.351829	-0.629695	60.38	427.46	9.574	0	16.1915	1705.28	1.185	45.381	0.534	9.749	184.698	75.5834	3.601	0.46	0	0	0.83
03-F-2-3-1-Y-N-Y.wav	6801	male	3	F	2	1	3	-1.31315	25	349.96	589.367	205.505	1.02	0.216	6.738	0.652	64.38	78.387	1.615	0.128	0.018	-3.22087	16.1915	1427.98	3853.33	-0.854426	-1.31827	0.251342	0.974453	-0.609771	-0.351829	-0.629695	60.38	427.46	9.574	0	16.1915	1705.28	1.185	45.381	0.534	9.749	184.698	75.5834	3.601	0.46	0	0	0.83
03-F-2-3-1-Y-N-Y.wav	6802	male	3	F	2	1	3	-1.31315	29	349.96	589.367	205.505	1.02	0.216	6.738	0.652	64.38	78.387	1.615	0.128	0.018	-3.22087	16.1915	1427.98	3853.33	-0.854426	-1.31827	0.251342	0.974453	-0.609771	-0.351829	-0.629695	60.38	427.46	9.574	0	16.1915	1705.28	1.185	45.381	0.534	9.749	184.698	75.5834	3.601	0.46	0	0	0.83
03-F-2-3-1-Y-N-Y.wav	6805	male	3	F	2	1	3	-1.31315	56	349.96	589.367	205.505	1.02	0.216	6.738	0.652	64.38	78.387	1.615	0.128	0.018	-3.22087	16.1915	1427.98	3853.33	-0.854426	-1.31827	0.251342	0.974453	-0.609771	-0.351829	-0.629695	60.38	427.46	9.574	0	16.1915	1705.28	1.185	45.381	0.534	9.749	184.698	75.5834	3.601	0.46	0	0	0.83
03-F-2-3-1-Y-N-Y.wav	6814	male	3	F	2	1	3	-1.31315	50	349.96	589.367	205.505	1.02	0.216	6.738	0.652	64.38	78.387	1.615	0.128	0.018	-3.22087	16.1915	1427.98	3853.33	-0.854426	-1.31827	0.251342	0.974453	-0.609771	-0.351829	-0.629695	60.38	427.46	9.574	0	16.1915	1705.28	1.185	45.381	0.534	9.749	184.698	75.5834	3.601	0.46	0	0	0.83
03-F-2-3-1-Y-N-Y.wav	6815	male	3	F	2	1	3	-1.31315	67	349.96	589.367	205.505	1.02	0.216	6.738	0.652	64.38	78.387	1.615	0.128	0.018	-3.22087	16.1915	1427.98	3853.33	-0.854426	-1.31827	0.251342	0.974453	-0.609771	-0.351829	-0.629695	60.38	427.46	9.574	0	16.1915	1705.28	1.185	45.381	0.534	9.749	184.698	75.5834	3.601	0.46	0	0	0.83
03-F-2-3-1-Y-N-Y.wav	6828	male	3	F	2	1	3	-1.31315	65	349.96	589.367	205.505	1.02	0.216	6.738	0.652	64.38	78.387	1.615	0.128	0.018	-3.22087	16.1915	1427.98	3853.33	-0.854426	-1.31827	0.251342	0.974453	-0.609771	-0.351829	-0.629695	60.38	427.46	9.574	0	16.1915	1705.28	1.185	45.381	0.534	9.749	184.698	75.5834	3.601	0.46	0	0	0.83
03-F-2-3-1-Y-N-Y.wav	6830	male	3	F	2	1	3	-1.31315	27	349.96	589.367	205.505	1.02	0.216	6.738	0.652	64.38	78.387	1.615	0.128	0.018	-3.22087	16.1915	1427.98	3853.33	-0.854426	-1.31827	0.251342	0.974453	-0.609771	-0.351829	-0.629695	60.38	427.46	9.574	0	16.1915	1705.28	1.185	45.381	0.534	9.749	184.698	75.5834	3.601	0.46	0	0	0.83
03-F-2-3-1-Y-N-Y.wav	6835	male	3	F	2	1	3	-1.31315	61	349.96	589.367	205.505	1.02	0.216	6.738	0.652	64.38	78.387	1.615	0.128	0.018	-3.22087	16.1915	1427.98	3853.33	-0.854426	-1.31827	0.251342	0.974453	-0.609771	-0.351829	-0.629695	60.38	427.46	9.574	0	16.1915	1705.28	1.185	45.381	0.534	9.749	184.698	75.5834	3.601	0.46	0	0	0.83
03-F-2-3-1-Y-N-Y.wav	6844	male	3	F	2	1	3	-1.31315	43	349.96	589.367	205.505	1.02	0.216	6.738	0.652	64.38	78.387	1.615	0.128	0.018	-3.22087	16.1915	1427.98	3853.33	-0.854426	-1.31827	0.251342	0.974453	-0.609771	-0.351829	-0.629695	60.38	427.46	9.574	0	16.1915	1705.28	1.185	45.381	0.534	9.749	184.698	75.5834	3.601	0.46	0	0	0.83
03-F-2-3-1-Y-N-Y.wav	6849	male	3	F	2	1	3	-1.31315	54	349.96	589.367	205.505	1.02	0.216	6.738	0.652	64.38	78.387	1.615	0.128	0.018	-3.22087	16.1915	1427.98	3853.33	-0.854426	-1.31827	0.251342	0.974453	-0.609771	-0.351829	-0.629695	60.38	427.46	9.574	0	16.1915	1705.28	1.185	45.381	0.534	9.749	184.698	75.5834	3.601	0.46	0	0	0.83
03-F-2-3-1-Y-N-Y.wav	6850	male	3	F	2	1	3	-1.31315	71	349.96	589.367	205.505	1.02	0.216	6.738	0.652	64.38	78.387	1.615	0.128	0.018	-3.22087	16.1915	1427.98	3853.33	-0.854426	-1.31827	0.251342	0.974453	-0.609771	-0.351829	-0.629695	60.38	427.46	9.574	0	16.1915	1705.28	1.185	45.381	0.534	9.749	184.698	75.5834	3.601	0.46	0	0	0.83
03-F-2-3-1-Y-N-Y.wav	6896	male	3	F	2	1	3	-1.31315	68	349.96	589.367	205.505	1.02	0.216	6.738	0.652	64.38	78.387	1.615	0.128	0.018	-3.22087	16.1915	1427.98	3853.33	-0.854426	-1.31827	0.251342	0.974453	-0.609771	-0.351829	-0.629695	60.38	427.46	9.574	0	16.1915	1705.28	1.185	45.381	0.534	9.749	184.698	75.5834	3.601	0.46	0	0	0.83
03-F-2-3-1-Y-N-Y.wav	6898	male	3	F	2	1	3	-1.31315	31	349.96	589.367	205.505	1.02	0.216	6.738	0.652	64.38	78.387	1.615	0.128	0.018	-3.22087	16.1915	1427.98	3853.33	-0.854426	-1.31827	0.251342	0.974453	-0.609771	-0.351829	-0.629695	60.38	427.46	9.574	0	16.1915	1705.28	1.185	45.381	0.534	9.749	184.698	75.5834	3.601	0.46	0	0	0.83
03-F-2-3-1-Y-N-Y.wav	6901	male	3	F	2	1	3	-1.31315	31	349.96	589.367	205.505	1.02	0.216	6.738	0.652	64.38	78.387	1.615	0.128	0.018	-3.22087	16.1915	1427.98	3853.33	-0.854426	-1.31827	0.251342	0.974453	-0.609771	-0.351829	-0.629695	60.38	427.46	9.574	0	16.1915	1705.28	1.185	45.381	0.534	9.749	184.698	75.5834	3.601	0.46	0	0	0.83
03-F-2-3-1-Y-N-Y.wav	6922	male	3	F	2	1	3	-1.31315	47	349.96	589.367	205.505	1.02	0.216	6.738	0.652	64.38	78.387	1.615	0.128	0.018	-3.22087	16.1915	1427.98	3853.33	-0.854426	-1.31827	0.251342	0.974453	-0.609771	-0.351829	-0.629695	60.38	427.46	9.574	0	16.1915	1705.28	1.185	45.381	0.534	9.749	184.698	75.5834	3.601	0.46	0	0	0.83
03-F-2-3-1-Y-N-Y.wav	6957	male	3	F	2	1	3	-1.31315	14	349.96	589.367	205.505	1.02	0.216	6.738	0.652	64.38	78.387	1.615	0.128	0.018	-3.22087	16.1915	1427.98	3853.33	-0.854426	-1.31827	0.251342	0.974453	-0.609771	-0.351829	-0.629695	60.38	427.46	9.574	0	16.1915	1705.28	1.185	45.381	0.534	9.749	184.698	75.5834	3.601	0.46	0	0	0.83
03-F-2-3-2-Y-N-Y.wav	6542	female	3	F	2	2	4	-1.31315	23	950.08	1197.46	697.975	-175	0.209	1.838	0	65.802	35.244	1.54	0.174	0.035	-3.61047	37.9147	1273.74	3496.64	-0.854426	1.44817	-0.177477	1.25829	2.03653	0.952046	0.0579581	69.802	3701.7	6.499	39.4945	77.4092	1070.17	1.091	37.12	2.726	10.751	415.935	198.193	0.633	0.24	0	0.25	0
03-F-2-3-2-Y-N-Y.wav	6543	female	3	F	2	2	4	-1.31315	11	950.08	1197.46	697.975	-175	0.209	1.838	0	65.802	35.244	1.54	0.174	0.035	-3.61047	37.9147	1273.74	3496.64	-0.854426	1.44817	-0.177477	1.25829	2.03653	0.952046	0.0579581	69.802	3701.7	6.499	39.4945	77.4092	1070.17	1.091	37.12	2.726	10.751	415.935	198.193	0.633	0.24	0	0.25	0
03-F-2-3-2-Y-N-Y.wav	6544	female	3	F	2	2	4	-1.31315	24	950.08	1197.46	697.975	-175	0.209	1.838	0	65.802	35.244	1.54	0.174	0.035	-3.61047	37.9147	1273.74	3496.64	-0.854426	1.44817	-0.177477	1.25829	2.03653	0.952046	0.0579581	69.802	3701.7	6.499	39.4945	77.4092	1070.17	1.091	37.12	2.726	10.751	415.935	198.193	0.633	0.24	0	0.25	0
03-F-2-3-2-Y-N-Y.wav	6560	female	3	F	2	2	4	-1.31315	47	950.08	1197.46	697.975	-175	0.209	1.838	0	65.802	35.244	1.54	0.174	0.035	-3.61047	37.9147	1273.74	3496.64	-0.854426	1.44817	-0.177477	1.25829	2.03653	0.952046	0.0579581	69.802	3701.7	6.499	39.4945	77.4092	1070.17	1.091	37.12	2.726	10.751	415.935	198.193	0.633	0.24	0	0.25	0
03-F-2-3-2-Y-N-Y.wav	6624	female	3	F	2	2	4	-1.31315	5	950.08	1197.46	697.975	-175	0.209	1.838	0	65.802	35.244	1.54	0.174	0.035	-3.61047	37.9147	1273.74	3496.64	-0.854426	1.44817	-0.177477	1.25829	2.03653	0.952046	0.0579581	69.802	3701.7	6.499	39.4945	77.4092	1070.17	1.091	37.12	2.726	10.751	415.935	198.193	0.633	0.24	0	0.25	0
03-F-2-3-2-Y-N-Y.wav	6626	female	3	F	2	2	4	-1.31315	74	950.08	1197.46	697.975	-175	0.209	1.838	0	65.802	35.244	1.54	0.174	0.035	-3.61047	37.9147	1273.74	3496.64	-0.854426	1.44817	-0.177477	1.25829	2.03653	0.952046	0.0579581	69.802	3701.7	6.499	39.4945	77.4092	1070.17	1.091	37.12	2.726	10.751	415.935	198.193	0.633	0.24	0	0.25	0
03-F-2-3-2-Y-N-Y.wav	6627	female	3	F	2	2	4	-1.31315	50	950.08	1197.46	697.975	-175	0.209	1.838	0	65.802	35.244	1.54	0.174	0.035	-3.61047	37.9147	1273.74	3496.64	-0.854426	1.44817	-0.177477	1.25829	2.03653	0.952046	0.0579581	69.802	3701.7	6.499	39.4945	77.4092	1070.17	1.091	37.12	2.726	10.751	415.935	198.193	0.633	0.24	0	0.25	0
03-F-2-3-2-Y-N-Y.wav	6630	female	3	F	2	2	4	-1.31315	10	950.08	1197.46	697.975	-175	0.209	1.838	0	65.802	35.244	1.54	0.174	0.035	-3.61047	37.9147	1273.74	3496.64	-0.854426	1.44817	-0.177477	1.25829	2.03653	0.952046	0.0579581	69.802	3701.7	6.499	39.4945	77.4092	1070.17	1.091	37.12	2.726	10.751	415.935	198.193	0.633	0.24	0	0.25	0
03-F-2-3-2-Y-N-Y.wav	6662	female	3	F	2	2	4	-1.31315	33	950.08	1197.46	697.975	-175	0.209	1.838	0	65.802	35.244	1.54	0.174	0.035	-3.61047	37.9147	1273.74	3496.64	-0.854426	1.44817	-0.177477	1.25829	2.03653	0.952046	0.0579581	69.802	3701.7	6.499	39.4945	77.4092	1070.17	1.091	37.12	2.726	10.751	415.935	198.193	0.633	0.24	0	0.25	0
03-F-2-3-2-Y-N-Y.wav	6786	female	3	F	2	2	4	-1.31315	56	950.08	1197.46	697.975	-175	0.209	1.838	0	65.802	35.244	1.54	0.174	0.035	-3.61047	37.9147	1273.74	3496.64	-0.854426	1.44817	-0.177477	1.25829	2.03653	0.952046	0.0579581	69.802	3701.7	6.499	39.4945	77.4092	1070.17	1.091	37.12	2.726	10.751	415.935	198.193	0.633	0.24	0	0.25	0
03-F-2-3-2-Y-N-Y.wav	6787	female	3	F	2	2	4	-1.31315	59	950.08	1197.46	697.975	-175	0.209	1.838	0	65.802	35.244	1.54	0.174	0.035	-3.61047	37.9147	1273.74	3496.64	-0.854426	1.44817	-0.177477	1.25829	2.03653	0.952046	0.0579581	69.802	3701.7	6.499	39.4945	77.4092	1070.17	1.091	37.12	2.726	10.751	415.935	198.193	0.633	0.24	0	0.25	0
03-F-2-3-2-Y-N-Y.wav	6788	female	3	F	2	2	4	-1.31315	82	950.08	1197.46	697.975	-175	0.209	1.838	0	65.802	35.244	1.54	0.174	0.035	-3.61047	37.9147	1273.74	3496.64	-0.854426	1.44817	-0.177477	1.25829	2.03653	0.952046	0.0579581	69.802	3701.7	6.499	39.4945	77.4092	1070.17	1.091	37.12	2.726	10.751	415.935	198.193	0.633	0.24	0	0.25	0
03-F-2-3-2-Y-N-Y.wav	6791	female	3	F	2	2	4	-1.31315	43	950.08	1197.46	697.975	-175	0.209	1.838	0	65.802	35.244	1.54	0.174	0.035	-3.61047	37.9147	1273.74	3496.64	-0.854426	1.44817	-0.177477	1.25829	2.03653	0.952046	0.0579581	69.802	3701.7	6.499	39.4945	77.4092	1070.17	1.091	37.12	2.726	10.751	415.935	198.193	0.633	0.24	0	0.25	0
03-F-2-3-2-Y-N-Y.wav	6792	female	3	F	2	2	4	-1.31315	22	950.08	1197.46	697.975	-175	0.209	1.838	0	65.802	35.244	1.54	0.174	0.035	-3.61047	37.9147	1273.74	3496.64	-0.854426	1.44817	-0.177477	1.25829	2.03653	0.952046	0.0579581	69.802	3701.7	6.499	39.4945	77.4092	1070.17	1.091	37.12	2.726	10.751	415.935	198.193	0.633	0.24	0	0.25	0
03-F-2-3-2-Y-N-Y.wav	6795	female	3	F	2	2	4	-1.31315	49	950.08	1197.46	697.975	-175	0.209	1.838	0	65.802	35.244	1.54	0.174	0.035	-3.61047	37.9147	1273.74	3496.64	-0.854426	1.44817	-0.177477	1.25829	2.03653	0.952046	0.0579581	69.802	3701.7	6.499	39.4945	77.4092	1070.17	1.091	37.12	2.726	10.751	415.935	198.193	0.633	0.24	0	0.25	0
03-F-2-3-2-Y-N-Y.wav	6796	female	3	F	2	2	4	-1.31315	48	950.08	1197.46	697.975	-175	0.209	1.838	0	65.802	35.244	1.54	0.174	0.035	-3.61047	37.9147	1273.74	3496.64	-0.854426	1.44817	-0.177477	1.25829	2.03653	0.952046	0.0579581	69.802	3701.7	6.499	39.4945	77.4092	1070.17	1.091	37.12	2.726	10.751	415.935	198.193	0.633	0.24	0	0.25	0
03-F-2-3-2-Y-N-Y.wav	6798	female	3	F	2	2	4	-1.31315	59	950.08	1197.46	697.975	-175	0.209	1.838	0	65.802	35.244	1.54	0.174	0.035	-3.61047	37.9147	1273.74	3496.64	-0.854426	1.44817	-0.177477	1.25829	2.03653	0.952046	0.0579581	69.802	3701.7	6.499	39.4945	77.4092	1070.17	1.091	37.12	2.726	10.751	415.935	198.193	0.633	0.24	0	0.25	0
03-F-2-3-2-Y-N-Y.wav	6811	female	3	F	2	2	4	-1.31315	7	950.08	1197.46	697.975	-175	0.209	1.838	0	65.802	35.244	1.54	0.174	0.035	-3.61047	37.9147	1273.74	3496.64	-0.854426	1.44817	-0.177477	1.25829	2.03653	0.952046	0.0579581	69.802	3701.7	6.499	39.4945	77.4092	1070.17	1.091	37.12	2.726	10.751	415.935	198.193	0.633	0.24	0	0.25	0
03-F-2-3-2-Y-N-Y.wav	6819	female	3	F	2	2	4	-1.31315	47	950.08	1197.46	697.975	-175	0.209	1.838	0	65.802	35.244	1.54	0.174	0.035	-3.61047	37.9147	1273.74	3496.64	-0.854426	1.44817	-0.177477	1.25829	2.03653	0.952046	0.0579581	69.802	3701.7	6.499	39.4945	77.4092	1070.17	1.091	37.12	2.726	10.751	415.935	198.193	0.633	0.24	0	0.25	0
03-F-2-3-2-Y-N-Y.wav	6824	female	3	F	2	2	4	-1.31315	38	950.08	1197.46	697.975	-175	0.209	1.838	0	65.802	35.244	1.54	0.174	0.035	-3.61047	37.9147	1273.74	3496.64	-0.854426	1.44817	-0.177477	1.25829	2.03653	0.952046	0.0579581	69.802	3701.7	6.499	39.4945	77.4092	1070.17	1.091	37.12	2.726	10.751	415.935	198.193	0.633	0.24	0	0.25	0
03-F-2-3-2-Y-N-Y.wav	6825	female	3	F	2	2	4	-1.31315	41	950.08	1197.46	697.975	-175	0.209	1.838	0	65.802	35.244	1.54	0.174	0.035	-3.61047	37.9147	1273.74	3496.64	-0.854426	1.44817	-0.177477	1.25829	2.03653	0.952046	0.0579581	69.802	3701.7	6.499	39.4945	77.4092	1070.17	1.091	37.12	2.726	10.751	415.935	198.193	0.633	0.24	0	0.25	0
03-F-2-3-2-Y-N-Y.wav	6826	female	3	F	2	2	4	-1.31315	3	950.08	1197.46	697.975	-175	0.209	1.838	0	65.802	35.244	1.54	0.174	0.035	-3.61047	37.9147	1273.74	3496.64	-0.854426	1.44817	-0.177477	1.25829	2.03653	0.952046	0.0579581	69.802	3701.7	6.499	39.4945	77.4092	1070.17	1.091	37.12	2.726	10.751	415.935	198.193	0.633	0.24	0	0.25	0
03-F-2-3-2-Y-N-Y.wav	6829	female	3	F	2	2	4	-1.31315	55	950.08	1197.46	697.975	-175	0.209	1.838	0	65.802	35.244	1.54	0.174	0.035	-3.61047	37.9147	1273.74	3496.64	-0.854426	1.44817	-0.177477	1.25829	2.03653	0.952046	0.0579581	69.802	3701.7	6.499	39.4945	77.4092	1070.17	1.091	37.12	2.726	10.751	415.935	198.193	0.633	0.24	0	0.25	0
03-F-2-3-2-Y-N-Y.wav	6833	female	3	F	2	2	4	-1.31315	43	950.08	1197.46	697.975	-175	0.209	1.838	0	65.802	35.244	1.54	0.174	0.035	-3.61047	37.9147	1273.74	3496.64	-0.854426	1.44817	-0.177477	1.25829	2.03653	0.952046	0.0579581	69.802	3701.7	6.499	39.4945	77.4092	1070.17	1.091	37.12	2.726	10.751	415.935	198.193	0.633	0.24	0	0.25	0
03-F-2-3-2-Y-N-Y.wav	6837	female	3	F	2	2	4	-1.31315	45	950.08	1197.46	697.975	-175	0.209	1.838	0	65.802	35.244	1.54	0.174	0.035	-3.61047	37.9147	1273.74	3496.64	-0.854426	1.44817	-0.177477	1.25829	2.03653	0.952046	0.0579581	69.802	3701.7	6.499	39.4945	77.4092	1070.17	1.091	37.12	2.726	10.751	415.935	198.193	0.633	0.24	0	0.25	0
03-F-2-3-2-Y-N-Y.wav	6854	female	3	F	2	2	4	-1.31315	70	950.08	1197.46	697.975	-175	0.209	1.838	0	65.802	35.244	1.54	0.174	0.035	-3.61047	37.9147	1273.74	3496.64	-0.854426	1.44817	-0.177477	1.25829	2.03653	0.952046	0.0579581	69.802	3701.7	6.499	39.4945	77.4092	1070.17	1.091	37.12	2.726	10.751	415.935	198.193	0.633	0.24	0	0.25	0
03-F-2-3-2-Y-N-Y.wav	6859	female	3	F	2	2	4	-1.31315	58	950.08	1197.46	697.975	-175	0.209	1.838	0	65.802	35.244	1.54	0.174	0.035	-3.61047	37.9147	1273.74	3496.64	-0.854426	1.44817	-0.177477	1.25829	2.03653	0.952046	0.0579581	69.802	3701.7	6.499	39.4945	77.4092	1070.17	1.091	37.12	2.726	10.751	415.935	198.193	0.633	0.24	0	0.25	0
03-F-2-3-2-Y-N-Y.wav	6895	female	3	F	2	2	4	-1.31315	50	950.08	1197.46	697.975	-175	0.209	1.838	0	65.802	35.244	1.54	0.174	0.035	-3.61047	37.9147	1273.74	3496.64	-0.854426	1.44817	-0.177477	1.25829	2.03653	0.952046	0.0579581	69.802	3701.7	6.499	39.4945	77.4092	1070.17	1.091	37.12	2.726	10.751	415.935	198.193	0.633	0.24	0	0.25	0
03-F-2-3-2-Y-N-Y.wav	6905	female	3	F	2	2	4	-1.31315	20	950.08	1197.46	697.975	-175	0.209	1.838	0	65.802	35.244	1.54	0.174	0.035	-3.61047	37.9147	1273.74	3496.64	-0.854426	1.44817	-0.177477	1.25829	2.03653	0.952046	0.0579581	69.802	3701.7	6.499	39.4945	77.4092	1070.17	1.091	37.12	2.726	10.751	415.935	198.193	0.633	0.24	0	0.25	0
03-F-2-3-2-Y-N-Y.wav	6909	female	3	F	2	2	4	-1.31315	32	950.08	1197.46	697.975	-175	0.209	1.838	0	65.802	35.244	1.54	0.174	0.035	-3.61047	37.9147	1273.74	3496.64	-0.854426	1.44817	-0.177477	1.25829	2.03653	0.952046	0.0579581	69.802	3701.7	6.499	39.4945	77.4092	1070.17	1.091	37.12	2.726	10.751	415.935	198.193	0.633	0.24	0	0.25	0
03-F-2-3-2-Y-N-Y.wav	6910	female	3	F	2	2	4	-1.31315	76	950.08	1197.46	697.975	-175	0.209	1.838	0	65.802	35.244	1.54	0.174	0.035	-3.61047	37.9147	1273.74	3496.64	-0.854426	1.44817	-0.177477	1.25829	2.03653	0.952046	0.0579581	69.802	3701.7	6.499	39.4945	77.4092	1070.17	1.091	37.12	2.726	10.751	415.935	198.193	0.633	0.24	0	0.25	0
03-F-2-3-2-Y-N-Y.wav	6914	female	3	F	2	2	4	-1.31315	24	950.08	1197.46	697.975	-175	0.209	1.838	0	65.802	35.244	1.54	0.174	0.035	-3.61047	37.9147	1273.74	3496.64	-0.854426	1.44817	-0.177477	1.25829	2.03653	0.952046	0.0579581	69.802	3701.7	6.499	39.4945	77.4092	1070.17	1.091	37.12	2.726	10.751	415.935	198.193	0.633	0.24	0	0.25	0
03-F-2-3-2-Y-N-Y.wav	6919	female	3	F	2	2	4	-1.31315	34	950.08	1197.46	697.975	-175	0.209	1.838	0	65.802	35.244	1.54	0.174	0.035	-3.61047	37.9147	1273.74	3496.64	-0.854426	1.44817	-0.177477	1.25829	2.03653	0.952046	0.0579581	69.802	3701.7	6.499	39.4945	77.4092	1070.17	1.091	37.12	2.726	10.751	415.935	198.193	0.633	0.24	0	0.25	0
03-F-2-3-2-Y-N-Y.wav	6934	female	3	F	2	2	4	-1.31315	65	950.08	1197.46	697.975	-175	0.209	1.838	0	65.802	35.244	1.54	0.174	0.035	-3.61047	37.9147	1273.74	3496.64	-0.854426	1.44817	-0.177477	1.25829	2.03653	0.952046	0.0579581	69.802	3701.7	6.499	39.4945	77.4092	1070.17	1.091	37.12	2.726	10.751	415.935	198.193	0.633	0.24	0	0.25	0
03-F-2-3-2-Y-N-Y.wav	6937	female	3	F	2	2	4	-1.31315	20	950.08	1197.46	697.975	-175	0.209	1.838	0	65.802	35.244	1.54	0.174	0.035	-3.61047	37.9147	1273.74	3496.64	-0.854426	1.44817	-0.177477	1.25829	2.03653	0.952046	0.0579581	69.802	3701.7	6.499	39.4945	77.4092	1070.17	1.091	37.12	2.726	10.751	415.935	198.193	0.633	0.24	0	0.25	0
03-F-2-3-2-Y-N-Y.wav	6939	female	3	F	2	2	4	-1.31315	25	950.08	1197.46	697.975	-175	0.209	1.838	0	65.802	35.244	1.54	0.174	0.035	-3.61047	37.9147	1273.74	3496.64	-0.854426	1.44817	-0.177477	1.25829	2.03653	0.952046	0.0579581	69.802	3701.7	6.499	39.4945	77.4092	1070.17	1.091	37.12	2.726	10.751	415.935	198.193	0.633	0.24	0	0.25	0
03-F-2-3-2-Y-N-Y.wav	6940	female	3	F	2	2	4	-1.31315	57	950.08	1197.46	697.975	-175	0.209	1.838	0	65.802	35.244	1.54	0.174	0.035	-3.61047	37.9147	1273.74	3496.64	-0.854426	1.44817	-0.177477	1.25829	2.03653	0.952046	0.0579581	69.802	3701.7	6.499	39.4945	77.4092	1070.17	1.091	37.12	2.726	10.751	415.935	198.193	0.633	0.24	0	0.25	0
03-F-2-3-2-Y-N-Y.wav	6942	female	3	F	2	2	4	-1.31315	47	950.08	1197.46	697.975	-175	0.209	1.838	0	65.802	35.244	1.54	0.174	0.035	-3.61047	37.9147	1273.74	3496.64	-0.854426	1.44817	-0.177477	1.25829	2.03653	0.952046	0.0579581	69.802	3701.7	6.499	39.4945	77.4092	1070.17	1.091	37.12	2.726	10.751	415.935	198.193	0.633	0.24	0	0.25	0
03-F-2-3-2-Y-N-Y.wav	6946	female	3	F	2	2	4	-1.31315	22	950.08	1197.46	697.975	-175	0.209	1.838	0	65.802	35.244	1.54	0.174	0.035	-3.61047	37.9147	1273.74	3496.64	-0.854426	1.44817	-0.177477	1.25829	2.03653	0.952046	0.0579581	69.802	3701.7	6.499	39.4945	77.4092	1070.17	1.091	37.12	2.726	10.751	415.935	198.193	0.633	0.24	0	0.25	0
03-F-2-3-2-Y-N-Y.wav	6956	female	3	F	2	2	4	-1.31315	60	950.08	1197.46	697.975	-175	0.209	1.838	0	65.802	35.244	1.54	0.174	0.035	-3.61047	37.9147	1273.74	3496.64	-0.854426	1.44817	-0.177477	1.25829	2.03653	0.952046	0.0579581	69.802	3701.7	6.499	39.4945	77.4092	1070.17	1.091	37.12	2.726	10.751	415.935	198.193	0.633	0.24	0	0.25	0
03-F-2-3-2-Y-N-Y.wav	6539	male	3	F	2	2	4	-1.31315	6	950.08	1197.46	697.975	-175	0.209	1.838	0	65.802	35.244	1.54	0.174	0.035	-3.61047	37.9147	1273.74	3496.64	-0.854426	1.44817	-0.177477	1.25829	2.03653	0.952046	0.0579581	69.802	3701.7	6.499	39.4945	77.4092	1070.17	1.091	37.12	2.726	10.751	415.935	198.193	0.633	0.24	0	0.25	0
03-F-2-3-2-Y-N-Y.wav	6540	male	3	F	2	2	4	-1.31315	36	950.08	1197.46	697.975	-175	0.209	1.838	0	65.802	35.244	1.54	0.174	0.035	-3.61047	37.9147	1273.74	3496.64	-0.854426	1.44817	-0.177477	1.25829	2.03653	0.952046	0.0579581	69.802	3701.7	6.499	39.4945	77.4092	1070.17	1.091	37.12	2.726	10.751	415.935	198.193	0.633	0.24	0	0.25	0
03-F-2-3-2-Y-N-Y.wav	6541	male	3	F	2	2	4	-1.31315	61	950.08	1197.46	697.975	-175	0.209	1.838	0	65.802	35.244	1.54	0.174	0.035	-3.61047	37.9147	1273.74	3496.64	-0.854426	1.44817	-0.177477	1.25829	2.03653	0.952046	0.0579581	69.802	3701.7	6.499	39.4945	77.4092	1070.17	1.091	37.12	2.726	10.751	415.935	198.193	0.633	0.24	0	0.25	0
03-F-2-3-2-Y-N-Y.wav	6549	male	3	F	2	2	4	-1.31315	46	950.08	1197.46	697.975	-175	0.209	1.838	0	65.802	35.244	1.54	0.174	0.035	-3.61047	37.9147	1273.74	3496.64	-0.854426	1.44817	-0.177477	1.25829	2.03653	0.952046	0.0579581	69.802	3701.7	6.499	39.4945	77.4092	1070.17	1.091	37.12	2.726	10.751	415.935	198.193	0.633	0.24	0	0.25	0
03-F-2-3-2-Y-N-Y.wav	6556	male	3	F	2	2	4	-1.31315	33	950.08	1197.46	697.975	-175	0.209	1.838	0	65.802	35.244	1.54	0.174	0.035	-3.61047	37.9147	1273.74	3496.64	-0.854426	1.44817	-0.177477	1.25829	2.03653	0.952046	0.0579581	69.802	3701.7	6.499	39.4945	77.4092	1070.17	1.091	37.12	2.726	10.751	415.935	198.193	0.633	0.24	0	0.25	0
03-F-2-3-2-Y-N-Y.wav	6597	male	3	F	2	2	4	-1.31315	48	950.08	1197.46	697.975	-175	0.209	1.838	0	65.802	35.244	1.54	0.174	0.035	-3.61047	37.9147	1273.74	3496.64	-0.854426	1.44817	-0.177477	1.25829	2.03653	0.952046	0.0579581	69.802	3701.7	6.499	39.4945	77.4092	1070.17	1.091	37.12	2.726	10.751	415.935	198.193	0.633	0.24	0	0.25	0
03-F-2-3-2-Y-N-Y.wav	6602	male	3	F	2	2	4	-1.31315	39	950.08	1197.46	697.975	-175	0.209	1.838	0	65.802	35.244	1.54	0.174	0.035	-3.61047	37.9147	1273.74	3496.64	-0.854426	1.44817	-0.177477	1.25829	2.03653	0.952046	0.0579581	69.802	3701.7	6.499	39.4945	77.4092	1070.17	1.091	37.12	2.726	10.751	415.935	198.193	0.633	0.24	0	0.25	0
03-F-2-3-2-Y-N-Y.wav	6603	male	3	F	2	2	4	-1.31315	46	950.08	1197.46	697.975	-175	0.209	1.838	0	65.802	35.244	1.54	0.174	0.035	-3.61047	37.9147	1273.74	3496.64	-0.854426	1.44817	-0.177477	1.25829	2.03653	0.952046	0.0579581	69.802	3701.7	6.499	39.4945	77.4092	1070.17	1.091	37.12	2.726	10.751	415.935	198.193	0.633	0.24	0	0.25	0
03-F-2-3-2-Y-N-Y.wav	6604	male	3	F	2	2	4	-1.31315	56	950.08	1197.46	697.975	-175	0.209	1.838	0	65.802	35.244	1.54	0.174	0.035	-3.61047	37.9147	1273.74	3496.64	-0.854426	1.44817	-0.177477	1.25829	2.03653	0.952046	0.0579581	69.802	3701.7	6.499	39.4945	77.4092	1070.17	1.091	37.12	2.726	10.751	415.935	198.193	0.633	0.24	0	0.25	0
03-F-2-3-2-Y-N-Y.wav	6606	male	3	F	2	2	4	-1.31315	25	950.08	1197.46	697.975	-175	0.209	1.838	0	65.802	35.244	1.54	0.174	0.035	-3.61047	37.9147	1273.74	3496.64	-0.854426	1.44817	-0.177477	1.25829	2.03653	0.952046	0.0579581	69.802	3701.7	6.499	39.4945	77.4092	1070.17	1.091	37.12	2.726	10.751	415.935	198.193	0.633	0.24	0	0.25	0
03-F-2-3-2-Y-N-Y.wav	6607	male	3	F	2	2	4	-1.31315	68	950.08	1197.46	697.975	-175	0.209	1.838	0	65.802	35.244	1.54	0.174	0.035	-3.61047	37.9147	1273.74	3496.64	-0.854426	1.44817	-0.177477	1.25829	2.03653	0.952046	0.0579581	69.802	3701.7	6.499	39.4945	77.4092	1070.17	1.091	37.12	2.726	10.751	415.935	198.193	0.633	0.24	0	0.25	0
03-F-2-3-2-Y-N-Y.wav	6609	male	3	F	2	2	4	-1.31315	19	950.08	1197.46	697.975	-175	0.209	1.838	0	65.802	35.244	1.54	0.174	0.035	-3.61047	37.9147	1273.74	3496.64	-0.854426	1.44817	-0.177477	1.25829	2.03653	0.952046	0.0579581	69.802	3701.7	6.499	39.4945	77.4092	1070.17	1.091	37.12	2.726	10.751	415.935	198.193	0.633	0.24	0	0.25	0
03-F-2-3-2-Y-N-Y.wav	6612	male	3	F	2	2	4	-1.31315	57	950.08	1197.46	697.975	-175	0.209	1.838	0	65.802	35.244	1.54	0.174	0.035	-3.61047	37.9147	1273.74	3496.64	-0.854426	1.44817	-0.177477	1.25829	2.03653	0.952046	0.0579581	69.802	3701.7	6.499	39.4945	77.4092	1070.17	1.091	37.12	2.726	10.751	415.935	198.193	0.633	0.24	0	0.25	0
03-F-2-3-2-Y-N-Y.wav	6613	male	3	F	2	2	4	-1.31315	38	950.08	1197.46	697.975	-175	0.209	1.838	0	65.802	35.244	1.54	0.174	0.035	-3.61047	37.9147	1273.74	3496.64	-0.854426	1.44817	-0.177477	1.25829	2.03653	0.952046	0.0579581	69.802	3701.7	6.499	39.4945	77.4092	1070.17	1.091	37.12	2.726	10.751	415.935	198.193	0.633	0.24	0	0.25	0
03-F-2-3-2-Y-N-Y.wav	6615	male	3	F	2	2	4	-1.31315	35	950.08	1197.46	697.975	-175	0.209	1.838	0	65.802	35.244	1.54	0.174	0.035	-3.61047	37.9147	1273.74	3496.64	-0.854426	1.44817	-0.177477	1.25829	2.03653	0.952046	0.0579581	69.802	3701.7	6.499	39.4945	77.4092	1070.17	1.091	37.12	2.726	10.751	415.935	198.193	0.633	0.24	0	0.25	0
03-F-2-3-2-Y-N-Y.wav	6617	male	3	F	2	2	4	-1.31315	20	950.08	1197.46	697.975	-175	0.209	1.838	0	65.802	35.244	1.54	0.174	0.035	-3.61047	37.9147	1273.74	3496.64	-0.854426	1.44817	-0.177477	1.25829	2.03653	0.952046	0.0579581	69.802	3701.7	6.499	39.4945	77.4092	1070.17	1.091	37.12	2.726	10.751	415.935	198.193	0.633	0.24	0	0.25	0
03-F-2-3-2-Y-N-Y.wav	6622	male	3	F	2	2	4	-1.31315	43	950.08	1197.46	697.975	-175	0.209	1.838	0	65.802	35.244	1.54	0.174	0.035	-3.61047	37.9147	1273.74	3496.64	-0.854426	1.44817	-0.177477	1.25829	2.03653	0.952046	0.0579581	69.802	3701.7	6.499	39.4945	77.4092	1070.17	1.091	37.12	2.726	10.751	415.935	198.193	0.633	0.24	0	0.25	0
03-F-2-3-2-Y-N-Y.wav	6623	male	3	F	2	2	4	-1.31315	26	950.08	1197.46	697.975	-175	0.209	1.838	0	65.802	35.244	1.54	0.174	0.035	-3.61047	37.9147	1273.74	3496.64	-0.854426	1.44817	-0.177477	1.25829	2.03653	0.952046	0.0579581	69.802	3701.7	6.499	39.4945	77.4092	1070.17	1.091	37.12	2.726	10.751	415.935	198.193	0.633	0.24	0	0.25	0
03-F-2-3-2-Y-N-Y.wav	6628	male	3	F	2	2	4	-1.31315	79	950.08	1197.46	697.975	-175	0.209	1.838	0	65.802	35.244	1.54	0.174	0.035	-3.61047	37.9147	1273.74	3496.64	-0.854426	1.44817	-0.177477	1.25829	2.03653	0.952046	0.0579581	69.802	3701.7	6.499	39.4945	77.4092	1070.17	1.091	37.12	2.726	10.751	415.935	198.193	0.633	0.24	0	0.25	0
03-F-2-3-2-Y-N-Y.wav	6631	male	3	F	2	2	4	-1.31315	0	950.08	1197.46	697.975	-175	0.209	1.838	0	65.802	35.244	1.54	0.174	0.035	-3.61047	37.9147	1273.74	3496.64	-0.854426	1.44817	-0.177477	1.25829	2.03653	0.952046	0.0579581	69.802	3701.7	6.499	39.4945	77.4092	1070.17	1.091	37.12	2.726	10.751	415.935	198.193	0.633	0.24	0	0.25	0
03-F-2-3-2-Y-N-Y.wav	6633	male	3	F	2	2	4	-1.31315	29	950.08	1197.46	697.975	-175	0.209	1.838	0	65.802	35.244	1.54	0.174	0.035	-3.61047	37.9147	1273.74	3496.64	-0.854426	1.44817	-0.177477	1.25829	2.03653	0.952046	0.0579581	69.802	3701.7	6.499	39.4945	77.4092	1070.17	1.091	37.12	2.726	10.751	415.935	198.193	0.633	0.24	0	0.25	0
03-F-2-3-2-Y-N-Y.wav	6635	male	3	F	2	2	4	-1.31315	0	950.08	1197.46	697.975	-175	0.209	1.838	0	65.802	35.244	1.54	0.174	0.035	-3.61047	37.9147	1273.74	3496.64	-0.854426	1.44817	-0.177477	1.25829	2.03653	0.952046	0.0579581	69.802	3701.7	6.499	39.4945	77.4092	1070.17	1.091	37.12	2.726	10.751	415.935	198.193	0.633	0.24	0	0.25	0
03-F-2-3-2-Y-N-Y.wav	6636	male	3	F	2	2	4	-1.31315	37	950.08	1197.46	697.975	-175	0.209	1.838	0	65.802	35.244	1.54	0.174	0.035	-3.61047	37.9147	1273.74	3496.64	-0.854426	1.44817	-0.177477	1.25829	2.03653	0.952046	0.0579581	69.802	3701.7	6.499	39.4945	77.4092	1070.17	1.091	37.12	2.726	10.751	415.935	198.193	0.633	0.24	0	0.25	0
03-F-2-3-2-Y-N-Y.wav	6637	male	3	F	2	2	4	-1.31315	30	950.08	1197.46	697.975	-175	0.209	1.838	0	65.802	35.244	1.54	0.174	0.035	-3.61047	37.9147	1273.74	3496.64	-0.854426	1.44817	-0.177477	1.25829	2.03653	0.952046	0.0579581	69.802	3701.7	6.499	39.4945	77.4092	1070.17	1.091	37.12	2.726	10.751	415.935	198.193	0.633	0.24	0	0.25	0
03-F-2-3-2-Y-N-Y.wav	6638	male	3	F	2	2	4	-1.31315	72	950.08	1197.46	697.975	-175	0.209	1.838	0	65.802	35.244	1.54	0.174	0.035	-3.61047	37.9147	1273.74	3496.64	-0.854426	1.44817	-0.177477	1.25829	2.03653	0.952046	0.0579581	69.802	3701.7	6.499	39.4945	77.4092	1070.17	1.091	37.12	2.726	10.751	415.935	198.193	0.633	0.24	0	0.25	0
03-F-2-3-2-Y-N-Y.wav	6639	male	3	F	2	2	4	-1.31315	47	950.08	1197.46	697.975	-175	0.209	1.838	0	65.802	35.244	1.54	0.174	0.035	-3.61047	37.9147	1273.74	3496.64	-0.854426	1.44817	-0.177477	1.25829	2.03653	0.952046	0.0579581	69.802	3701.7	6.499	39.4945	77.4092	1070.17	1.091	37.12	2.726	10.751	415.935	198.193	0.633	0.24	0	0.25	0
03-F-2-3-2-Y-N-Y.wav	6801	male	3	F	2	2	4	-1.31315	62	950.08	1197.46	697.975	-175	0.209	1.838	0	65.802	35.244	1.54	0.174	0.035	-3.61047	37.9147	1273.74	3496.64	-0.854426	1.44817	-0.177477	1.25829	2.03653	0.952046	0.0579581	69.802	3701.7	6.499	39.4945	77.4092	1070.17	1.091	37.12	2.726	10.751	415.935	198.193	0.633	0.24	0	0.25	0
03-F-2-3-2-Y-N-Y.wav	6802	male	3	F	2	2	4	-1.31315	73	950.08	1197.46	697.975	-175	0.209	1.838	0	65.802	35.244	1.54	0.174	0.035	-3.61047	37.9147	1273.74	3496.64	-0.854426	1.44817	-0.177477	1.25829	2.03653	0.952046	0.0579581	69.802	3701.7	6.499	39.4945	77.4092	1070.17	1.091	37.12	2.726	10.751	415.935	198.193	0.633	0.24	0	0.25	0
03-F-2-3-2-Y-N-Y.wav	6805	male	3	F	2	2	4	-1.31315	23	950.08	1197.46	697.975	-175	0.209	1.838	0	65.802	35.244	1.54	0.174	0.035	-3.61047	37.9147	1273.74	3496.64	-0.854426	1.44817	-0.177477	1.25829	2.03653	0.952046	0.0579581	69.802	3701.7	6.499	39.4945	77.4092	1070.17	1.091	37.12	2.726	10.751	415.935	198.193	0.633	0.24	0	0.25	0
03-F-2-3-2-Y-N-Y.wav	6814	male	3	F	2	2	4	-1.31315	28	950.08	1197.46	697.975	-175	0.209	1.838	0	65.802	35.244	1.54	0.174	0.035	-3.61047	37.9147	1273.74	3496.64	-0.854426	1.44817	-0.177477	1.25829	2.03653	0.952046	0.0579581	69.802	3701.7	6.499	39.4945	77.4092	1070.17	1.091	37.12	2.726	10.751	415.935	198.193	0.633	0.24	0	0.25	0
03-F-2-3-2-Y-N-Y.wav	6815	male	3	F	2	2	4	-1.31315	36	950.08	1197.46	697.975	-175	0.209	1.838	0	65.802	35.244	1.54	0.174	0.035	-3.61047	37.9147	1273.74	3496.64	-0.854426	1.44817	-0.177477	1.25829	2.03653	0.952046	0.0579581	69.802	3701.7	6.499	39.4945	77.4092	1070.17	1.091	37.12	2.726	10.751	415.935	198.193	0.633	0.24	0	0.25	0
03-F-2-3-2-Y-N-Y.wav	6828	male	3	F	2	2	4	-1.31315	17	950.08	1197.46	697.975	-175	0.209	1.838	0	65.802	35.244	1.54	0.174	0.035	-3.61047	37.9147	1273.74	3496.64	-0.854426	1.44817	-0.177477	1.25829	2.03653	0.952046	0.0579581	69.802	3701.7	6.499	39.4945	77.4092	1070.17	1.091	37.12	2.726	10.751	415.935	198.193	0.633	0.24	0	0.25	0
03-F-2-3-2-Y-N-Y.wav	6830	male	3	F	2	2	4	-1.31315	14	950.08	1197.46	697.975	-175	0.209	1.838	0	65.802	35.244	1.54	0.174	0.035	-3.61047	37.9147	1273.74	3496.64	-0.854426	1.44817	-0.177477	1.25829	2.03653	0.952046	0.0579581	69.802	3701.7	6.499	39.4945	77.4092	1070.17	1.091	37.12	2.726	10.751	415.935	198.193	0.633	0.24	0	0.25	0
03-F-2-3-2-Y-N-Y.wav	6835	male	3	F	2	2	4	-1.31315	55	950.08	1197.46	697.975	-175	0.209	1.838	0	65.802	35.244	1.54	0.174	0.035	-3.61047	37.9147	1273.74	3496.64	-0.854426	1.44817	-0.177477	1.25829	2.03653	0.952046	0.0579581	69.802	3701.7	6.499	39.4945	77.4092	1070.17	1.091	37.12	2.726	10.751	415.935	198.193	0.633	0.24	0	0.25	0
03-F-2-3-2-Y-N-Y.wav	6844	male	3	F	2	2	4	-1.31315	20	950.08	1197.46	697.975	-175	0.209	1.838	0	65.802	35.244	1.54	0.174	0.035	-3.61047	37.9147	1273.74	3496.64	-0.854426	1.44817	-0.177477	1.25829	2.03653	0.952046	0.0579581	69.802	3701.7	6.499	39.4945	77.4092	1070.17	1.091	37.12	2.726	10.751	415.935	198.193	0.633	0.24	0	0.25	0
03-F-2-3-2-Y-N-Y.wav	6849	male	3	F	2	2	4	-1.31315	22	950.08	1197.46	697.975	-175	0.209	1.838	0	65.802	35.244	1.54	0.174	0.035	-3.61047	37.9147	1273.74	3496.64	-0.854426	1.44817	-0.177477	1.25829	2.03653	0.952046	0.0579581	69.802	3701.7	6.499	39.4945	77.4092	1070.17	1.091	37.12	2.726	10.751	415.935	198.193	0.633	0.24	0	0.25	0
03-F-2-3-2-Y-N-Y.wav	6850	male	3	F	2	2	4	-1.31315	54	950.08	1197.46	697.975	-175	0.209	1.838	0	65.802	35.244	1.54	0.174	0.035	-3.61047	37.9147	1273.74	3496.64	-0.854426	1.44817	-0.177477	1.25829	2.03653	0.952046	0.0579581	69.802	3701.7	6.499	39.4945	77.4092	1070.17	1.091	37.12	2.726	10.751	415.935	198.193	0.633	0.24	0	0.25	0
03-F-2-3-2-Y-N-Y.wav	6896	male	3	F	2	2	4	-1.31315	39	950.08	1197.46	697.975	-175	0.209	1.838	0	65.802	35.244	1.54	0.174	0.035	-3.61047	37.9147	1273.74	3496.64	-0.854426	1.44817	-0.177477	1.25829	2.03653	0.952046	0.0579581	69.802	3701.7	6.499	39.4945	77.4092	1070.17	1.091	37.12	2.726	10.751	415.935	198.193	0.633	0.24	0	0.25	0
03-F-2-3-2-Y-N-Y.wav	6898	male	3	F	2	2	4	-1.31315	10	950.08	1197.46	697.975	-175	0.209	1.838	0	65.802	35.244	1.54	0.174	0.035	-3.61047	37.9147	1273.74	3496.64	-0.854426	1.44817	-0.177477	1.25829	2.03653	0.952046	0.0579581	69.802	3701.7	6.499	39.4945	77.4092	1070.17	1.091	37.12	2.726	10.751	415.935	198.193	0.633	0.24	0	0.25	0
03-F-2-3-2-Y-N-Y.wav	6901	male	3	F	2	2	4	-1.31315	43	950.08	1197.46	697.975	-175	0.209	1.838	0	65.802	35.244	1.54	0.174	0.035	-3.61047	37.9147	1273.74	3496.64	-0.854426	1.44817	-0.177477	1.25829	2.03653	0.952046	0.0579581	69.802	3701.7	6.499	39.4945	77.4092	1070.17	1.091	37.12	2.726	10.751	415.935	198.193	0.633	0.24	0	0.25	0
03-F-2-3-2-Y-N-Y.wav	6957	male	3	F	2	2	4	-1.31315	7	950.08	1197.46	697.975	-175	0.209	1.838	0	65.802	35.244	1.54	0.174	0.035	-3.61047	37.9147	1273.74	3496.64	-0.854426	1.44817	-0.177477	1.25829	2.03653	0.952046	0.0579581	69.802	3701.7	6.499	39.4945	77.4092	1070.17	1.091	37.12	2.726	10.751	415.935	198.193	0.633	0.24	0	0.25	0
04-F-1-3-1-Y-N-Y.wav	6542	female	4	F	1	1	1	0.0460374	23	421.043	551.368	202.151	163.02	0.221	3.863	1.159	66.701	58.091	1.295	0.158	0.021	-3.0759	41.5617	1164.55	3508	1.10793	-1.07537	0.355507	0.888653	0.173754	-0.0147143	0.703272	62.701	708.992	8.204	0	41.5617	1035.65	1.194	37.889	1.339	8.117	266.829	93.2352	1.588	0.66	0	0	0
04-F-1-3-1-Y-N-Y.wav	6543	female	4	F	1	1	1	0.0460374	97	421.043	551.368	202.151	163.02	0.221	3.863	1.159	66.701	58.091	1.295	0.158	0.021	-3.0759	41.5617	1164.55	3508	1.10793	-1.07537	0.355507	0.888653	0.173754	-0.0147143	0.703272	62.701	708.992	8.204	0	41.5617	1035.65	1.194	37.889	1.339	8.117	266.829	93.2352	1.588	0.66	0	0	0
04-F-1-3-1-Y-N-Y.wav	6544	female	4	F	1	1	1	0.0460374	76	421.043	551.368	202.151	163.02	0.221	3.863	1.159	66.701	58.091	1.295	0.158	0.021	-3.0759	41.5617	1164.55	3508	1.10793	-1.07537	0.355507	0.888653	0.173754	-0.0147143	0.703272	62.701	708.992	8.204	0	41.5617	1035.65	1.194	37.889	1.339	8.117	266.829	93.2352	1.588	0.66	0	0	0
04-F-1-3-1-Y-N-Y.wav	6560	female	4	F	1	1	1	0.0460374	37	421.043	551.368	202.151	163.02	0.221	3.863	1.159	66.701	58.091	1.295	0.158	0.021	-3.0759	41.5617	1164.55	3508	1.10793	-1.07537	0.355507	0.888653	0.173754	-0.0147143	0.703272	62.701	708.992	8.204	0	41.5617	1035.65	1.194	37.889	1.339	8.117	266.829	93.2352	1.588	0.66	0	0	0
04-F-1-3-1-Y-N-Y.wav	6624	female	4	F	1	1	1	0.0460374	30	421.043	551.368	202.151	163.02	0.221	3.863	1.159	66.701	58.091	1.295	0.158	0.021	-3.0759	41.5617	1164.55	3508	1.10793	-1.07537	0.355507	0.888653	0.173754	-0.0147143	0.703272	62.701	708.992	8.204	0	41.5617	1035.65	1.194	37.889	1.339	8.117	266.829	93.2352	1.588	0.66	0	0	0
04-F-1-3-1-Y-N-Y.wav	6626	female	4	F	1	1	1	0.0460374	61	421.043	551.368	202.151	163.02	0.221	3.863	1.159	66.701	58.091	1.295	0.158	0.021	-3.0759	41.5617	1164.55	3508	1.10793	-1.07537	0.355507	0.888653	0.173754	-0.0147143	0.703272	62.701	708.992	8.204	0	41.5617	1035.65	1.194	37.889	1.339	8.117	266.829	93.2352	1.588	0.66	0	0	0
04-F-1-3-1-Y-N-Y.wav	6627	female	4	F	1	1	1	0.0460374	3	421.043	551.368	202.151	163.02	0.221	3.863	1.159	66.701	58.091	1.295	0.158	0.021	-3.0759	41.5617	1164.55	3508	1.10793	-1.07537	0.355507	0.888653	0.173754	-0.0147143	0.703272	62.701	708.992	8.204	0	41.5617	1035.65	1.194	37.889	1.339	8.117	266.829	93.2352	1.588	0.66	0	0	0
04-F-1-3-1-Y-N-Y.wav	6630	female	4	F	1	1	1	0.0460374	43	421.043	551.368	202.151	163.02	0.221	3.863	1.159	66.701	58.091	1.295	0.158	0.021	-3.0759	41.5617	1164.55	3508	1.10793	-1.07537	0.355507	0.888653	0.173754	-0.0147143	0.703272	62.701	708.992	8.204	0	41.5617	1035.65	1.194	37.889	1.339	8.117	266.829	93.2352	1.588	0.66	0	0	0
04-F-1-3-1-Y-N-Y.wav	6662	female	4	F	1	1	1	0.0460374	35	421.043	551.368	202.151	163.02	0.221	3.863	1.159	66.701	58.091	1.295	0.158	0.021	-3.0759	41.5617	1164.55	3508	1.10793	-1.07537	0.355507	0.888653	0.173754	-0.0147143	0.703272	62.701	708.992	8.204	0	41.5617	1035.65	1.194	37.889	1.339	8.117	266.829	93.2352	1.588	0.66	0	0	0
04-F-1-3-1-Y-N-Y.wav	6786	female	4	F	1	1	1	0.0460374	50	421.043	551.368	202.151	163.02	0.221	3.863	1.159	66.701	58.091	1.295	0.158	0.021	-3.0759	41.5617	1164.55	3508	1.10793	-1.07537	0.355507	0.888653	0.173754	-0.0147143	0.703272	62.701	708.992	8.204	0	41.5617	1035.65	1.194	37.889	1.339	8.117	266.829	93.2352	1.588	0.66	0	0	0
04-F-1-3-1-Y-N-Y.wav	6787	female	4	F	1	1	1	0.0460374	55	421.043	551.368	202.151	163.02	0.221	3.863	1.159	66.701	58.091	1.295	0.158	0.021	-3.0759	41.5617	1164.55	3508	1.10793	-1.07537	0.355507	0.888653	0.173754	-0.0147143	0.703272	62.701	708.992	8.204	0	41.5617	1035.65	1.194	37.889	1.339	8.117	266.829	93.2352	1.588	0.66	0	0	0
04-F-1-3-1-Y-N-Y.wav	6788	female	4	F	1	1	1	0.0460374	18	421.043	551.368	202.151	163.02	0.221	3.863	1.159	66.701	58.091	1.295	0.158	0.021	-3.0759	41.5617	1164.55	3508	1.10793	-1.07537	0.355507	0.888653	0.173754	-0.0147143	0.703272	62.701	708.992	8.204	0	41.5617	1035.65	1.194	37.889	1.339	8.117	266.829	93.2352	1.588	0.66	0	0	0
04-F-1-3-1-Y-N-Y.wav	6791	female	4	F	1	1	1	0.0460374	70	421.043	551.368	202.151	163.02	0.221	3.863	1.159	66.701	58.091	1.295	0.158	0.021	-3.0759	41.5617	1164.55	3508	1.10793	-1.07537	0.355507	0.888653	0.173754	-0.0147143	0.703272	62.701	708.992	8.204	0	41.5617	1035.65	1.194	37.889	1.339	8.117	266.829	93.2352	1.588	0.66	0	0	0
04-F-1-3-1-Y-N-Y.wav	6792	female	4	F	1	1	1	0.0460374	23	421.043	551.368	202.151	163.02	0.221	3.863	1.159	66.701	58.091	1.295	0.158	0.021	-3.0759	41.5617	1164.55	3508	1.10793	-1.07537	0.355507	0.888653	0.173754	-0.0147143	0.703272	62.701	708.992	8.204	0	41.5617	1035.65	1.194	37.889	1.339	8.117	266.829	93.2352	1.588	0.66	0	0	0
04-F-1-3-1-Y-N-Y.wav	6795	female	4	F	1	1	1	0.0460374	42	421.043	551.368	202.151	163.02	0.221	3.863	1.159	66.701	58.091	1.295	0.158	0.021	-3.0759	41.5617	1164.55	3508	1.10793	-1.07537	0.355507	0.888653	0.173754	-0.0147143	0.703272	62.701	708.992	8.204	0	41.5617	1035.65	1.194	37.889	1.339	8.117	266.829	93.2352	1.588	0.66	0	0	0
04-F-1-3-1-Y-N-Y.wav	6796	female	4	F	1	1	1	0.0460374	34	421.043	551.368	202.151	163.02	0.221	3.863	1.159	66.701	58.091	1.295	0.158	0.021	-3.0759	41.5617	1164.55	3508	1.10793	-1.07537	0.355507	0.888653	0.173754	-0.0147143	0.703272	62.701	708.992	8.204	0	41.5617	1035.65	1.194	37.889	1.339	8.117	266.829	93.2352	1.588	0.66	0	0	0
04-F-1-3-1-Y-N-Y.wav	6798	female	4	F	1	1	1	0.0460374	58	421.043	551.368	202.151	163.02	0.221	3.863	1.159	66.701	58.091	1.295	0.158	0.021	-3.0759	41.5617	1164.55	3508	1.10793	-1.07537	0.355507	0.888653	0.173754	-0.0147143	0.703272	62.701	708.992	8.204	0	41.5617	1035.65	1.194	37.889	1.339	8.117	266.829	93.2352	1.588	0.66	0	0	0
04-F-1-3-1-Y-N-Y.wav	6811	female	4	F	1	1	1	0.0460374	68	421.043	551.368	202.151	163.02	0.221	3.863	1.159	66.701	58.091	1.295	0.158	0.021	-3.0759	41.5617	1164.55	3508	1.10793	-1.07537	0.355507	0.888653	0.173754	-0.0147143	0.703272	62.701	708.992	8.204	0	41.5617	1035.65	1.194	37.889	1.339	8.117	266.829	93.2352	1.588	0.66	0	0	0
04-F-1-3-1-Y-N-Y.wav	6819	female	4	F	1	1	1	0.0460374	67	421.043	551.368	202.151	163.02	0.221	3.863	1.159	66.701	58.091	1.295	0.158	0.021	-3.0759	41.5617	1164.55	3508	1.10793	-1.07537	0.355507	0.888653	0.173754	-0.0147143	0.703272	62.701	708.992	8.204	0	41.5617	1035.65	1.194	37.889	1.339	8.117	266.829	93.2352	1.588	0.66	0	0	0
04-F-1-3-1-Y-N-Y.wav	6824	female	4	F	1	1	1	0.0460374	89	421.043	551.368	202.151	163.02	0.221	3.863	1.159	66.701	58.091	1.295	0.158	0.021	-3.0759	41.5617	1164.55	3508	1.10793	-1.07537	0.355507	0.888653	0.173754	-0.0147143	0.703272	62.701	708.992	8.204	0	41.5617	1035.65	1.194	37.889	1.339	8.117	266.829	93.2352	1.588	0.66	0	0	0
04-F-1-3-1-Y-N-Y.wav	6825	female	4	F	1	1	1	0.0460374	31	421.043	551.368	202.151	163.02	0.221	3.863	1.159	66.701	58.091	1.295	0.158	0.021	-3.0759	41.5617	1164.55	3508	1.10793	-1.07537	0.355507	0.888653	0.173754	-0.0147143	0.703272	62.701	708.992	8.204	0	41.5617	1035.65	1.194	37.889	1.339	8.117	266.829	93.2352	1.588	0.66	0	0	0
04-F-1-3-1-Y-N-Y.wav	6826	female	4	F	1	1	1	0.0460374	1	421.043	551.368	202.151	163.02	0.221	3.863	1.159	66.701	58.091	1.295	0.158	0.021	-3.0759	41.5617	1164.55	3508	1.10793	-1.07537	0.355507	0.888653	0.173754	-0.0147143	0.703272	62.701	708.992	8.204	0	41.5617	1035.65	1.194	37.889	1.339	8.117	266.829	93.2352	1.588	0.66	0	0	0
04-F-1-3-1-Y-N-Y.wav	6829	female	4	F	1	1	1	0.0460374	65	421.043	551.368	202.151	163.02	0.221	3.863	1.159	66.701	58.091	1.295	0.158	0.021	-3.0759	41.5617	1164.55	3508	1.10793	-1.07537	0.355507	0.888653	0.173754	-0.0147143	0.703272	62.701	708.992	8.204	0	41.5617	1035.65	1.194	37.889	1.339	8.117	266.829	93.2352	1.588	0.66	0	0	0
04-F-1-3-1-Y-N-Y.wav	6833	female	4	F	1	1	1	0.0460374	30	421.043	551.368	202.151	163.02	0.221	3.863	1.159	66.701	58.091	1.295	0.158	0.021	-3.0759	41.5617	1164.55	3508	1.10793	-1.07537	0.355507	0.888653	0.173754	-0.0147143	0.703272	62.701	708.992	8.204	0	41.5617	1035.65	1.194	37.889	1.339	8.117	266.829	93.2352	1.588	0.66	0	0	0
04-F-1-3-1-Y-N-Y.wav	6837	female	4	F	1	1	1	0.0460374	44	421.043	551.368	202.151	163.02	0.221	3.863	1.159	66.701	58.091	1.295	0.158	0.021	-3.0759	41.5617	1164.55	3508	1.10793	-1.07537	0.355507	0.888653	0.173754	-0.0147143	0.703272	62.701	708.992	8.204	0	41.5617	1035.65	1.194	37.889	1.339	8.117	266.829	93.2352	1.588	0.66	0	0	0
04-F-1-3-1-Y-N-Y.wav	6854	female	4	F	1	1	1	0.0460374	36	421.043	551.368	202.151	163.02	0.221	3.863	1.159	66.701	58.091	1.295	0.158	0.021	-3.0759	41.5617	1164.55	3508	1.10793	-1.07537	0.355507	0.888653	0.173754	-0.0147143	0.703272	62.701	708.992	8.204	0	41.5617	1035.65	1.194	37.889	1.339	8.117	266.829	93.2352	1.588	0.66	0	0	0
04-F-1-3-1-Y-N-Y.wav	6859	female	4	F	1	1	1	0.0460374	41	421.043	551.368	202.151	163.02	0.221	3.863	1.159	66.701	58.091	1.295	0.158	0.021	-3.0759	41.5617	1164.55	3508	1.10793	-1.07537	0.355507	0.888653	0.173754	-0.0147143	0.703272	62.701	708.992	8.204	0	41.5617	1035.65	1.194	37.889	1.339	8.117	266.829	93.2352	1.588	0.66	0	0	0
04-F-1-3-1-Y-N-Y.wav	6895	female	4	F	1	1	1	0.0460374	44	421.043	551.368	202.151	163.02	0.221	3.863	1.159	66.701	58.091	1.295	0.158	0.021	-3.0759	41.5617	1164.55	3508	1.10793	-1.07537	0.355507	0.888653	0.173754	-0.0147143	0.703272	62.701	708.992	8.204	0	41.5617	1035.65	1.194	37.889	1.339	8.117	266.829	93.2352	1.588	0.66	0	0	0
04-F-1-3-1-Y-N-Y.wav	6905	female	4	F	1	1	1	0.0460374	20	421.043	551.368	202.151	163.02	0.221	3.863	1.159	66.701	58.091	1.295	0.158	0.021	-3.0759	41.5617	1164.55	3508	1.10793	-1.07537	0.355507	0.888653	0.173754	-0.0147143	0.703272	62.701	708.992	8.204	0	41.5617	1035.65	1.194	37.889	1.339	8.117	266.829	93.2352	1.588	0.66	0	0	0
04-F-1-3-1-Y-N-Y.wav	6909	female	4	F	1	1	1	0.0460374	80	421.043	551.368	202.151	163.02	0.221	3.863	1.159	66.701	58.091	1.295	0.158	0.021	-3.0759	41.5617	1164.55	3508	1.10793	-1.07537	0.355507	0.888653	0.173754	-0.0147143	0.703272	62.701	708.992	8.204	0	41.5617	1035.65	1.194	37.889	1.339	8.117	266.829	93.2352	1.588	0.66	0	0	0
04-F-1-3-1-Y-N-Y.wav	6910	female	4	F	1	1	1	0.0460374	64	421.043	551.368	202.151	163.02	0.221	3.863	1.159	66.701	58.091	1.295	0.158	0.021	-3.0759	41.5617	1164.55	3508	1.10793	-1.07537	0.355507	0.888653	0.173754	-0.0147143	0.703272	62.701	708.992	8.204	0	41.5617	1035.65	1.194	37.889	1.339	8.117	266.829	93.2352	1.588	0.66	0	0	0
04-F-1-3-1-Y-N-Y.wav	6914	female	4	F	1	1	1	0.0460374	39	421.043	551.368	202.151	163.02	0.221	3.863	1.159	66.701	58.091	1.295	0.158	0.021	-3.0759	41.5617	1164.55	3508	1.10793	-1.07537	0.355507	0.888653	0.173754	-0.0147143	0.703272	62.701	708.992	8.204	0	41.5617	1035.65	1.194	37.889	1.339	8.117	266.829	93.2352	1.588	0.66	0	0	0
04-F-1-3-1-Y-N-Y.wav	6919	female	4	F	1	1	1	0.0460374	27	421.043	551.368	202.151	163.02	0.221	3.863	1.159	66.701	58.091	1.295	0.158	0.021	-3.0759	41.5617	1164.55	3508	1.10793	-1.07537	0.355507	0.888653	0.173754	-0.0147143	0.703272	62.701	708.992	8.204	0	41.5617	1035.65	1.194	37.889	1.339	8.117	266.829	93.2352	1.588	0.66	0	0	0
04-F-1-3-1-Y-N-Y.wav	6934	female	4	F	1	1	1	0.0460374	25	421.043	551.368	202.151	163.02	0.221	3.863	1.159	66.701	58.091	1.295	0.158	0.021	-3.0759	41.5617	1164.55	3508	1.10793	-1.07537	0.355507	0.888653	0.173754	-0.0147143	0.703272	62.701	708.992	8.204	0	41.5617	1035.65	1.194	37.889	1.339	8.117	266.829	93.2352	1.588	0.66	0	0	0
04-F-1-3-1-Y-N-Y.wav	6937	female	4	F	1	1	1	0.0460374	41	421.043	551.368	202.151	163.02	0.221	3.863	1.159	66.701	58.091	1.295	0.158	0.021	-3.0759	41.5617	1164.55	3508	1.10793	-1.07537	0.355507	0.888653	0.173754	-0.0147143	0.703272	62.701	708.992	8.204	0	41.5617	1035.65	1.194	37.889	1.339	8.117	266.829	93.2352	1.588	0.66	0	0	0
04-F-1-3-1-Y-N-Y.wav	6939	female	4	F	1	1	1	0.0460374	59	421.043	551.368	202.151	163.02	0.221	3.863	1.159	66.701	58.091	1.295	0.158	0.021	-3.0759	41.5617	1164.55	3508	1.10793	-1.07537	0.355507	0.888653	0.173754	-0.0147143	0.703272	62.701	708.992	8.204	0	41.5617	1035.65	1.194	37.889	1.339	8.117	266.829	93.2352	1.588	0.66	0	0	0
04-F-1-3-1-Y-N-Y.wav	6940	female	4	F	1	1	1	0.0460374	55	421.043	551.368	202.151	163.02	0.221	3.863	1.159	66.701	58.091	1.295	0.158	0.021	-3.0759	41.5617	1164.55	3508	1.10793	-1.07537	0.355507	0.888653	0.173754	-0.0147143	0.703272	62.701	708.992	8.204	0	41.5617	1035.65	1.194	37.889	1.339	8.117	266.829	93.2352	1.588	0.66	0	0	0
04-F-1-3-1-Y-N-Y.wav	6942	female	4	F	1	1	1	0.0460374	46	421.043	551.368	202.151	163.02	0.221	3.863	1.159	66.701	58.091	1.295	0.158	0.021	-3.0759	41.5617	1164.55	3508	1.10793	-1.07537	0.355507	0.888653	0.173754	-0.0147143	0.703272	62.701	708.992	8.204	0	41.5617	1035.65	1.194	37.889	1.339	8.117	266.829	93.2352	1.588	0.66	0	0	0
04-F-1-3-1-Y-N-Y.wav	6946	female	4	F	1	1	1	0.0460374	60	421.043	551.368	202.151	163.02	0.221	3.863	1.159	66.701	58.091	1.295	0.158	0.021	-3.0759	41.5617	1164.55	3508	1.10793	-1.07537	0.355507	0.888653	0.173754	-0.0147143	0.703272	62.701	708.992	8.204	0	41.5617	1035.65	1.194	37.889	1.339	8.117	266.829	93.2352	1.588	0.66	0	0	0
04-F-1-3-1-Y-N-Y.wav	6956	female	4	F	1	1	1	0.0460374	22	421.043	551.368	202.151	163.02	0.221	3.863	1.159	66.701	58.091	1.295	0.158	0.021	-3.0759	41.5617	1164.55	3508	1.10793	-1.07537	0.355507	0.888653	0.173754	-0.0147143	0.703272	62.701	708.992	8.204	0	41.5617	1035.65	1.194	37.889	1.339	8.117	266.829	93.2352	1.588	0.66	0	0	0
04-F-1-3-1-Y-N-Y.wav	6539	male	4	F	1	1	1	0.0460374	69	421.043	551.368	202.151	163.02	0.221	3.863	1.159	66.701	58.091	1.295	0.158	0.021	-3.0759	41.5617	1164.55	3508	1.10793	-1.07537	0.355507	0.888653	0.173754	-0.0147143	0.703272	62.701	708.992	8.204	0	41.5617	1035.65	1.194	37.889	1.339	8.117	266.829	93.2352	1.588	0.66	0	0	0
04-F-1-3-1-Y-N-Y.wav	6540	male	4	F	1	1	1	0.0460374	84	421.043	551.368	202.151	163.02	0.221	3.863	1.159	66.701	58.091	1.295	0.158	0.021	-3.0759	41.5617	1164.55	3508	1.10793	-1.07537	0.355507	0.888653	0.173754	-0.0147143	0.703272	62.701	708.992	8.204	0	41.5617	1035.65	1.194	37.889	1.339	8.117	266.829	93.2352	1.588	0.66	0	0	0
04-F-1-3-1-Y-N-Y.wav	6541	male	4	F	1	1	1	0.0460374	65	421.043	551.368	202.151	163.02	0.221	3.863	1.159	66.701	58.091	1.295	0.158	0.021	-3.0759	41.5617	1164.55	3508	1.10793	-1.07537	0.355507	0.888653	0.173754	-0.0147143	0.703272	62.701	708.992	8.204	0	41.5617	1035.65	1.194	37.889	1.339	8.117	266.829	93.2352	1.588	0.66	0	0	0
04-F-1-3-1-Y-N-Y.wav	6549	male	4	F	1	1	1	0.0460374	48	421.043	551.368	202.151	163.02	0.221	3.863	1.159	66.701	58.091	1.295	0.158	0.021	-3.0759	41.5617	1164.55	3508	1.10793	-1.07537	0.355507	0.888653	0.173754	-0.0147143	0.703272	62.701	708.992	8.204	0	41.5617	1035.65	1.194	37.889	1.339	8.117	266.829	93.2352	1.588	0.66	0	0	0
04-F-1-3-1-Y-N-Y.wav	6556	male	4	F	1	1	1	0.0460374	37	421.043	551.368	202.151	163.02	0.221	3.863	1.159	66.701	58.091	1.295	0.158	0.021	-3.0759	41.5617	1164.55	3508	1.10793	-1.07537	0.355507	0.888653	0.173754	-0.0147143	0.703272	62.701	708.992	8.204	0	41.5617	1035.65	1.194	37.889	1.339	8.117	266.829	93.2352	1.588	0.66	0	0	0
04-F-1-3-1-Y-N-Y.wav	6597	male	4	F	1	1	1	0.0460374	78	421.043	551.368	202.151	163.02	0.221	3.863	1.159	66.701	58.091	1.295	0.158	0.021	-3.0759	41.5617	1164.55	3508	1.10793	-1.07537	0.355507	0.888653	0.173754	-0.0147143	0.703272	62.701	708.992	8.204	0	41.5617	1035.65	1.194	37.889	1.339	8.117	266.829	93.2352	1.588	0.66	0	0	0
04-F-1-3-1-Y-N-Y.wav	6602	male	4	F	1	1	1	0.0460374	53	421.043	551.368	202.151	163.02	0.221	3.863	1.159	66.701	58.091	1.295	0.158	0.021	-3.0759	41.5617	1164.55	3508	1.10793	-1.07537	0.355507	0.888653	0.173754	-0.0147143	0.703272	62.701	708.992	8.204	0	41.5617	1035.65	1.194	37.889	1.339	8.117	266.829	93.2352	1.588	0.66	0	0	0
04-F-1-3-1-Y-N-Y.wav	6603	male	4	F	1	1	1	0.0460374	63	421.043	551.368	202.151	163.02	0.221	3.863	1.159	66.701	58.091	1.295	0.158	0.021	-3.0759	41.5617	1164.55	3508	1.10793	-1.07537	0.355507	0.888653	0.173754	-0.0147143	0.703272	62.701	708.992	8.204	0	41.5617	1035.65	1.194	37.889	1.339	8.117	266.829	93.2352	1.588	0.66	0	0	0
04-F-1-3-1-Y-N-Y.wav	6604	male	4	F	1	1	1	0.0460374	57	421.043	551.368	202.151	163.02	0.221	3.863	1.159	66.701	58.091	1.295	0.158	0.021	-3.0759	41.5617	1164.55	3508	1.10793	-1.07537	0.355507	0.888653	0.173754	-0.0147143	0.703272	62.701	708.992	8.204	0	41.5617	1035.65	1.194	37.889	1.339	8.117	266.829	93.2352	1.588	0.66	0	0	0
04-F-1-3-1-Y-N-Y.wav	6606	male	4	F	1	1	1	0.0460374	71	421.043	551.368	202.151	163.02	0.221	3.863	1.159	66.701	58.091	1.295	0.158	0.021	-3.0759	41.5617	1164.55	3508	1.10793	-1.07537	0.355507	0.888653	0.173754	-0.0147143	0.703272	62.701	708.992	8.204	0	41.5617	1035.65	1.194	37.889	1.339	8.117	266.829	93.2352	1.588	0.66	0	0	0
04-F-1-3-1-Y-N-Y.wav	6607	male	4	F	1	1	1	0.0460374	53	421.043	551.368	202.151	163.02	0.221	3.863	1.159	66.701	58.091	1.295	0.158	0.021	-3.0759	41.5617	1164.55	3508	1.10793	-1.07537	0.355507	0.888653	0.173754	-0.0147143	0.703272	62.701	708.992	8.204	0	41.5617	1035.65	1.194	37.889	1.339	8.117	266.829	93.2352	1.588	0.66	0	0	0
04-F-1-3-1-Y-N-Y.wav	6609	male	4	F	1	1	1	0.0460374	83	421.043	551.368	202.151	163.02	0.221	3.863	1.159	66.701	58.091	1.295	0.158	0.021	-3.0759	41.5617	1164.55	3508	1.10793	-1.07537	0.355507	0.888653	0.173754	-0.0147143	0.703272	62.701	708.992	8.204	0	41.5617	1035.65	1.194	37.889	1.339	8.117	266.829	93.2352	1.588	0.66	0	0	0
04-F-1-3-1-Y-N-Y.wav	6612	male	4	F	1	1	1	0.0460374	62	421.043	551.368	202.151	163.02	0.221	3.863	1.159	66.701	58.091	1.295	0.158	0.021	-3.0759	41.5617	1164.55	3508	1.10793	-1.07537	0.355507	0.888653	0.173754	-0.0147143	0.703272	62.701	708.992	8.204	0	41.5617	1035.65	1.194	37.889	1.339	8.117	266.829	93.2352	1.588	0.66	0	0	0
04-F-1-3-1-Y-N-Y.wav	6613	male	4	F	1	1	1	0.0460374	40	421.043	551.368	202.151	163.02	0.221	3.863	1.159	66.701	58.091	1.295	0.158	0.021	-3.0759	41.5617	1164.55	3508	1.10793	-1.07537	0.355507	0.888653	0.173754	-0.0147143	0.703272	62.701	708.992	8.204	0	41.5617	1035.65	1.194	37.889	1.339	8.117	266.829	93.2352	1.588	0.66	0	0	0
04-F-1-3-1-Y-N-Y.wav	6615	male	4	F	1	1	1	0.0460374	58	421.043	551.368	202.151	163.02	0.221	3.863	1.159	66.701	58.091	1.295	0.158	0.021	-3.0759	41.5617	1164.55	3508	1.10793	-1.07537	0.355507	0.888653	0.173754	-0.0147143	0.703272	62.701	708.992	8.204	0	41.5617	1035.65	1.194	37.889	1.339	8.117	266.829	93.2352	1.588	0.66	0	0	0
04-F-1-3-1-Y-N-Y.wav	6617	male	4	F	1	1	1	0.0460374	60	421.043	551.368	202.151	163.02	0.221	3.863	1.159	66.701	58.091	1.295	0.158	0.021	-3.0759	41.5617	1164.55	3508	1.10793	-1.07537	0.355507	0.888653	0.173754	-0.0147143	0.703272	62.701	708.992	8.204	0	41.5617	1035.65	1.194	37.889	1.339	8.117	266.829	93.2352	1.588	0.66	0	0	0
04-F-1-3-1-Y-N-Y.wav	6622	male	4	F	1	1	1	0.0460374	56	421.043	551.368	202.151	163.02	0.221	3.863	1.159	66.701	58.091	1.295	0.158	0.021	-3.0759	41.5617	1164.55	3508	1.10793	-1.07537	0.355507	0.888653	0.173754	-0.0147143	0.703272	62.701	708.992	8.204	0	41.5617	1035.65	1.194	37.889	1.339	8.117	266.829	93.2352	1.588	0.66	0	0	0
04-F-1-3-1-Y-N-Y.wav	6623	male	4	F	1	1	1	0.0460374	49	421.043	551.368	202.151	163.02	0.221	3.863	1.159	66.701	58.091	1.295	0.158	0.021	-3.0759	41.5617	1164.55	3508	1.10793	-1.07537	0.355507	0.888653	0.173754	-0.0147143	0.703272	62.701	708.992	8.204	0	41.5617	1035.65	1.194	37.889	1.339	8.117	266.829	93.2352	1.588	0.66	0	0	0
04-F-1-3-1-Y-N-Y.wav	6628	male	4	F	1	1	1	0.0460374	81	421.043	551.368	202.151	163.02	0.221	3.863	1.159	66.701	58.091	1.295	0.158	0.021	-3.0759	41.5617	1164.55	3508	1.10793	-1.07537	0.355507	0.888653	0.173754	-0.0147143	0.703272	62.701	708.992	8.204	0	41.5617	1035.65	1.194	37.889	1.339	8.117	266.829	93.2352	1.588	0.66	0	0	0
04-F-1-3-1-Y-N-Y.wav	6631	male	4	F	1	1	1	0.0460374	69	421.043	551.368	202.151	163.02	0.221	3.863	1.159	66.701	58.091	1.295	0.158	0.021	-3.0759	41.5617	1164.55	3508	1.10793	-1.07537	0.355507	0.888653	0.173754	-0.0147143	0.703272	62.701	708.992	8.204	0	41.5617	1035.65	1.194	37.889	1.339	8.117	266.829	93.2352	1.588	0.66	0	0	0
04-F-1-3-1-Y-N-Y.wav	6633	male	4	F	1	1	1	0.0460374	18	421.043	551.368	202.151	163.02	0.221	3.863	1.159	66.701	58.091	1.295	0.158	0.021	-3.0759	41.5617	1164.55	3508	1.10793	-1.07537	0.355507	0.888653	0.173754	-0.0147143	0.703272	62.701	708.992	8.204	0	41.5617	1035.65	1.194	37.889	1.339	8.117	266.829	93.2352	1.588	0.66	0	0	0
04-F-1-3-1-Y-N-Y.wav	6635	male	4	F	1	1	1	0.0460374	25	421.043	551.368	202.151	163.02	0.221	3.863	1.159	66.701	58.091	1.295	0.158	0.021	-3.0759	41.5617	1164.55	3508	1.10793	-1.07537	0.355507	0.888653	0.173754	-0.0147143	0.703272	62.701	708.992	8.204	0	41.5617	1035.65	1.194	37.889	1.339	8.117	266.829	93.2352	1.588	0.66	0	0	0
04-F-1-3-1-Y-N-Y.wav	6636	male	4	F	1	1	1	0.0460374	45	421.043	551.368	202.151	163.02	0.221	3.863	1.159	66.701	58.091	1.295	0.158	0.021	-3.0759	41.5617	1164.55	3508	1.10793	-1.07537	0.355507	0.888653	0.173754	-0.0147143	0.703272	62.701	708.992	8.204	0	41.5617	1035.65	1.194	37.889	1.339	8.117	266.829	93.2352	1.588	0.66	0	0	0
04-F-1-3-1-Y-N-Y.wav	6637	male	4	F	1	1	1	0.0460374	30	421.043	551.368	202.151	163.02	0.221	3.863	1.159	66.701	58.091	1.295	0.158	0.021	-3.0759	41.5617	1164.55	3508	1.10793	-1.07537	0.355507	0.888653	0.173754	-0.0147143	0.703272	62.701	708.992	8.204	0	41.5617	1035.65	1.194	37.889	1.339	8.117	266.829	93.2352	1.588	0.66	0	0	0
04-F-1-3-1-Y-N-Y.wav	6638	male	4	F	1	1	1	0.0460374	53	421.043	551.368	202.151	163.02	0.221	3.863	1.159	66.701	58.091	1.295	0.158	0.021	-3.0759	41.5617	1164.55	3508	1.10793	-1.07537	0.355507	0.888653	0.173754	-0.0147143	0.703272	62.701	708.992	8.204	0	41.5617	1035.65	1.194	37.889	1.339	8.117	266.829	93.2352	1.588	0.66	0	0	0
04-F-1-3-1-Y-N-Y.wav	6639	male	4	F	1	1	1	0.0460374	61	421.043	551.368	202.151	163.02	0.221	3.863	1.159	66.701	58.091	1.295	0.158	0.021	-3.0759	41.5617	1164.55	3508	1.10793	-1.07537	0.355507	0.888653	0.173754	-0.0147143	0.703272	62.701	708.992	8.204	0	41.5617	1035.65	1.194	37.889	1.339	8.117	266.829	93.2352	1.588	0.66	0	0	0
04-F-1-3-1-Y-N-Y.wav	6801	male	4	F	1	1	1	0.0460374	13	421.043	551.368	202.151	163.02	0.221	3.863	1.159	66.701	58.091	1.295	0.158	0.021	-3.0759	41.5617	1164.55	3508	1.10793	-1.07537	0.355507	0.888653	0.173754	-0.0147143	0.703272	62.701	708.992	8.204	0	41.5617	1035.65	1.194	37.889	1.339	8.117	266.829	93.2352	1.588	0.66	0	0	0
04-F-1-3-1-Y-N-Y.wav	6802	male	4	F	1	1	1	0.0460374	31	421.043	551.368	202.151	163.02	0.221	3.863	1.159	66.701	58.091	1.295	0.158	0.021	-3.0759	41.5617	1164.55	3508	1.10793	-1.07537	0.355507	0.888653	0.173754	-0.0147143	0.703272	62.701	708.992	8.204	0	41.5617	1035.65	1.194	37.889	1.339	8.117	266.829	93.2352	1.588	0.66	0	0	0
04-F-1-3-1-Y-N-Y.wav	6805	male	4	F	1	1	1	0.0460374	38	421.043	551.368	202.151	163.02	0.221	3.863	1.159	66.701	58.091	1.295	0.158	0.021	-3.0759	41.5617	1164.55	3508	1.10793	-1.07537	0.355507	0.888653	0.173754	-0.0147143	0.703272	62.701	708.992	8.204	0	41.5617	1035.65	1.194	37.889	1.339	8.117	266.829	93.2352	1.588	0.66	0	0	0
04-F-1-3-1-Y-N-Y.wav	6814	male	4	F	1	1	1	0.0460374	49	421.043	551.368	202.151	163.02	0.221	3.863	1.159	66.701	58.091	1.295	0.158	0.021	-3.0759	41.5617	1164.55	3508	1.10793	-1.07537	0.355507	0.888653	0.173754	-0.0147143	0.703272	62.701	708.992	8.204	0	41.5617	1035.65	1.194	37.889	1.339	8.117	266.829	93.2352	1.588	0.66	0	0	0
04-F-1-3-1-Y-N-Y.wav	6815	male	4	F	1	1	1	0.0460374	60	421.043	551.368	202.151	163.02	0.221	3.863	1.159	66.701	58.091	1.295	0.158	0.021	-3.0759	41.5617	1164.55	3508	1.10793	-1.07537	0.355507	0.888653	0.173754	-0.0147143	0.703272	62.701	708.992	8.204	0	41.5617	1035.65	1.194	37.889	1.339	8.117	266.829	93.2352	1.588	0.66	0	0	0
04-F-1-3-1-Y-N-Y.wav	6828	male	4	F	1	1	1	0.0460374	43	421.043	551.368	202.151	163.02	0.221	3.863	1.159	66.701	58.091	1.295	0.158	0.021	-3.0759	41.5617	1164.55	3508	1.10793	-1.07537	0.355507	0.888653	0.173754	-0.0147143	0.703272	62.701	708.992	8.204	0	41.5617	1035.65	1.194	37.889	1.339	8.117	266.829	93.2352	1.588	0.66	0	0	0
04-F-1-3-1-Y-N-Y.wav	6830	male	4	F	1	1	1	0.0460374	56	421.043	551.368	202.151	163.02	0.221	3.863	1.159	66.701	58.091	1.295	0.158	0.021	-3.0759	41.5617	1164.55	3508	1.10793	-1.07537	0.355507	0.888653	0.173754	-0.0147143	0.703272	62.701	708.992	8.204	0	41.5617	1035.65	1.194	37.889	1.339	8.117	266.829	93.2352	1.588	0.66	0	0	0
04-F-1-3-1-Y-N-Y.wav	6835	male	4	F	1	1	1	0.0460374	60	421.043	551.368	202.151	163.02	0.221	3.863	1.159	66.701	58.091	1.295	0.158	0.021	-3.0759	41.5617	1164.55	3508	1.10793	-1.07537	0.355507	0.888653	0.173754	-0.0147143	0.703272	62.701	708.992	8.204	0	41.5617	1035.65	1.194	37.889	1.339	8.117	266.829	93.2352	1.588	0.66	0	0	0
04-F-1-3-1-Y-N-Y.wav	6844	male	4	F	1	1	1	0.0460374	70	421.043	551.368	202.151	163.02	0.221	3.863	1.159	66.701	58.091	1.295	0.158	0.021	-3.0759	41.5617	1164.55	3508	1.10793	-1.07537	0.355507	0.888653	0.173754	-0.0147143	0.703272	62.701	708.992	8.204	0	41.5617	1035.65	1.194	37.889	1.339	8.117	266.829	93.2352	1.588	0.66	0	0	0
04-F-1-3-1-Y-N-Y.wav	6849	male	4	F	1	1	1	0.0460374	52	421.043	551.368	202.151	163.02	0.221	3.863	1.159	66.701	58.091	1.295	0.158	0.021	-3.0759	41.5617	1164.55	3508	1.10793	-1.07537	0.355507	0.888653	0.173754	-0.0147143	0.703272	62.701	708.992	8.204	0	41.5617	1035.65	1.194	37.889	1.339	8.117	266.829	93.2352	1.588	0.66	0	0	0
04-F-1-3-1-Y-N-Y.wav	6850	male	4	F	1	1	1	0.0460374	54	421.043	551.368	202.151	163.02	0.221	3.863	1.159	66.701	58.091	1.295	0.158	0.021	-3.0759	41.5617	1164.55	3508	1.10793	-1.07537	0.355507	0.888653	0.173754	-0.0147143	0.703272	62.701	708.992	8.204	0	41.5617	1035.65	1.194	37.889	1.339	8.117	266.829	93.2352	1.588	0.66	0	0	0
04-F-1-3-1-Y-N-Y.wav	6896	male	4	F	1	1	1	0.0460374	61	421.043	551.368	202.151	163.02	0.221	3.863	1.159	66.701	58.091	1.295	0.158	0.021	-3.0759	41.5617	1164.55	3508	1.10793	-1.07537	0.355507	0.888653	0.173754	-0.0147143	0.703272	62.701	708.992	8.204	0	41.5617	1035.65	1.194	37.889	1.339	8.117	266.829	93.2352	1.588	0.66	0	0	0
04-F-1-3-1-Y-N-Y.wav	6898	male	4	F	1	1	1	0.0460374	68	421.043	551.368	202.151	163.02	0.221	3.863	1.159	66.701	58.091	1.295	0.158	0.021	-3.0759	41.5617	1164.55	3508	1.10793	-1.07537	0.355507	0.888653	0.173754	-0.0147143	0.703272	62.701	708.992	8.204	0	41.5617	1035.65	1.194	37.889	1.339	8.117	266.829	93.2352	1.588	0.66	0	0	0
04-F-1-3-1-Y-N-Y.wav	6901	male	4	F	1	1	1	0.0460374	42	421.043	551.368	202.151	163.02	0.221	3.863	1.159	66.701	58.091	1.295	0.158	0.021	-3.0759	41.5617	1164.55	3508	1.10793	-1.07537	0.355507	0.888653	0.173754	-0.0147143	0.703272	62.701	708.992	8.204	0	41.5617	1035.65	1.194	37.889	1.339	8.117	266.829	93.2352	1.588	0.66	0	0	0
04-F-1-3-1-Y-N-Y.wav	6922	male	4	F	1	1	1	0.0460374	39	421.043	551.368	202.151	163.02	0.221	3.863	1.159	66.701	58.091	1.295	0.158	0.021	-3.0759	41.5617	1164.55	3508	1.10793	-1.07537	0.355507	0.888653	0.173754	-0.0147143	0.703272	62.701	708.992	8.204	0	41.5617	1035.65	1.194	37.889	1.339	8.117	266.829	93.2352	1.588	0.66	0	0	0
04-F-1-3-1-Y-N-Y.wav	6957	male	4	F	1	1	1	0.0460374	26	421.043	551.368	202.151	163.02	0.221	3.863	1.159	66.701	58.091	1.295	0.158	0.021	-3.0759	41.5617	1164.55	3508	1.10793	-1.07537	0.355507	0.888653	0.173754	-0.0147143	0.703272	62.701	708.992	8.204	0	41.5617	1035.65	1.194	37.889	1.339	8.117	266.829	93.2352	1.588	0.66	0	0	0
04-F-1-3-2-Y-N-Y.wav	6542	female	4	F	1	2	2	0.0460374	100	537.996	663.659	351.869	166.6	0.121	11.573	1.085	70.992	8.482	0.421	0.159	0.035	-3.04201	68.5552	1763.85	3460.29	1.10793	0.184236	1.5677	-1.03661	-1.45377	2.13433	0.211811	74.992	525.248	3.816	20.3966	88.9518	1121.14	1.058	21.768	1.397	3.156	257.192	64.9072	1.765	1.21	0	0.36	0
04-F-1-3-2-Y-N-Y.wav	6543	female	4	F	1	2	2	0.0460374	97	537.996	663.659	351.869	166.6	0.121	11.573	1.085	70.992	8.482	0.421	0.159	0.035	-3.04201	68.5552	1763.85	3460.29	1.10793	0.184236	1.5677	-1.03661	-1.45377	2.13433	0.211811	74.992	525.248	3.816	20.3966	88.9518	1121.14	1.058	21.768	1.397	3.156	257.192	64.9072	1.765	1.21	0	0.36	0
04-F-1-3-2-Y-N-Y.wav	6544	female	4	F	1	2	2	0.0460374	89	537.996	663.659	351.869	166.6	0.121	11.573	1.085	70.992	8.482	0.421	0.159	0.035	-3.04201	68.5552	1763.85	3460.29	1.10793	0.184236	1.5677	-1.03661	-1.45377	2.13433	0.211811	74.992	525.248	3.816	20.3966	88.9518	1121.14	1.058	21.768	1.397	3.156	257.192	64.9072	1.765	1.21	0	0.36	0
04-F-1-3-2-Y-N-Y.wav	6560	female	4	F	1	2	2	0.0460374	94	537.996	663.659	351.869	166.6	0.121	11.573	1.085	70.992	8.482	0.421	0.159	0.035	-3.04201	68.5552	1763.85	3460.29	1.10793	0.184236	1.5677	-1.03661	-1.45377	2.13433	0.211811	74.992	525.248	3.816	20.3966	88.9518	1121.14	1.058	21.768	1.397	3.156	257.192	64.9072	1.765	1.21	0	0.36	0
04-F-1-3-2-Y-N-Y.wav	6624	female	4	F	1	2	2	0.0460374	69	537.996	663.659	351.869	166.6	0.121	11.573	1.085	70.992	8.482	0.421	0.159	0.035	-3.04201	68.5552	1763.85	3460.29	1.10793	0.184236	1.5677	-1.03661	-1.45377	2.13433	0.211811	74.992	525.248	3.816	20.3966	88.9518	1121.14	1.058	21.768	1.397	3.156	257.192	64.9072	1.765	1.21	0	0.36	0
04-F-1-3-2-Y-N-Y.wav	6626	female	4	F	1	2	2	0.0460374	73	537.996	663.659	351.869	166.6	0.121	11.573	1.085	70.992	8.482	0.421	0.159	0.035	-3.04201	68.5552	1763.85	3460.29	1.10793	0.184236	1.5677	-1.03661	-1.45377	2.13433	0.211811	74.992	525.248	3.816	20.3966	88.9518	1121.14	1.058	21.768	1.397	3.156	257.192	64.9072	1.765	1.21	0	0.36	0
04-F-1-3-2-Y-N-Y.wav	6627	female	4	F	1	2	2	0.0460374	71	537.996	663.659	351.869	166.6	0.121	11.573	1.085	70.992	8.482	0.421	0.159	0.035	-3.04201	68.5552	1763.85	3460.29	1.10793	0.184236	1.5677	-1.03661	-1.45377	2.13433	0.211811	74.992	525.248	3.816	20.3966	88.9518	1121.14	1.058	21.768	1.397	3.156	257.192	64.9072	1.765	1.21	0	0.36	0
04-F-1-3-2-Y-N-Y.wav	6630	female	4	F	1	2	2	0.0460374	82	537.996	663.659	351.869	166.6	0.121	11.573	1.085	70.992	8.482	0.421	0.159	0.035	-3.04201	68.5552	1763.85	3460.29	1.10793	0.184236	1.5677	-1.03661	-1.45377	2.13433	0.211811	74.992	525.248	3.816	20.3966	88.9518	1121.14	1.058	21.768	1.397	3.156	257.192	64.9072	1.765	1.21	0	0.36	0
04-F-1-3-2-Y-N-Y.wav	6662	female	4	F	1	2	2	0.0460374	100	537.996	663.659	351.869	166.6	0.121	11.573	1.085	70.992	8.482	0.421	0.159	0.035	-3.04201	68.5552	1763.85	3460.29	1.10793	0.184236	1.5677	-1.03661	-1.45377	2.13433	0.211811	74.992	525.248	3.816	20.3966	88.9518	1121.14	1.058	21.768	1.397	3.156	257.192	64.9072	1.765	1.21	0	0.36	0
04-F-1-3-2-Y-N-Y.wav	6786	female	4	F	1	2	2	0.0460374	62	537.996	663.659	351.869	166.6	0.121	11.573	1.085	70.992	8.482	0.421	0.159	0.035	-3.04201	68.5552	1763.85	3460.29	1.10793	0.184236	1.5677	-1.03661	-1.45377	2.13433	0.211811	74.992	525.248	3.816	20.3966	88.9518	1121.14	1.058	21.768	1.397	3.156	257.192	64.9072	1.765	1.21	0	0.36	0
04-F-1-3-2-Y-N-Y.wav	6787	female	4	F	1	2	2	0.0460374	76	537.996	663.659	351.869	166.6	0.121	11.573	1.085	70.992	8.482	0.421	0.159	0.035	-3.04201	68.5552	1763.85	3460.29	1.10793	0.184236	1.5677	-1.03661	-1.45377	2.13433	0.211811	74.992	525.248	3.816	20.3966	88.9518	1121.14	1.058	21.768	1.397	3.156	257.192	64.9072	1.765	1.21	0	0.36	0
04-F-1-3-2-Y-N-Y.wav	6788	female	4	F	1	2	2	0.0460374	100	537.996	663.659	351.869	166.6	0.121	11.573	1.085	70.992	8.482	0.421	0.159	0.035	-3.04201	68.5552	1763.85	3460.29	1.10793	0.184236	1.5677	-1.03661	-1.45377	2.13433	0.211811	74.992	525.248	3.816	20.3966	88.9518	1121.14	1.058	21.768	1.397	3.156	257.192	64.9072	1.765	1.21	0	0.36	0
04-F-1-3-2-Y-N-Y.wav	6791	female	4	F	1	2	2	0.0460374	68	537.996	663.659	351.869	166.6	0.121	11.573	1.085	70.992	8.482	0.421	0.159	0.035	-3.04201	68.5552	1763.85	3460.29	1.10793	0.184236	1.5677	-1.03661	-1.45377	2.13433	0.211811	74.992	525.248	3.816	20.3966	88.9518	1121.14	1.058	21.768	1.397	3.156	257.192	64.9072	1.765	1.21	0	0.36	0
04-F-1-3-2-Y-N-Y.wav	6792	female	4	F	1	2	2	0.0460374	76	537.996	663.659	351.869	166.6	0.121	11.573	1.085	70.992	8.482	0.421	0.159	0.035	-3.04201	68.5552	1763.85	3460.29	1.10793	0.184236	1.5677	-1.03661	-1.45377	2.13433	0.211811	74.992	525.248	3.816	20.3966	88.9518	1121.14	1.058	21.768	1.397	3.156	257.192	64.9072	1.765	1.21	0	0.36	0
04-F-1-3-2-Y-N-Y.wav	6795	female	4	F	1	2	2	0.0460374	58	537.996	663.659	351.869	166.6	0.121	11.573	1.085	70.992	8.482	0.421	0.159	0.035	-3.04201	68.5552	1763.85	3460.29	1.10793	0.184236	1.5677	-1.03661	-1.45377	2.13433	0.211811	74.992	525.248	3.816	20.3966	88.9518	1121.14	1.058	21.768	1.397	3.156	257.192	64.9072	1.765	1.21	0	0.36	0
04-F-1-3-2-Y-N-Y.wav	6796	female	4	F	1	2	2	0.0460374	60	537.996	663.659	351.869	166.6	0.121	11.573	1.085	70.992	8.482	0.421	0.159	0.035	-3.04201	68.5552	1763.85	3460.29	1.10793	0.184236	1.5677	-1.03661	-1.45377	2.13433	0.211811	74.992	525.248	3.816	20.3966	88.9518	1121.14	1.058	21.768	1.397	3.156	257.192	64.9072	1.765	1.21	0	0.36	0
04-F-1-3-2-Y-N-Y.wav	6798	female	4	F	1	2	2	0.0460374	82	537.996	663.659	351.869	166.6	0.121	11.573	1.085	70.992	8.482	0.421	0.159	0.035	-3.04201	68.5552	1763.85	3460.29	1.10793	0.184236	1.5677	-1.03661	-1.45377	2.13433	0.211811	74.992	525.248	3.816	20.3966	88.9518	1121.14	1.058	21.768	1.397	3.156	257.192	64.9072	1.765	1.21	0	0.36	0
04-F-1-3-2-Y-N-Y.wav	6811	female	4	F	1	2	2	0.0460374	100	537.996	663.659	351.869	166.6	0.121	11.573	1.085	70.992	8.482	0.421	0.159	0.035	-3.04201	68.5552	1763.85	3460.29	1.10793	0.184236	1.5677	-1.03661	-1.45377	2.13433	0.211811	74.992	525.248	3.816	20.3966	88.9518	1121.14	1.058	21.768	1.397	3.156	257.192	64.9072	1.765	1.21	0	0.36	0
04-F-1-3-2-Y-N-Y.wav	6819	female	4	F	1	2	2	0.0460374	73	537.996	663.659	351.869	166.6	0.121	11.573	1.085	70.992	8.482	0.421	0.159	0.035	-3.04201	68.5552	1763.85	3460.29	1.10793	0.184236	1.5677	-1.03661	-1.45377	2.13433	0.211811	74.992	525.248	3.816	20.3966	88.9518	1121.14	1.058	21.768	1.397	3.156	257.192	64.9072	1.765	1.21	0	0.36	0
04-F-1-3-2-Y-N-Y.wav	6824	female	4	F	1	2	2	0.0460374	94	537.996	663.659	351.869	166.6	0.121	11.573	1.085	70.992	8.482	0.421	0.159	0.035	-3.04201	68.5552	1763.85	3460.29	1.10793	0.184236	1.5677	-1.03661	-1.45377	2.13433	0.211811	74.992	525.248	3.816	20.3966	88.9518	1121.14	1.058	21.768	1.397	3.156	257.192	64.9072	1.765	1.21	0	0.36	0
04-F-1-3-2-Y-N-Y.wav	6825	female	4	F	1	2	2	0.0460374	54	537.996	663.659	351.869	166.6	0.121	11.573	1.085	70.992	8.482	0.421	0.159	0.035	-3.04201	68.5552	1763.85	3460.29	1.10793	0.184236	1.5677	-1.03661	-1.45377	2.13433	0.211811	74.992	525.248	3.816	20.3966	88.9518	1121.14	1.058	21.768	1.397	3.156	257.192	64.9072	1.765	1.21	0	0.36	0
04-F-1-3-2-Y-N-Y.wav	6826	female	4	F	1	2	2	0.0460374	82	537.996	663.659	351.869	166.6	0.121	11.573	1.085	70.992	8.482	0.421	0.159	0.035	-3.04201	68.5552	1763.85	3460.29	1.10793	0.184236	1.5677	-1.03661	-1.45377	2.13433	0.211811	74.992	525.248	3.816	20.3966	88.9518	1121.14	1.058	21.768	1.397	3.156	257.192	64.9072	1.765	1.21	0	0.36	0
04-F-1-3-2-Y-N-Y.wav	6829	female	4	F	1	2	2	0.0460374	59	537.996	663.659	351.869	166.6	0.121	11.573	1.085	70.992	8.482	0.421	0.159	0.035	-3.04201	68.5552	1763.85	3460.29	1.10793	0.184236	1.5677	-1.03661	-1.45377	2.13433	0.211811	74.992	525.248	3.816	20.3966	88.9518	1121.14	1.058	21.768	1.397	3.156	257.192	64.9072	1.765	1.21	0	0.36	0
04-F-1-3-2-Y-N-Y.wav	6833	female	4	F	1	2	2	0.0460374	65	537.996	663.659	351.869	166.6	0.121	11.573	1.085	70.992	8.482	0.421	0.159	0.035	-3.04201	68.5552	1763.85	3460.29	1.10793	0.184236	1.5677	-1.03661	-1.45377	2.13433	0.211811	74.992	525.248	3.816	20.3966	88.9518	1121.14	1.058	21.768	1.397	3.156	257.192	64.9072	1.765	1.21	0	0.36	0
04-F-1-3-2-Y-N-Y.wav	6837	female	4	F	1	2	2	0.0460374	91	537.996	663.659	351.869	166.6	0.121	11.573	1.085	70.992	8.482	0.421	0.159	0.035	-3.04201	68.5552	1763.85	3460.29	1.10793	0.184236	1.5677	-1.03661	-1.45377	2.13433	0.211811	74.992	525.248	3.816	20.3966	88.9518	1121.14	1.058	21.768	1.397	3.156	257.192	64.9072	1.765	1.21	0	0.36	0
04-F-1-3-2-Y-N-Y.wav	6854	female	4	F	1	2	2	0.0460374	63	537.996	663.659	351.869	166.6	0.121	11.573	1.085	70.992	8.482	0.421	0.159	0.035	-3.04201	68.5552	1763.85	3460.29	1.10793	0.184236	1.5677	-1.03661	-1.45377	2.13433	0.211811	74.992	525.248	3.816	20.3966	88.9518	1121.14	1.058	21.768	1.397	3.156	257.192	64.9072	1.765	1.21	0	0.36	0
04-F-1-3-2-Y-N-Y.wav	6859	female	4	F	1	2	2	0.0460374	71	537.996	663.659	351.869	166.6	0.121	11.573	1.085	70.992	8.482	0.421	0.159	0.035	-3.04201	68.5552	1763.85	3460.29	1.10793	0.184236	1.5677	-1.03661	-1.45377	2.13433	0.211811	74.992	525.248	3.816	20.3966	88.9518	1121.14	1.058	21.768	1.397	3.156	257.192	64.9072	1.765	1.21	0	0.36	0
04-F-1-3-2-Y-N-Y.wav	6895	female	4	F	1	2	2	0.0460374	100	537.996	663.659	351.869	166.6	0.121	11.573	1.085	70.992	8.482	0.421	0.159	0.035	-3.04201	68.5552	1763.85	3460.29	1.10793	0.184236	1.5677	-1.03661	-1.45377	2.13433	0.211811	74.992	525.248	3.816	20.3966	88.9518	1121.14	1.058	21.768	1.397	3.156	257.192	64.9072	1.765	1.21	0	0.36	0
04-F-1-3-2-Y-N-Y.wav	6905	female	4	F	1	2	2	0.0460374	99	537.996	663.659	351.869	166.6	0.121	11.573	1.085	70.992	8.482	0.421	0.159	0.035	-3.04201	68.5552	1763.85	3460.29	1.10793	0.184236	1.5677	-1.03661	-1.45377	2.13433	0.211811	74.992	525.248	3.816	20.3966	88.9518	1121.14	1.058	21.768	1.397	3.156	257.192	64.9072	1.765	1.21	0	0.36	0
04-F-1-3-2-Y-N-Y.wav	6909	female	4	F	1	2	2	0.0460374	45	537.996	663.659	351.869	166.6	0.121	11.573	1.085	70.992	8.482	0.421	0.159	0.035	-3.04201	68.5552	1763.85	3460.29	1.10793	0.184236	1.5677	-1.03661	-1.45377	2.13433	0.211811	74.992	525.248	3.816	20.3966	88.9518	1121.14	1.058	21.768	1.397	3.156	257.192	64.9072	1.765	1.21	0	0.36	0
04-F-1-3-2-Y-N-Y.wav	6910	female	4	F	1	2	2	0.0460374	76	537.996	663.659	351.869	166.6	0.121	11.573	1.085	70.992	8.482	0.421	0.159	0.035	-3.04201	68.5552	1763.85	3460.29	1.10793	0.184236	1.5677	-1.03661	-1.45377	2.13433	0.211811	74.992	525.248	3.816	20.3966	88.9518	1121.14	1.058	21.768	1.397	3.156	257.192	64.9072	1.765	1.21	0	0.36	0
04-F-1-3-2-Y-N-Y.wav	6914	female	4	F	1	2	2	0.0460374	69	537.996	663.659	351.869	166.6	0.121	11.573	1.085	70.992	8.482	0.421	0.159	0.035	-3.04201	68.5552	1763.85	3460.29	1.10793	0.184236	1.5677	-1.03661	-1.45377	2.13433	0.211811	74.992	525.248	3.816	20.3966	88.9518	1121.14	1.058	21.768	1.397	3.156	257.192	64.9072	1.765	1.21	0	0.36	0
04-F-1-3-2-Y-N-Y.wav	6919	female	4	F	1	2	2	0.0460374	78	537.996	663.659	351.869	166.6	0.121	11.573	1.085	70.992	8.482	0.421	0.159	0.035	-3.04201	68.5552	1763.85	3460.29	1.10793	0.184236	1.5677	-1.03661	-1.45377	2.13433	0.211811	74.992	525.248	3.816	20.3966	88.9518	1121.14	1.058	21.768	1.397	3.156	257.192	64.9072	1.765	1.21	0	0.36	0
04-F-1-3-2-Y-N-Y.wav	6934	female	4	F	1	2	2	0.0460374	52	537.996	663.659	351.869	166.6	0.121	11.573	1.085	70.992	8.482	0.421	0.159	0.035	-3.04201	68.5552	1763.85	3460.29	1.10793	0.184236	1.5677	-1.03661	-1.45377	2.13433	0.211811	74.992	525.248	3.816	20.3966	88.9518	1121.14	1.058	21.768	1.397	3.156	257.192	64.9072	1.765	1.21	0	0.36	0
04-F-1-3-2-Y-N-Y.wav	6937	female	4	F	1	2	2	0.0460374	74	537.996	663.659	351.869	166.6	0.121	11.573	1.085	70.992	8.482	0.421	0.159	0.035	-3.04201	68.5552	1763.85	3460.29	1.10793	0.184236	1.5677	-1.03661	-1.45377	2.13433	0.211811	74.992	525.248	3.816	20.3966	88.9518	1121.14	1.058	21.768	1.397	3.156	257.192	64.9072	1.765	1.21	0	0.36	0
04-F-1-3-2-Y-N-Y.wav	6939	female	4	F	1	2	2	0.0460374	45	537.996	663.659	351.869	166.6	0.121	11.573	1.085	70.992	8.482	0.421	0.159	0.035	-3.04201	68.5552	1763.85	3460.29	1.10793	0.184236	1.5677	-1.03661	-1.45377	2.13433	0.211811	74.992	525.248	3.816	20.3966	88.9518	1121.14	1.058	21.768	1.397	3.156	257.192	64.9072	1.765	1.21	0	0.36	0
04-F-1-3-2-Y-N-Y.wav	6940	female	4	F	1	2	2	0.0460374	82	537.996	663.659	351.869	166.6	0.121	11.573	1.085	70.992	8.482	0.421	0.159	0.035	-3.04201	68.5552	1763.85	3460.29	1.10793	0.184236	1.5677	-1.03661	-1.45377	2.13433	0.211811	74.992	525.248	3.816	20.3966	88.9518	1121.14	1.058	21.768	1.397	3.156	257.192	64.9072	1.765	1.21	0	0.36	0
04-F-1-3-2-Y-N-Y.wav	6942	female	4	F	1	2	2	0.0460374	66	537.996	663.659	351.869	166.6	0.121	11.573	1.085	70.992	8.482	0.421	0.159	0.035	-3.04201	68.5552	1763.85	3460.29	1.10793	0.184236	1.5677	-1.03661	-1.45377	2.13433	0.211811	74.992	525.248	3.816	20.3966	88.9518	1121.14	1.058	21.768	1.397	3.156	257.192	64.9072	1.765	1.21	0	0.36	0
04-F-1-3-2-Y-N-Y.wav	6946	female	4	F	1	2	2	0.0460374	68	537.996	663.659	351.869	166.6	0.121	11.573	1.085	70.992	8.482	0.421	0.159	0.035	-3.04201	68.5552	1763.85	3460.29	1.10793	0.184236	1.5677	-1.03661	-1.45377	2.13433	0.211811	74.992	525.248	3.816	20.3966	88.9518	1121.14	1.058	21.768	1.397	3.156	257.192	64.9072	1.765	1.21	0	0.36	0
04-F-1-3-2-Y-N-Y.wav	6956	female	4	F	1	2	2	0.0460374	73	537.996	663.659	351.869	166.6	0.121	11.573	1.085	70.992	8.482	0.421	0.159	0.035	-3.04201	68.5552	1763.85	3460.29	1.10793	0.184236	1.5677	-1.03661	-1.45377	2.13433	0.211811	74.992	525.248	3.816	20.3966	88.9518	1121.14	1.058	21.768	1.397	3.156	257.192	64.9072	1.765	1.21	0	0.36	0
04-F-1-3-2-Y-N-Y.wav	6539	male	4	F	1	2	2	0.0460374	81	537.996	663.659	351.869	166.6	0.121	11.573	1.085	70.992	8.482	0.421	0.159	0.035	-3.04201	68.5552	1763.85	3460.29	1.10793	0.184236	1.5677	-1.03661	-1.45377	2.13433	0.211811	74.992	525.248	3.816	20.3966	88.9518	1121.14	1.058	21.768	1.397	3.156	257.192	64.9072	1.765	1.21	0	0.36	0
04-F-1-3-2-Y-N-Y.wav	6540	male	4	F	1	2	2	0.0460374	78	537.996	663.659	351.869	166.6	0.121	11.573	1.085	70.992	8.482	0.421	0.159	0.035	-3.04201	68.5552	1763.85	3460.29	1.10793	0.184236	1.5677	-1.03661	-1.45377	2.13433	0.211811	74.992	525.248	3.816	20.3966	88.9518	1121.14	1.058	21.768	1.397	3.156	257.192	64.9072	1.765	1.21	0	0.36	0
04-F-1-3-2-Y-N-Y.wav	6541	male	4	F	1	2	2	0.0460374	74	537.996	663.659	351.869	166.6	0.121	11.573	1.085	70.992	8.482	0.421	0.159	0.035	-3.04201	68.5552	1763.85	3460.29	1.10793	0.184236	1.5677	-1.03661	-1.45377	2.13433	0.211811	74.992	525.248	3.816	20.3966	88.9518	1121.14	1.058	21.768	1.397	3.156	257.192	64.9072	1.765	1.21	0	0.36	0
04-F-1-3-2-Y-N-Y.wav	6549	male	4	F	1	2	2	0.0460374	75	537.996	663.659	351.869	166.6	0.121	11.573	1.085	70.992	8.482	0.421	0.159	0.035	-3.04201	68.5552	1763.85	3460.29	1.10793	0.184236	1.5677	-1.03661	-1.45377	2.13433	0.211811	74.992	525.248	3.816	20.3966	88.9518	1121.14	1.058	21.768	1.397	3.156	257.192	64.9072	1.765	1.21	0	0.36	0
04-F-1-3-2-Y-N-Y.wav	6556	male	4	F	1	2	2	0.0460374	93	537.996	663.659	351.869	166.6	0.121	11.573	1.085	70.992	8.482	0.421	0.159	0.035	-3.04201	68.5552	1763.85	3460.29	1.10793	0.184236	1.5677	-1.03661	-1.45377	2.13433	0.211811	74.992	525.248	3.816	20.3966	88.9518	1121.14	1.058	21.768	1.397	3.156	257.192	64.9072	1.765	1.21	0	0.36	0
04-F-1-3-2-Y-N-Y.wav	6597	male	4	F	1	2	2	0.0460374	98	537.996	663.659	351.869	166.6	0.121	11.573	1.085	70.992	8.482	0.421	0.159	0.035	-3.04201	68.5552	1763.85	3460.29	1.10793	0.184236	1.5677	-1.03661	-1.45377	2.13433	0.211811	74.992	525.248	3.816	20.3966	88.9518	1121.14	1.058	21.768	1.397	3.156	257.192	64.9072	1.765	1.21	0	0.36	0
04-F-1-3-2-Y-N-Y.wav	6602	male	4	F	1	2	2	0.0460374	64	537.996	663.659	351.869	166.6	0.121	11.573	1.085	70.992	8.482	0.421	0.159	0.035	-3.04201	68.5552	1763.85	3460.29	1.10793	0.184236	1.5677	-1.03661	-1.45377	2.13433	0.211811	74.992	525.248	3.816	20.3966	88.9518	1121.14	1.058	21.768	1.397	3.156	257.192	64.9072	1.765	1.21	0	0.36	0
04-F-1-3-2-Y-N-Y.wav	6603	male	4	F	1	2	2	0.0460374	82	537.996	663.659	351.869	166.6	0.121	11.573	1.085	70.992	8.482	0.421	0.159	0.035	-3.04201	68.5552	1763.85	3460.29	1.10793	0.184236	1.5677	-1.03661	-1.45377	2.13433	0.211811	74.992	525.248	3.816	20.3966	88.9518	1121.14	1.058	21.768	1.397	3.156	257.192	64.9072	1.765	1.21	0	0.36	0
04-F-1-3-2-Y-N-Y.wav	6604	male	4	F	1	2	2	0.0460374	72	537.996	663.659	351.869	166.6	0.121	11.573	1.085	70.992	8.482	0.421	0.159	0.035	-3.04201	68.5552	1763.85	3460.29	1.10793	0.184236	1.5677	-1.03661	-1.45377	2.13433	0.211811	74.992	525.248	3.816	20.3966	88.9518	1121.14	1.058	21.768	1.397	3.156	257.192	64.9072	1.765	1.21	0	0.36	0
04-F-1-3-2-Y-N-Y.wav	6606	male	4	F	1	2	2	0.0460374	75	537.996	663.659	351.869	166.6	0.121	11.573	1.085	70.992	8.482	0.421	0.159	0.035	-3.04201	68.5552	1763.85	3460.29	1.10793	0.184236	1.5677	-1.03661	-1.45377	2.13433	0.211811	74.992	525.248	3.816	20.3966	88.9518	1121.14	1.058	21.768	1.397	3.156	257.192	64.9072	1.765	1.21	0	0.36	0
04-F-1-3-2-Y-N-Y.wav	6607	male	4	F	1	2	2	0.0460374	86	537.996	663.659	351.869	166.6	0.121	11.573	1.085	70.992	8.482	0.421	0.159	0.035	-3.04201	68.5552	1763.85	3460.29	1.10793	0.184236	1.5677	-1.03661	-1.45377	2.13433	0.211811	74.992	525.248	3.816	20.3966	88.9518	1121.14	1.058	21.768	1.397	3.156	257.192	64.9072	1.765	1.21	0	0.36	0
04-F-1-3-2-Y-N-Y.wav	6609	male	4	F	1	2	2	0.0460374	77	537.996	663.659	351.869	166.6	0.121	11.573	1.085	70.992	8.482	0.421	0.159	0.035	-3.04201	68.5552	1763.85	3460.29	1.10793	0.184236	1.5677	-1.03661	-1.45377	2.13433	0.211811	74.992	525.248	3.816	20.3966	88.9518	1121.14	1.058	21.768	1.397	3.156	257.192	64.9072	1.765	1.21	0	0.36	0
04-F-1-3-2-Y-N-Y.wav	6612	male	4	F	1	2	2	0.0460374	85	537.996	663.659	351.869	166.6	0.121	11.573	1.085	70.992	8.482	0.421	0.159	0.035	-3.04201	68.5552	1763.85	3460.29	1.10793	0.184236	1.5677	-1.03661	-1.45377	2.13433	0.211811	74.992	525.248	3.816	20.3966	88.9518	1121.14	1.058	21.768	1.397	3.156	257.192	64.9072	1.765	1.21	0	0.36	0
04-F-1-3-2-Y-N-Y.wav	6613	male	4	F	1	2	2	0.0460374	58	537.996	663.659	351.869	166.6	0.121	11.573	1.085	70.992	8.482	0.421	0.159	0.035	-3.04201	68.5552	1763.85	3460.29	1.10793	0.184236	1.5677	-1.03661	-1.45377	2.13433	0.211811	74.992	525.248	3.816	20.3966	88.9518	1121.14	1.058	21.768	1.397	3.156	257.192	64.9072	1.765	1.21	0	0.36	0
04-F-1-3-2-Y-N-Y.wav	6615	male	4	F	1	2	2	0.0460374	64	537.996	663.659	351.869	166.6	0.121	11.573	1.085	70.992	8.482	0.421	0.159	0.035	-3.04201	68.5552	1763.85	3460.29	1.10793	0.184236	1.5677	-1.03661	-1.45377	2.13433	0.211811	74.992	525.248	3.816	20.3966	88.9518	1121.14	1.058	21.768	1.397	3.156	257.192	64.9072	1.765	1.21	0	0.36	0
04-F-1-3-2-Y-N-Y.wav	6617	male	4	F	1	2	2	0.0460374	62	537.996	663.659	351.869	166.6	0.121	11.573	1.085	70.992	8.482	0.421	0.159	0.035	-3.04201	68.5552	1763.85	3460.29	1.10793	0.184236	1.5677	-1.03661	-1.45377	2.13433	0.211811	74.992	525.248	3.816	20.3966	88.9518	1121.14	1.058	21.768	1.397	3.156	257.192	64.9072	1.765	1.21	0	0.36	0
04-F-1-3-2-Y-N-Y.wav	6622	male	4	F	1	2	2	0.0460374	86	537.996	663.659	351.869	166.6	0.121	11.573	1.085	70.992	8.482	0.421	0.159	0.035	-3.04201	68.5552	1763.85	3460.29	1.10793	0.184236	1.5677	-1.03661	-1.45377	2.13433	0.211811	74.992	525.248	3.816	20.3966	88.9518	1121.14	1.058	21.768	1.397	3.156	257.192	64.9072	1.765	1.21	0	0.36	0
04-F-1-3-2-Y-N-Y.wav	6623	male	4	F	1	2	2	0.0460374	62	537.996	663.659	351.869	166.6	0.121	11.573	1.085	70.992	8.482	0.421	0.159	0.035	-3.04201	68.5552	1763.85	3460.29	1.10793	0.184236	1.5677	-1.03661	-1.45377	2.13433	0.211811	74.992	525.248	3.816	20.3966	88.9518	1121.14	1.058	21.768	1.397	3.156	257.192	64.9072	1.765	1.21	0	0.36	0
04-F-1-3-2-Y-N-Y.wav	6628	male	4	F	1	2	2	0.0460374	86	537.996	663.659	351.869	166.6	0.121	11.573	1.085	70.992	8.482	0.421	0.159	0.035	-3.04201	68.5552	1763.85	3460.29	1.10793	0.184236	1.5677	-1.03661	-1.45377	2.13433	0.211811	74.992	525.248	3.816	20.3966	88.9518	1121.14	1.058	21.768	1.397	3.156	257.192	64.9072	1.765	1.21	0	0.36	0
04-F-1-3-2-Y-N-Y.wav	6631	male	4	F	1	2	2	0.0460374	80	537.996	663.659	351.869	166.6	0.121	11.573	1.085	70.992	8.482	0.421	0.159	0.035	-3.04201	68.5552	1763.85	3460.29	1.10793	0.184236	1.5677	-1.03661	-1.45377	2.13433	0.211811	74.992	525.248	3.816	20.3966	88.9518	1121.14	1.058	21.768	1.397	3.156	257.192	64.9072	1.765	1.21	0	0.36	0
04-F-1-3-2-Y-N-Y.wav	6633	male	4	F	1	2	2	0.0460374	81	537.996	663.659	351.869	166.6	0.121	11.573	1.085	70.992	8.482	0.421	0.159	0.035	-3.04201	68.5552	1763.85	3460.29	1.10793	0.184236	1.5677	-1.03661	-1.45377	2.13433	0.211811	74.992	525.248	3.816	20.3966	88.9518	1121.14	1.058	21.768	1.397	3.156	257.192	64.9072	1.765	1.21	0	0.36	0
04-F-1-3-2-Y-N-Y.wav	6635	male	4	F	1	2	2	0.0460374	71	537.996	663.659	351.869	166.6	0.121	11.573	1.085	70.992	8.482	0.421	0.159	0.035	-3.04201	68.5552	1763.85	3460.29	1.10793	0.184236	1.5677	-1.03661	-1.45377	2.13433	0.211811	74.992	525.248	3.816	20.3966	88.9518	1121.14	1.058	21.768	1.397	3.156	257.192	64.9072	1.765	1.21	0	0.36	0
04-F-1-3-2-Y-N-Y.wav	6636	male	4	F	1	2	2	0.0460374	33	537.996	663.659	351.869	166.6	0.121	11.573	1.085	70.992	8.482	0.421	0.159	0.035	-3.04201	68.5552	1763.85	3460.29	1.10793	0.184236	1.5677	-1.03661	-1.45377	2.13433	0.211811	74.992	525.248	3.816	20.3966	88.9518	1121.14	1.058	21.768	1.397	3.156	257.192	64.9072	1.765	1.21	0	0.36	0
04-F-1-3-2-Y-N-Y.wav	6637	male	4	F	1	2	2	0.0460374	95	537.996	663.659	351.869	166.6	0.121	11.573	1.085	70.992	8.482	0.421	0.159	0.035	-3.04201	68.5552	1763.85	3460.29	1.10793	0.184236	1.5677	-1.03661	-1.45377	2.13433	0.211811	74.992	525.248	3.816	20.3966	88.9518	1121.14	1.058	21.768	1.397	3.156	257.192	64.9072	1.765	1.21	0	0.36	0
04-F-1-3-2-Y-N-Y.wav	6638	male	4	F	1	2	2	0.0460374	65	537.996	663.659	351.869	166.6	0.121	11.573	1.085	70.992	8.482	0.421	0.159	0.035	-3.04201	68.5552	1763.85	3460.29	1.10793	0.184236	1.5677	-1.03661	-1.45377	2.13433	0.211811	74.992	525.248	3.816	20.3966	88.9518	1121.14	1.058	21.768	1.397	3.156	257.192	64.9072	1.765	1.21	0	0.36	0
04-F-1-3-2-Y-N-Y.wav	6639	male	4	F	1	2	2	0.0460374	88	537.996	663.659	351.869	166.6	0.121	11.573	1.085	70.992	8.482	0.421	0.159	0.035	-3.04201	68.5552	1763.85	3460.29	1.10793	0.184236	1.5677	-1.03661	-1.45377	2.13433	0.211811	74.992	525.248	3.816	20.3966	88.9518	1121.14	1.058	21.768	1.397	3.156	257.192	64.9072	1.765	1.21	0	0.36	0
04-F-1-3-2-Y-N-Y.wav	6801	male	4	F	1	2	2	0.0460374	100	537.996	663.659	351.869	166.6	0.121	11.573	1.085	70.992	8.482	0.421	0.159	0.035	-3.04201	68.5552	1763.85	3460.29	1.10793	0.184236	1.5677	-1.03661	-1.45377	2.13433	0.211811	74.992	525.248	3.816	20.3966	88.9518	1121.14	1.058	21.768	1.397	3.156	257.192	64.9072	1.765	1.21	0	0.36	0
04-F-1-3-2-Y-N-Y.wav	6802	male	4	F	1	2	2	0.0460374	96	537.996	663.659	351.869	166.6	0.121	11.573	1.085	70.992	8.482	0.421	0.159	0.035	-3.04201	68.5552	1763.85	3460.29	1.10793	0.184236	1.5677	-1.03661	-1.45377	2.13433	0.211811	74.992	525.248	3.816	20.3966	88.9518	1121.14	1.058	21.768	1.397	3.156	257.192	64.9072	1.765	1.21	0	0.36	0
04-F-1-3-2-Y-N-Y.wav	6805	male	4	F	1	2	2	0.0460374	75	537.996	663.659	351.869	166.6	0.121	11.573	1.085	70.992	8.482	0.421	0.159	0.035	-3.04201	68.5552	1763.85	3460.29	1.10793	0.184236	1.5677	-1.03661	-1.45377	2.13433	0.211811	74.992	525.248	3.816	20.3966	88.9518	1121.14	1.058	21.768	1.397	3.156	257.192	64.9072	1.765	1.21	0	0.36	0
04-F-1-3-2-Y-N-Y.wav	6814	male	4	F	1	2	2	0.0460374	64	537.996	663.659	351.869	166.6	0.121	11.573	1.085	70.992	8.482	0.421	0.159	0.035	-3.04201	68.5552	1763.85	3460.29	1.10793	0.184236	1.5677	-1.03661	-1.45377	2.13433	0.211811	74.992	525.248	3.816	20.3966	88.9518	1121.14	1.058	21.768	1.397	3.156	257.192	64.9072	1.765	1.21	0	0.36	0
04-F-1-3-2-Y-N-Y.wav	6815	male	4	F	1	2	2	0.0460374	100	537.996	663.659	351.869	166.6	0.121	11.573	1.085	70.992	8.482	0.421	0.159	0.035	-3.04201	68.5552	1763.85	3460.29	1.10793	0.184236	1.5677	-1.03661	-1.45377	2.13433	0.211811	74.992	525.248	3.816	20.3966	88.9518	1121.14	1.058	21.768	1.397	3.156	257.192	64.9072	1.765	1.21	0	0.36	0
04-F-1-3-2-Y-N-Y.wav	6828	male	4	F	1	2	2	0.0460374	70	537.996	663.659	351.869	166.6	0.121	11.573	1.085	70.992	8.482	0.421	0.159	0.035	-3.04201	68.5552	1763.85	3460.29	1.10793	0.184236	1.5677	-1.03661	-1.45377	2.13433	0.211811	74.992	525.248	3.816	20.3966	88.9518	1121.14	1.058	21.768	1.397	3.156	257.192	64.9072	1.765	1.21	0	0.36	0
04-F-1-3-2-Y-N-Y.wav	6830	male	4	F	1	2	2	0.0460374	87	537.996	663.659	351.869	166.6	0.121	11.573	1.085	70.992	8.482	0.421	0.159	0.035	-3.04201	68.5552	1763.85	3460.29	1.10793	0.184236	1.5677	-1.03661	-1.45377	2.13433	0.211811	74.992	525.248	3.816	20.3966	88.9518	1121.14	1.058	21.768	1.397	3.156	257.192	64.9072	1.765	1.21	0	0.36	0
04-F-1-3-2-Y-N-Y.wav	6835	male	4	F	1	2	2	0.0460374	79	537.996	663.659	351.869	166.6	0.121	11.573	1.085	70.992	8.482	0.421	0.159	0.035	-3.04201	68.5552	1763.85	3460.29	1.10793	0.184236	1.5677	-1.03661	-1.45377	2.13433	0.211811	74.992	525.248	3.816	20.3966	88.9518	1121.14	1.058	21.768	1.397	3.156	257.192	64.9072	1.765	1.21	0	0.36	0
04-F-1-3-2-Y-N-Y.wav	6844	male	4	F	1	2	2	0.0460374	44	537.996	663.659	351.869	166.6	0.121	11.573	1.085	70.992	8.482	0.421	0.159	0.035	-3.04201	68.5552	1763.85	3460.29	1.10793	0.184236	1.5677	-1.03661	-1.45377	2.13433	0.211811	74.992	525.248	3.816	20.3966	88.9518	1121.14	1.058	21.768	1.397	3.156	257.192	64.9072	1.765	1.21	0	0.36	0
04-F-1-3-2-Y-N-Y.wav	6849	male	4	F	1	2	2	0.0460374	87	537.996	663.659	351.869	166.6	0.121	11.573	1.085	70.992	8.482	0.421	0.159	0.035	-3.04201	68.5552	1763.85	3460.29	1.10793	0.184236	1.5677	-1.03661	-1.45377	2.13433	0.211811	74.992	525.248	3.816	20.3966	88.9518	1121.14	1.058	21.768	1.397	3.156	257.192	64.9072	1.765	1.21	0	0.36	0
04-F-1-3-2-Y-N-Y.wav	6850	male	4	F	1	2	2	0.0460374	89	537.996	663.659	351.869	166.6	0.121	11.573	1.085	70.992	8.482	0.421	0.159	0.035	-3.04201	68.5552	1763.85	3460.29	1.10793	0.184236	1.5677	-1.03661	-1.45377	2.13433	0.211811	74.992	525.248	3.816	20.3966	88.9518	1121.14	1.058	21.768	1.397	3.156	257.192	64.9072	1.765	1.21	0	0.36	0
04-F-1-3-2-Y-N-Y.wav	6896	male	4	F	1	2	2	0.0460374	89	537.996	663.659	351.869	166.6	0.121	11.573	1.085	70.992	8.482	0.421	0.159	0.035	-3.04201	68.5552	1763.85	3460.29	1.10793	0.184236	1.5677	-1.03661	-1.45377	2.13433	0.211811	74.992	525.248	3.816	20.3966	88.9518	1121.14	1.058	21.768	1.397	3.156	257.192	64.9072	1.765	1.21	0	0.36	0
04-F-1-3-2-Y-N-Y.wav	6898	male	4	F	1	2	2	0.0460374	66	537.996	663.659	351.869	166.6	0.121	11.573	1.085	70.992	8.482	0.421	0.159	0.035	-3.04201	68.5552	1763.85	3460.29	1.10793	0.184236	1.5677	-1.03661	-1.45377	2.13433	0.211811	74.992	525.248	3.816	20.3966	88.9518	1121.14	1.058	21.768	1.397	3.156	257.192	64.9072	1.765	1.21	0	0.36	0
04-F-1-3-2-Y-N-Y.wav	6901	male	4	F	1	2	2	0.0460374	35	537.996	663.659	351.869	166.6	0.121	11.573	1.085	70.992	8.482	0.421	0.159	0.035	-3.04201	68.5552	1763.85	3460.29	1.10793	0.184236	1.5677	-1.03661	-1.45377	2.13433	0.211811	74.992	525.248	3.816	20.3966	88.9518	1121.14	1.058	21.768	1.397	3.156	257.192	64.9072	1.765	1.21	0	0.36	0
04-F-1-3-2-Y-N-Y.wav	6922	male	4	F	1	2	2	0.0460374	6	537.996	663.659	351.869	166.6	0.121	11.573	1.085	70.992	8.482	0.421	0.159	0.035	-3.04201	68.5552	1763.85	3460.29	1.10793	0.184236	1.5677	-1.03661	-1.45377	2.13433	0.211811	74.992	525.248	3.816	20.3966	88.9518	1121.14	1.058	21.768	1.397	3.156	257.192	64.9072	1.765	1.21	0	0.36	0
04-F-1-3-2-Y-N-Y.wav	6957	male	4	F	1	2	2	0.0460374	62	537.996	663.659	351.869	166.6	0.121	11.573	1.085	70.992	8.482	0.421	0.159	0.035	-3.04201	68.5552	1763.85	3460.29	1.10793	0.184236	1.5677	-1.03661	-1.45377	2.13433	0.211811	74.992	525.248	3.816	20.3966	88.9518	1121.14	1.058	21.768	1.397	3.156	257.192	64.9072	1.765	1.21	0	0.36	0
04-F-2-3-1-Y-N-Y.wav	6542	female	4	F	2	1	3	0.0460374	4	313.907	387.04	221.388	70.82	0.17	5.554	0.264	53.225	76.367	1.55	0.149	0.019	-2.59174	9.65575	1275.61	3559.54	1.10793	-1.05108	-1.08141	0.0835531	0.0434735	0.379462	-0.270167	49.225	375.413	6.229	0	9.65575	379.13	1.177	31.139	0.586	7.628	148.944	53.3829	2.781	0.23	0	0	0
04-F-2-3-1-Y-N-Y.wav	6543	female	4	F	2	1	3	0.0460374	90	313.907	387.04	221.388	70.82	0.17	5.554	0.264	53.225	76.367	1.55	0.149	0.019	-2.59174	9.65575	1275.61	3559.54	1.10793	-1.05108	-1.08141	0.0835531	0.0434735	0.379462	-0.270167	49.225	375.413	6.229	0	9.65575	379.13	1.177	31.139	0.586	7.628	148.944	53.3829	2.781	0.23	0	0	0
04-F-2-3-1-Y-N-Y.wav	6544	female	4	F	2	1	3	0.0460374	7	313.907	387.04	221.388	70.82	0.17	5.554	0.264	53.225	76.367	1.55	0.149	0.019	-2.59174	9.65575	1275.61	3559.54	1.10793	-1.05108	-1.08141	0.0835531	0.0434735	0.379462	-0.270167	49.225	375.413	6.229	0	9.65575	379.13	1.177	31.139	0.586	7.628	148.944	53.3829	2.781	0.23	0	0	0
04-F-2-3-1-Y-N-Y.wav	6560	female	4	F	2	1	3	0.0460374	22	313.907	387.04	221.388	70.82	0.17	5.554	0.264	53.225	76.367	1.55	0.149	0.019	-2.59174	9.65575	1275.61	3559.54	1.10793	-1.05108	-1.08141	0.0835531	0.0434735	0.379462	-0.270167	49.225	375.413	6.229	0	9.65575	379.13	1.177	31.139	0.586	7.628	148.944	53.3829	2.781	0.23	0	0	0
04-F-2-3-1-Y-N-Y.wav	6624	female	4	F	2	1	3	0.0460374	30	313.907	387.04	221.388	70.82	0.17	5.554	0.264	53.225	76.367	1.55	0.149	0.019	-2.59174	9.65575	1275.61	3559.54	1.10793	-1.05108	-1.08141	0.0835531	0.0434735	0.379462	-0.270167	49.225	375.413	6.229	0	9.65575	379.13	1.177	31.139	0.586	7.628	148.944	53.3829	2.781	0.23	0	0	0
04-F-2-3-1-Y-N-Y.wav	6626	female	4	F	2	1	3	0.0460374	27	313.907	387.04	221.388	70.82	0.17	5.554	0.264	53.225	76.367	1.55	0.149	0.019	-2.59174	9.65575	1275.61	3559.54	1.10793	-1.05108	-1.08141	0.0835531	0.0434735	0.379462	-0.270167	49.225	375.413	6.229	0	9.65575	379.13	1.177	31.139	0.586	7.628	148.944	53.3829	2.781	0.23	0	0	0
04-F-2-3-1-Y-N-Y.wav	6627	female	4	F	2	1	3	0.0460374	64	313.907	387.04	221.388	70.82	0.17	5.554	0.264	53.225	76.367	1.55	0.149	0.019	-2.59174	9.65575	1275.61	3559.54	1.10793	-1.05108	-1.08141	0.0835531	0.0434735	0.379462	-0.270167	49.225	375.413	6.229	0	9.65575	379.13	1.177	31.139	0.586	7.628	148.944	53.3829	2.781	0.23	0	0	0
04-F-2-3-1-Y-N-Y.wav	6630	female	4	F	2	1	3	0.0460374	12	313.907	387.04	221.388	70.82	0.17	5.554	0.264	53.225	76.367	1.55	0.149	0.019	-2.59174	9.65575	1275.61	3559.54	1.10793	-1.05108	-1.08141	0.0835531	0.0434735	0.379462	-0.270167	49.225	375.413	6.229	0	9.65575	379.13	1.177	31.139	0.586	7.628	148.944	53.3829	2.781	0.23	0	0	0
04-F-2-3-1-Y-N-Y.wav	6662	female	4	F	2	1	3	0.0460374	0	313.907	387.04	221.388	70.82	0.17	5.554	0.264	53.225	76.367	1.55	0.149	0.019	-2.59174	9.65575	1275.61	3559.54	1.10793	-1.05108	-1.08141	0.0835531	0.0434735	0.379462	-0.270167	49.225	375.413	6.229	0	9.65575	379.13	1.177	31.139	0.586	7.628	148.944	53.3829	2.781	0.23	0	0	0
04-F-2-3-1-Y-N-Y.wav	6786	female	4	F	2	1	3	0.0460374	21	313.907	387.04	221.388	70.82	0.17	5.554	0.264	53.225	76.367	1.55	0.149	0.019	-2.59174	9.65575	1275.61	3559.54	1.10793	-1.05108	-1.08141	0.0835531	0.0434735	0.379462	-0.270167	49.225	375.413	6.229	0	9.65575	379.13	1.177	31.139	0.586	7.628	148.944	53.3829	2.781	0.23	0	0	0
04-F-2-3-1-Y-N-Y.wav	6787	female	4	F	2	1	3	0.0460374	5	313.907	387.04	221.388	70.82	0.17	5.554	0.264	53.225	76.367	1.55	0.149	0.019	-2.59174	9.65575	1275.61	3559.54	1.10793	-1.05108	-1.08141	0.0835531	0.0434735	0.379462	-0.270167	49.225	375.413	6.229	0	9.65575	379.13	1.177	31.139	0.586	7.628	148.944	53.3829	2.781	0.23	0	0	0
04-F-2-3-1-Y-N-Y.wav	6788	female	4	F	2	1	3	0.0460374	83	313.907	387.04	221.388	70.82	0.17	5.554	0.264	53.225	76.367	1.55	0.149	0.019	-2.59174	9.65575	1275.61	3559.54	1.10793	-1.05108	-1.08141	0.0835531	0.0434735	0.379462	-0.270167	49.225	375.413	6.229	0	9.65575	379.13	1.177	31.139	0.586	7.628	148.944	53.3829	2.781	0.23	0	0	0
04-F-2-3-1-Y-N-Y.wav	6791	female	4	F	2	1	3	0.0460374	50	313.907	387.04	221.388	70.82	0.17	5.554	0.264	53.225	76.367	1.55	0.149	0.019	-2.59174	9.65575	1275.61	3559.54	1.10793	-1.05108	-1.08141	0.0835531	0.0434735	0.379462	-0.270167	49.225	375.413	6.229	0	9.65575	379.13	1.177	31.139	0.586	7.628	148.944	53.3829	2.781	0.23	0	0	0
04-F-2-3-1-Y-N-Y.wav	6792	female	4	F	2	1	3	0.0460374	5	313.907	387.04	221.388	70.82	0.17	5.554	0.264	53.225	76.367	1.55	0.149	0.019	-2.59174	9.65575	1275.61	3559.54	1.10793	-1.05108	-1.08141	0.0835531	0.0434735	0.379462	-0.270167	49.225	375.413	6.229	0	9.65575	379.13	1.177	31.139	0.586	7.628	148.944	53.3829	2.781	0.23	0	0	0
04-F-2-3-1-Y-N-Y.wav	6795	female	4	F	2	1	3	0.0460374	56	313.907	387.04	221.388	70.82	0.17	5.554	0.264	53.225	76.367	1.55	0.149	0.019	-2.59174	9.65575	1275.61	3559.54	1.10793	-1.05108	-1.08141	0.0835531	0.0434735	0.379462	-0.270167	49.225	375.413	6.229	0	9.65575	379.13	1.177	31.139	0.586	7.628	148.944	53.3829	2.781	0.23	0	0	0
04-F-2-3-1-Y-N-Y.wav	6796	female	4	F	2	1	3	0.0460374	61	313.907	387.04	221.388	70.82	0.17	5.554	0.264	53.225	76.367	1.55	0.149	0.019	-2.59174	9.65575	1275.61	3559.54	1.10793	-1.05108	-1.08141	0.0835531	0.0434735	0.379462	-0.270167	49.225	375.413	6.229	0	9.65575	379.13	1.177	31.139	0.586	7.628	148.944	53.3829	2.781	0.23	0	0	0
04-F-2-3-1-Y-N-Y.wav	6798	female	4	F	2	1	3	0.0460374	62	313.907	387.04	221.388	70.82	0.17	5.554	0.264	53.225	76.367	1.55	0.149	0.019	-2.59174	9.65575	1275.61	3559.54	1.10793	-1.05108	-1.08141	0.0835531	0.0434735	0.379462	-0.270167	49.225	375.413	6.229	0	9.65575	379.13	1.177	31.139	0.586	7.628	148.944	53.3829	2.781	0.23	0	0	0
04-F-2-3-1-Y-N-Y.wav	6811	female	4	F	2	1	3	0.0460374	6	313.907	387.04	221.388	70.82	0.17	5.554	0.264	53.225	76.367	1.55	0.149	0.019	-2.59174	9.65575	1275.61	3559.54	1.10793	-1.05108	-1.08141	0.0835531	0.0434735	0.379462	-0.270167	49.225	375.413	6.229	0	9.65575	379.13	1.177	31.139	0.586	7.628	148.944	53.3829	2.781	0.23	0	0	0
04-F-2-3-1-Y-N-Y.wav	6819	female	4	F	2	1	3	0.0460374	24	313.907	387.04	221.388	70.82	0.17	5.554	0.264	53.225	76.367	1.55	0.149	0.019	-2.59174	9.65575	1275.61	3559.54	1.10793	-1.05108	-1.08141	0.0835531	0.0434735	0.379462	-0.270167	49.225	375.413	6.229	0	9.65575	379.13	1.177	31.139	0.586	7.628	148.944	53.3829	2.781	0.23	0	0	0
04-F-2-3-1-Y-N-Y.wav	6824	female	4	F	2	1	3	0.0460374	33	313.907	387.04	221.388	70.82	0.17	5.554	0.264	53.225	76.367	1.55	0.149	0.019	-2.59174	9.65575	1275.61	3559.54	1.10793	-1.05108	-1.08141	0.0835531	0.0434735	0.379462	-0.270167	49.225	375.413	6.229	0	9.65575	379.13	1.177	31.139	0.586	7.628	148.944	53.3829	2.781	0.23	0	0	0
04-F-2-3-1-Y-N-Y.wav	6825	female	4	F	2	1	3	0.0460374	26	313.907	387.04	221.388	70.82	0.17	5.554	0.264	53.225	76.367	1.55	0.149	0.019	-2.59174	9.65575	1275.61	3559.54	1.10793	-1.05108	-1.08141	0.0835531	0.0434735	0.379462	-0.270167	49.225	375.413	6.229	0	9.65575	379.13	1.177	31.139	0.586	7.628	148.944	53.3829	2.781	0.23	0	0	0
04-F-2-3-1-Y-N-Y.wav	6826	female	4	F	2	1	3	0.0460374	21	313.907	387.04	221.388	70.82	0.17	5.554	0.264	53.225	76.367	1.55	0.149	0.019	-2.59174	9.65575	1275.61	3559.54	1.10793	-1.05108	-1.08141	0.0835531	0.0434735	0.379462	-0.270167	49.225	375.413	6.229	0	9.65575	379.13	1.177	31.139	0.586	7.628	148.944	53.3829	2.781	0.23	0	0	0
04-F-2-3-1-Y-N-Y.wav	6829	female	4	F	2	1	3	0.0460374	44	313.907	387.04	221.388	70.82	0.17	5.554	0.264	53.225	76.367	1.55	0.149	0.019	-2.59174	9.65575	1275.61	3559.54	1.10793	-1.05108	-1.08141	0.0835531	0.0434735	0.379462	-0.270167	49.225	375.413	6.229	0	9.65575	379.13	1.177	31.139	0.586	7.628	148.944	53.3829	2.781	0.23	0	0	0
04-F-2-3-1-Y-N-Y.wav	6833	female	4	F	2	1	3	0.0460374	53	313.907	387.04	221.388	70.82	0.17	5.554	0.264	53.225	76.367	1.55	0.149	0.019	-2.59174	9.65575	1275.61	3559.54	1.10793	-1.05108	-1.08141	0.0835531	0.0434735	0.379462	-0.270167	49.225	375.413	6.229	0	9.65575	379.13	1.177	31.139	0.586	7.628	148.944	53.3829	2.781	0.23	0	0	0
04-F-2-3-1-Y-N-Y.wav	6837	female	4	F	2	1	3	0.0460374	29	313.907	387.04	221.388	70.82	0.17	5.554	0.264	53.225	76.367	1.55	0.149	0.019	-2.59174	9.65575	1275.61	3559.54	1.10793	-1.05108	-1.08141	0.0835531	0.0434735	0.379462	-0.270167	49.225	375.413	6.229	0	9.65575	379.13	1.177	31.139	0.586	7.628	148.944	53.3829	2.781	0.23	0	0	0
04-F-2-3-1-Y-N-Y.wav	6854	female	4	F	2	1	3	0.0460374	67	313.907	387.04	221.388	70.82	0.17	5.554	0.264	53.225	76.367	1.55	0.149	0.019	-2.59174	9.65575	1275.61	3559.54	1.10793	-1.05108	-1.08141	0.0835531	0.0434735	0.379462	-0.270167	49.225	375.413	6.229	0	9.65575	379.13	1.177	31.139	0.586	7.628	148.944	53.3829	2.781	0.23	0	0	0
04-F-2-3-1-Y-N-Y.wav	6859	female	4	F	2	1	3	0.0460374	80	313.907	387.04	221.388	70.82	0.17	5.554	0.264	53.225	76.367	1.55	0.149	0.019	-2.59174	9.65575	1275.61	3559.54	1.10793	-1.05108	-1.08141	0.0835531	0.0434735	0.379462	-0.270167	49.225	375.413	6.229	0	9.65575	379.13	1.177	31.139	0.586	7.628	148.944	53.3829	2.781	0.23	0	0	0
04-F-2-3-1-Y-N-Y.wav	6895	female	4	F	2	1	3	0.0460374	8	313.907	387.04	221.388	70.82	0.17	5.554	0.264	53.225	76.367	1.55	0.149	0.019	-2.59174	9.65575	1275.61	3559.54	1.10793	-1.05108	-1.08141	0.0835531	0.0434735	0.379462	-0.270167	49.225	375.413	6.229	0	9.65575	379.13	1.177	31.139	0.586	7.628	148.944	53.3829	2.781	0.23	0	0	0
04-F-2-3-1-Y-N-Y.wav	6905	female	4	F	2	1	3	0.0460374	27	313.907	387.04	221.388	70.82	0.17	5.554	0.264	53.225	76.367	1.55	0.149	0.019	-2.59174	9.65575	1275.61	3559.54	1.10793	-1.05108	-1.08141	0.0835531	0.0434735	0.379462	-0.270167	49.225	375.413	6.229	0	9.65575	379.13	1.177	31.139	0.586	7.628	148.944	53.3829	2.781	0.23	0	0	0
04-F-2-3-1-Y-N-Y.wav	6909	female	4	F	2	1	3	0.0460374	3	313.907	387.04	221.388	70.82	0.17	5.554	0.264	53.225	76.367	1.55	0.149	0.019	-2.59174	9.65575	1275.61	3559.54	1.10793	-1.05108	-1.08141	0.0835531	0.0434735	0.379462	-0.270167	49.225	375.413	6.229	0	9.65575	379.13	1.177	31.139	0.586	7.628	148.944	53.3829	2.781	0.23	0	0	0
04-F-2-3-1-Y-N-Y.wav	6910	female	4	F	2	1	3	0.0460374	81	313.907	387.04	221.388	70.82	0.17	5.554	0.264	53.225	76.367	1.55	0.149	0.019	-2.59174	9.65575	1275.61	3559.54	1.10793	-1.05108	-1.08141	0.0835531	0.0434735	0.379462	-0.270167	49.225	375.413	6.229	0	9.65575	379.13	1.177	31.139	0.586	7.628	148.944	53.3829	2.781	0.23	0	0	0
04-F-2-3-1-Y-N-Y.wav	6914	female	4	F	2	1	3	0.0460374	54	313.907	387.04	221.388	70.82	0.17	5.554	0.264	53.225	76.367	1.55	0.149	0.019	-2.59174	9.65575	1275.61	3559.54	1.10793	-1.05108	-1.08141	0.0835531	0.0434735	0.379462	-0.270167	49.225	375.413	6.229	0	9.65575	379.13	1.177	31.139	0.586	7.628	148.944	53.3829	2.781	0.23	0	0	0
04-F-2-3-1-Y-N-Y.wav	6919	female	4	F	2	1	3	0.0460374	68	313.907	387.04	221.388	70.82	0.17	5.554	0.264	53.225	76.367	1.55	0.149	0.019	-2.59174	9.65575	1275.61	3559.54	1.10793	-1.05108	-1.08141	0.0835531	0.0434735	0.379462	-0.270167	49.225	375.413	6.229	0	9.65575	379.13	1.177	31.139	0.586	7.628	148.944	53.3829	2.781	0.23	0	0	0
04-F-2-3-1-Y-N-Y.wav	6934	female	4	F	2	1	3	0.0460374	55	313.907	387.04	221.388	70.82	0.17	5.554	0.264	53.225	76.367	1.55	0.149	0.019	-2.59174	9.65575	1275.61	3559.54	1.10793	-1.05108	-1.08141	0.0835531	0.0434735	0.379462	-0.270167	49.225	375.413	6.229	0	9.65575	379.13	1.177	31.139	0.586	7.628	148.944	53.3829	2.781	0.23	0	0	0
04-F-2-3-1-Y-N-Y.wav	6937	female	4	F	2	1	3	0.0460374	46	313.907	387.04	221.388	70.82	0.17	5.554	0.264	53.225	76.367	1.55	0.149	0.019	-2.59174	9.65575	1275.61	3559.54	1.10793	-1.05108	-1.08141	0.0835531	0.0434735	0.379462	-0.270167	49.225	375.413	6.229	0	9.65575	379.13	1.177	31.139	0.586	7.628	148.944	53.3829	2.781	0.23	0	0	0
04-F-2-3-1-Y-N-Y.wav	6939	female	4	F	2	1	3	0.0460374	21	313.907	387.04	221.388	70.82	0.17	5.554	0.264	53.225	76.367	1.55	0.149	0.019	-2.59174	9.65575	1275.61	3559.54	1.10793	-1.05108	-1.08141	0.0835531	0.0434735	0.379462	-0.270167	49.225	375.413	6.229	0	9.65575	379.13	1.177	31.139	0.586	7.628	148.944	53.3829	2.781	0.23	0	0	0
04-F-2-3-1-Y-N-Y.wav	6940	female	4	F	2	1	3	0.0460374	50	313.907	387.04	221.388	70.82	0.17	5.554	0.264	53.225	76.367	1.55	0.149	0.019	-2.59174	9.65575	1275.61	3559.54	1.10793	-1.05108	-1.08141	0.0835531	0.0434735	0.379462	-0.270167	49.225	375.413	6.229	0	9.65575	379.13	1.177	31.139	0.586	7.628	148.944	53.3829	2.781	0.23	0	0	0
04-F-2-3-1-Y-N-Y.wav	6942	female	4	F	2	1	3	0.0460374	43	313.907	387.04	221.388	70.82	0.17	5.554	0.264	53.225	76.367	1.55	0.149	0.019	-2.59174	9.65575	1275.61	3559.54	1.10793	-1.05108	-1.08141	0.0835531	0.0434735	0.379462	-0.270167	49.225	375.413	6.229	0	9.65575	379.13	1.177	31.139	0.586	7.628	148.944	53.3829	2.781	0.23	0	0	0
04-F-2-3-1-Y-N-Y.wav	6946	female	4	F	2	1	3	0.0460374	29	313.907	387.04	221.388	70.82	0.17	5.554	0.264	53.225	76.367	1.55	0.149	0.019	-2.59174	9.65575	1275.61	3559.54	1.10793	-1.05108	-1.08141	0.0835531	0.0434735	0.379462	-0.270167	49.225	375.413	6.229	0	9.65575	379.13	1.177	31.139	0.586	7.628	148.944	53.3829	2.781	0.23	0	0	0
04-F-2-3-1-Y-N-Y.wav	6956	female	4	F	2	1	3	0.0460374	45	313.907	387.04	221.388	70.82	0.17	5.554	0.264	53.225	76.367	1.55	0.149	0.019	-2.59174	9.65575	1275.61	3559.54	1.10793	-1.05108	-1.08141	0.0835531	0.0434735	0.379462	-0.270167	49.225	375.413	6.229	0	9.65575	379.13	1.177	31.139	0.586	7.628	148.944	53.3829	2.781	0.23	0	0	0
04-F-2-3-1-Y-N-Y.wav	6539	male	4	F	2	1	3	0.0460374	27	313.907	387.04	221.388	70.82	0.17	5.554	0.264	53.225	76.367	1.55	0.149	0.019	-2.59174	9.65575	1275.61	3559.54	1.10793	-1.05108	-1.08141	0.0835531	0.0434735	0.379462	-0.270167	49.225	375.413	6.229	0	9.65575	379.13	1.177	31.139	0.586	7.628	148.944	53.3829	2.781	0.23	0	0	0
04-F-2-3-1-Y-N-Y.wav	6540	male	4	F	2	1	3	0.0460374	51	313.907	387.04	221.388	70.82	0.17	5.554	0.264	53.225	76.367	1.55	0.149	0.019	-2.59174	9.65575	1275.61	3559.54	1.10793	-1.05108	-1.08141	0.0835531	0.0434735	0.379462	-0.270167	49.225	375.413	6.229	0	9.65575	379.13	1.177	31.139	0.586	7.628	148.944	53.3829	2.781	0.23	0	0	0
04-F-2-3-1-Y-N-Y.wav	6541	male	4	F	2	1	3	0.0460374	18	313.907	387.04	221.388	70.82	0.17	5.554	0.264	53.225	76.367	1.55	0.149	0.019	-2.59174	9.65575	1275.61	3559.54	1.10793	-1.05108	-1.08141	0.0835531	0.0434735	0.379462	-0.270167	49.225	375.413	6.229	0	9.65575	379.13	1.177	31.139	0.586	7.628	148.944	53.3829	2.781	0.23	0	0	0
04-F-2-3-1-Y-N-Y.wav	6549	male	4	F	2	1	3	0.0460374	59	313.907	387.04	221.388	70.82	0.17	5.554	0.264	53.225	76.367	1.55	0.149	0.019	-2.59174	9.65575	1275.61	3559.54	1.10793	-1.05108	-1.08141	0.0835531	0.0434735	0.379462	-0.270167	49.225	375.413	6.229	0	9.65575	379.13	1.177	31.139	0.586	7.628	148.944	53.3829	2.781	0.23	0	0	0
04-F-2-3-1-Y-N-Y.wav	6556	male	4	F	2	1	3	0.0460374	23	313.907	387.04	221.388	70.82	0.17	5.554	0.264	53.225	76.367	1.55	0.149	0.019	-2.59174	9.65575	1275.61	3559.54	1.10793	-1.05108	-1.08141	0.0835531	0.0434735	0.379462	-0.270167	49.225	375.413	6.229	0	9.65575	379.13	1.177	31.139	0.586	7.628	148.944	53.3829	2.781	0.23	0	0	0
04-F-2-3-1-Y-N-Y.wav	6597	male	4	F	2	1	3	0.0460374	95	313.907	387.04	221.388	70.82	0.17	5.554	0.264	53.225	76.367	1.55	0.149	0.019	-2.59174	9.65575	1275.61	3559.54	1.10793	-1.05108	-1.08141	0.0835531	0.0434735	0.379462	-0.270167	49.225	375.413	6.229	0	9.65575	379.13	1.177	31.139	0.586	7.628	148.944	53.3829	2.781	0.23	0	0	0
04-F-2-3-1-Y-N-Y.wav	6602	male	4	F	2	1	3	0.0460374	41	313.907	387.04	221.388	70.82	0.17	5.554	0.264	53.225	76.367	1.55	0.149	0.019	-2.59174	9.65575	1275.61	3559.54	1.10793	-1.05108	-1.08141	0.0835531	0.0434735	0.379462	-0.270167	49.225	375.413	6.229	0	9.65575	379.13	1.177	31.139	0.586	7.628	148.944	53.3829	2.781	0.23	0	0	0
04-F-2-3-1-Y-N-Y.wav	6603	male	4	F	2	1	3	0.0460374	49	313.907	387.04	221.388	70.82	0.17	5.554	0.264	53.225	76.367	1.55	0.149	0.019	-2.59174	9.65575	1275.61	3559.54	1.10793	-1.05108	-1.08141	0.0835531	0.0434735	0.379462	-0.270167	49.225	375.413	6.229	0	9.65575	379.13	1.177	31.139	0.586	7.628	148.944	53.3829	2.781	0.23	0	0	0
04-F-2-3-1-Y-N-Y.wav	6604	male	4	F	2	1	3	0.0460374	6	313.907	387.04	221.388	70.82	0.17	5.554	0.264	53.225	76.367	1.55	0.149	0.019	-2.59174	9.65575	1275.61	3559.54	1.10793	-1.05108	-1.08141	0.0835531	0.0434735	0.379462	-0.270167	49.225	375.413	6.229	0	9.65575	379.13	1.177	31.139	0.586	7.628	148.944	53.3829	2.781	0.23	0	0	0
04-F-2-3-1-Y-N-Y.wav	6606	male	4	F	2	1	3	0.0460374	0	313.907	387.04	221.388	70.82	0.17	5.554	0.264	53.225	76.367	1.55	0.149	0.019	-2.59174	9.65575	1275.61	3559.54	1.10793	-1.05108	-1.08141	0.0835531	0.0434735	0.379462	-0.270167	49.225	375.413	6.229	0	9.65575	379.13	1.177	31.139	0.586	7.628	148.944	53.3829	2.781	0.23	0	0	0
04-F-2-3-1-Y-N-Y.wav	6607	male	4	F	2	1	3	0.0460374	73	313.907	387.04	221.388	70.82	0.17	5.554	0.264	53.225	76.367	1.55	0.149	0.019	-2.59174	9.65575	1275.61	3559.54	1.10793	-1.05108	-1.08141	0.0835531	0.0434735	0.379462	-0.270167	49.225	375.413	6.229	0	9.65575	379.13	1.177	31.139	0.586	7.628	148.944	53.3829	2.781	0.23	0	0	0
04-F-2-3-1-Y-N-Y.wav	6609	male	4	F	2	1	3	0.0460374	16	313.907	387.04	221.388	70.82	0.17	5.554	0.264	53.225	76.367	1.55	0.149	0.019	-2.59174	9.65575	1275.61	3559.54	1.10793	-1.05108	-1.08141	0.0835531	0.0434735	0.379462	-0.270167	49.225	375.413	6.229	0	9.65575	379.13	1.177	31.139	0.586	7.628	148.944	53.3829	2.781	0.23	0	0	0
04-F-2-3-1-Y-N-Y.wav	6612	male	4	F	2	1	3	0.0460374	36	313.907	387.04	221.388	70.82	0.17	5.554	0.264	53.225	76.367	1.55	0.149	0.019	-2.59174	9.65575	1275.61	3559.54	1.10793	-1.05108	-1.08141	0.0835531	0.0434735	0.379462	-0.270167	49.225	375.413	6.229	0	9.65575	379.13	1.177	31.139	0.586	7.628	148.944	53.3829	2.781	0.23	0	0	0
04-F-2-3-1-Y-N-Y.wav	6613	male	4	F	2	1	3	0.0460374	36	313.907	387.04	221.388	70.82	0.17	5.554	0.264	53.225	76.367	1.55	0.149	0.019	-2.59174	9.65575	1275.61	3559.54	1.10793	-1.05108	-1.08141	0.0835531	0.0434735	0.379462	-0.270167	49.225	375.413	6.229	0	9.65575	379.13	1.177	31.139	0.586	7.628	148.944	53.3829	2.781	0.23	0	0	0
04-F-2-3-1-Y-N-Y.wav	6615	male	4	F	2	1	3	0.0460374	44	313.907	387.04	221.388	70.82	0.17	5.554	0.264	53.225	76.367	1.55	0.149	0.019	-2.59174	9.65575	1275.61	3559.54	1.10793	-1.05108	-1.08141	0.0835531	0.0434735	0.379462	-0.270167	49.225	375.413	6.229	0	9.65575	379.13	1.177	31.139	0.586	7.628	148.944	53.3829	2.781	0.23	0	0	0
04-F-2-3-1-Y-N-Y.wav	6617	male	4	F	2	1	3	0.0460374	34	313.907	387.04	221.388	70.82	0.17	5.554	0.264	53.225	76.367	1.55	0.149	0.019	-2.59174	9.65575	1275.61	3559.54	1.10793	-1.05108	-1.08141	0.0835531	0.0434735	0.379462	-0.270167	49.225	375.413	6.229	0	9.65575	379.13	1.177	31.139	0.586	7.628	148.944	53.3829	2.781	0.23	0	0	0
04-F-2-3-1-Y-N-Y.wav	6622	male	4	F	2	1	3	0.0460374	62	313.907	387.04	221.388	70.82	0.17	5.554	0.264	53.225	76.367	1.55	0.149	0.019	-2.59174	9.65575	1275.61	3559.54	1.10793	-1.05108	-1.08141	0.0835531	0.0434735	0.379462	-0.270167	49.225	375.413	6.229	0	9.65575	379.13	1.177	31.139	0.586	7.628	148.944	53.3829	2.781	0.23	0	0	0
04-F-2-3-1-Y-N-Y.wav	6623	male	4	F	2	1	3	0.0460374	25	313.907	387.04	221.388	70.82	0.17	5.554	0.264	53.225	76.367	1.55	0.149	0.019	-2.59174	9.65575	1275.61	3559.54	1.10793	-1.05108	-1.08141	0.0835531	0.0434735	0.379462	-0.270167	49.225	375.413	6.229	0	9.65575	379.13	1.177	31.139	0.586	7.628	148.944	53.3829	2.781	0.23	0	0	0
04-F-2-3-1-Y-N-Y.wav	6628	male	4	F	2	1	3	0.0460374	86	313.907	387.04	221.388	70.82	0.17	5.554	0.264	53.225	76.367	1.55	0.149	0.019	-2.59174	9.65575	1275.61	3559.54	1.10793	-1.05108	-1.08141	0.0835531	0.0434735	0.379462	-0.270167	49.225	375.413	6.229	0	9.65575	379.13	1.177	31.139	0.586	7.628	148.944	53.3829	2.781	0.23	0	0	0
04-F-2-3-1-Y-N-Y.wav	6631	male	4	F	2	1	3	0.0460374	26	313.907	387.04	221.388	70.82	0.17	5.554	0.264	53.225	76.367	1.55	0.149	0.019	-2.59174	9.65575	1275.61	3559.54	1.10793	-1.05108	-1.08141	0.0835531	0.0434735	0.379462	-0.270167	49.225	375.413	6.229	0	9.65575	379.13	1.177	31.139	0.586	7.628	148.944	53.3829	2.781	0.23	0	0	0
04-F-2-3-1-Y-N-Y.wav	6633	male	4	F	2	1	3	0.0460374	14	313.907	387.04	221.388	70.82	0.17	5.554	0.264	53.225	76.367	1.55	0.149	0.019	-2.59174	9.65575	1275.61	3559.54	1.10793	-1.05108	-1.08141	0.0835531	0.0434735	0.379462	-0.270167	49.225	375.413	6.229	0	9.65575	379.13	1.177	31.139	0.586	7.628	148.944	53.3829	2.781	0.23	0	0	0
04-F-2-3-1-Y-N-Y.wav	6635	male	4	F	2	1	3	0.0460374	45	313.907	387.04	221.388	70.82	0.17	5.554	0.264	53.225	76.367	1.55	0.149	0.019	-2.59174	9.65575	1275.61	3559.54	1.10793	-1.05108	-1.08141	0.0835531	0.0434735	0.379462	-0.270167	49.225	375.413	6.229	0	9.65575	379.13	1.177	31.139	0.586	7.628	148.944	53.3829	2.781	0.23	0	0	0
04-F-2-3-1-Y-N-Y.wav	6636	male	4	F	2	1	3	0.0460374	39	313.907	387.04	221.388	70.82	0.17	5.554	0.264	53.225	76.367	1.55	0.149	0.019	-2.59174	9.65575	1275.61	3559.54	1.10793	-1.05108	-1.08141	0.0835531	0.0434735	0.379462	-0.270167	49.225	375.413	6.229	0	9.65575	379.13	1.177	31.139	0.586	7.628	148.944	53.3829	2.781	0.23	0	0	0
04-F-2-3-1-Y-N-Y.wav	6637	male	4	F	2	1	3	0.0460374	11	313.907	387.04	221.388	70.82	0.17	5.554	0.264	53.225	76.367	1.55	0.149	0.019	-2.59174	9.65575	1275.61	3559.54	1.10793	-1.05108	-1.08141	0.0835531	0.0434735	0.379462	-0.270167	49.225	375.413	6.229	0	9.65575	379.13	1.177	31.139	0.586	7.628	148.944	53.3829	2.781	0.23	0	0	0
04-F-2-3-1-Y-N-Y.wav	6638	male	4	F	2	1	3	0.0460374	26	313.907	387.04	221.388	70.82	0.17	5.554	0.264	53.225	76.367	1.55	0.149	0.019	-2.59174	9.65575	1275.61	3559.54	1.10793	-1.05108	-1.08141	0.0835531	0.0434735	0.379462	-0.270167	49.225	375.413	6.229	0	9.65575	379.13	1.177	31.139	0.586	7.628	148.944	53.3829	2.781	0.23	0	0	0
04-F-2-3-1-Y-N-Y.wav	6639	male	4	F	2	1	3	0.0460374	2	313.907	387.04	221.388	70.82	0.17	5.554	0.264	53.225	76.367	1.55	0.149	0.019	-2.59174	9.65575	1275.61	3559.54	1.10793	-1.05108	-1.08141	0.0835531	0.0434735	0.379462	-0.270167	49.225	375.413	6.229	0	9.65575	379.13	1.177	31.139	0.586	7.628	148.944	53.3829	2.781	0.23	0	0	0
04-F-2-3-1-Y-N-Y.wav	6801	male	4	F	2	1	3	0.0460374	15	313.907	387.04	221.388	70.82	0.17	5.554	0.264	53.225	76.367	1.55	0.149	0.019	-2.59174	9.65575	1275.61	3559.54	1.10793	-1.05108	-1.08141	0.0835531	0.0434735	0.379462	-0.270167	49.225	375.413	6.229	0	9.65575	379.13	1.177	31.139	0.586	7.628	148.944	53.3829	2.781	0.23	0	0	0
04-F-2-3-1-Y-N-Y.wav	6802	male	4	F	2	1	3	0.0460374	55	313.907	387.04	221.388	70.82	0.17	5.554	0.264	53.225	76.367	1.55	0.149	0.019	-2.59174	9.65575	1275.61	3559.54	1.10793	-1.05108	-1.08141	0.0835531	0.0434735	0.379462	-0.270167	49.225	375.413	6.229	0	9.65575	379.13	1.177	31.139	0.586	7.628	148.944	53.3829	2.781	0.23	0	0	0
04-F-2-3-1-Y-N-Y.wav	6805	male	4	F	2	1	3	0.0460374	7	313.907	387.04	221.388	70.82	0.17	5.554	0.264	53.225	76.367	1.55	0.149	0.019	-2.59174	9.65575	1275.61	3559.54	1.10793	-1.05108	-1.08141	0.0835531	0.0434735	0.379462	-0.270167	49.225	375.413	6.229	0	9.65575	379.13	1.177	31.139	0.586	7.628	148.944	53.3829	2.781	0.23	0	0	0
04-F-2-3-1-Y-N-Y.wav	6814	male	4	F	2	1	3	0.0460374	26	313.907	387.04	221.388	70.82	0.17	5.554	0.264	53.225	76.367	1.55	0.149	0.019	-2.59174	9.65575	1275.61	3559.54	1.10793	-1.05108	-1.08141	0.0835531	0.0434735	0.379462	-0.270167	49.225	375.413	6.229	0	9.65575	379.13	1.177	31.139	0.586	7.628	148.944	53.3829	2.781	0.23	0	0	0
04-F-2-3-1-Y-N-Y.wav	6815	male	4	F	2	1	3	0.0460374	32	313.907	387.04	221.388	70.82	0.17	5.554	0.264	53.225	76.367	1.55	0.149	0.019	-2.59174	9.65575	1275.61	3559.54	1.10793	-1.05108	-1.08141	0.0835531	0.0434735	0.379462	-0.270167	49.225	375.413	6.229	0	9.65575	379.13	1.177	31.139	0.586	7.628	148.944	53.3829	2.781	0.23	0	0	0
04-F-2-3-1-Y-N-Y.wav	6828	male	4	F	2	1	3	0.0460374	13	313.907	387.04	221.388	70.82	0.17	5.554	0.264	53.225	76.367	1.55	0.149	0.019	-2.59174	9.65575	1275.61	3559.54	1.10793	-1.05108	-1.08141	0.0835531	0.0434735	0.379462	-0.270167	49.225	375.413	6.229	0	9.65575	379.13	1.177	31.139	0.586	7.628	148.944	53.3829	2.781	0.23	0	0	0
04-F-2-3-1-Y-N-Y.wav	6830	male	4	F	2	1	3	0.0460374	44	313.907	387.04	221.388	70.82	0.17	5.554	0.264	53.225	76.367	1.55	0.149	0.019	-2.59174	9.65575	1275.61	3559.54	1.10793	-1.05108	-1.08141	0.0835531	0.0434735	0.379462	-0.270167	49.225	375.413	6.229	0	9.65575	379.13	1.177	31.139	0.586	7.628	148.944	53.3829	2.781	0.23	0	0	0
04-F-2-3-1-Y-N-Y.wav	6835	male	4	F	2	1	3	0.0460374	24	313.907	387.04	221.388	70.82	0.17	5.554	0.264	53.225	76.367	1.55	0.149	0.019	-2.59174	9.65575	1275.61	3559.54	1.10793	-1.05108	-1.08141	0.0835531	0.0434735	0.379462	-0.270167	49.225	375.413	6.229	0	9.65575	379.13	1.177	31.139	0.586	7.628	148.944	53.3829	2.781	0.23	0	0	0
04-F-2-3-1-Y-N-Y.wav	6844	male	4	F	2	1	3	0.0460374	0	313.907	387.04	221.388	70.82	0.17	5.554	0.264	53.225	76.367	1.55	0.149	0.019	-2.59174	9.65575	1275.61	3559.54	1.10793	-1.05108	-1.08141	0.0835531	0.0434735	0.379462	-0.270167	49.225	375.413	6.229	0	9.65575	379.13	1.177	31.139	0.586	7.628	148.944	53.3829	2.781	0.23	0	0	0
04-F-2-3-1-Y-N-Y.wav	6849	male	4	F	2	1	3	0.0460374	48	313.907	387.04	221.388	70.82	0.17	5.554	0.264	53.225	76.367	1.55	0.149	0.019	-2.59174	9.65575	1275.61	3559.54	1.10793	-1.05108	-1.08141	0.0835531	0.0434735	0.379462	-0.270167	49.225	375.413	6.229	0	9.65575	379.13	1.177	31.139	0.586	7.628	148.944	53.3829	2.781	0.23	0	0	0
04-F-2-3-1-Y-N-Y.wav	6850	male	4	F	2	1	3	0.0460374	42	313.907	387.04	221.388	70.82	0.17	5.554	0.264	53.225	76.367	1.55	0.149	0.019	-2.59174	9.65575	1275.61	3559.54	1.10793	-1.05108	-1.08141	0.0835531	0.0434735	0.379462	-0.270167	49.225	375.413	6.229	0	9.65575	379.13	1.177	31.139	0.586	7.628	148.944	53.3829	2.781	0.23	0	0	0
04-F-2-3-1-Y-N-Y.wav	6896	male	4	F	2	1	3	0.0460374	53	313.907	387.04	221.388	70.82	0.17	5.554	0.264	53.225	76.367	1.55	0.149	0.019	-2.59174	9.65575	1275.61	3559.54	1.10793	-1.05108	-1.08141	0.0835531	0.0434735	0.379462	-0.270167	49.225	375.413	6.229	0	9.65575	379.13	1.177	31.139	0.586	7.628	148.944	53.3829	2.781	0.23	0	0	0
04-F-2-3-1-Y-N-Y.wav	6898	male	4	F	2	1	3	0.0460374	15	313.907	387.04	221.388	70.82	0.17	5.554	0.264	53.225	76.367	1.55	0.149	0.019	-2.59174	9.65575	1275.61	3559.54	1.10793	-1.05108	-1.08141	0.0835531	0.0434735	0.379462	-0.270167	49.225	375.413	6.229	0	9.65575	379.13	1.177	31.139	0.586	7.628	148.944	53.3829	2.781	0.23	0	0	0
04-F-2-3-1-Y-N-Y.wav	6901	male	4	F	2	1	3	0.0460374	34	313.907	387.04	221.388	70.82	0.17	5.554	0.264	53.225	76.367	1.55	0.149	0.019	-2.59174	9.65575	1275.61	3559.54	1.10793	-1.05108	-1.08141	0.0835531	0.0434735	0.379462	-0.270167	49.225	375.413	6.229	0	9.65575	379.13	1.177	31.139	0.586	7.628	148.944	53.3829	2.781	0.23	0	0	0
04-F-2-3-1-Y-N-Y.wav	6922	male	4	F	2	1	3	0.0460374	36	313.907	387.04	221.388	70.82	0.17	5.554	0.264	53.225	76.367	1.55	0.149	0.019	-2.59174	9.65575	1275.61	3559.54	1.10793	-1.05108	-1.08141	0.0835531	0.0434735	0.379462	-0.270167	49.225	375.413	6.229	0	9.65575	379.13	1.177	31.139	0.586	7.628	148.944	53.3829	2.781	0.23	0	0	0
04-F-2-3-1-Y-N-Y.wav	6957	male	4	F	2	1	3	0.0460374	11	313.907	387.04	221.388	70.82	0.17	5.554	0.264	53.225	76.367	1.55	0.149	0.019	-2.59174	9.65575	1275.61	3559.54	1.10793	-1.05108	-1.08141	0.0835531	0.0434735	0.379462	-0.270167	49.225	375.413	6.229	0	9.65575	379.13	1.177	31.139	0.586	7.628	148.944	53.3829	2.781	0.23	0	0	0
04-F-2-3-2-Y-N-Y.wav	6542	female	4	F	2	2	4	0.0460374	13	668.111	1191.35	367.499	88.97	0.41	9.728	0.405	54.247	85.161	0.713	0.14	0.029	-3.09966	79.7546	1278.57	3502.78	1.10793	0.106544	-0.244674	2.97102	-0.58309	1.2899	0.808925	58.247	1473.26	6.955	5.45331	85.2079	932.439	1.093	21.18	2.023	4.152	545.876	273.846	1.467	1.17	0	0.08	0
04-F-2-3-2-Y-N-Y.wav	6543	female	4	F	2	2	4	0.0460374	31	668.111	1191.35	367.499	88.97	0.41	9.728	0.405	54.247	85.161	0.713	0.14	0.029	-3.09966	79.7546	1278.57	3502.78	1.10793	0.106544	-0.244674	2.97102	-0.58309	1.2899	0.808925	58.247	1473.26	6.955	5.45331	85.2079	932.439	1.093	21.18	2.023	4.152	545.876	273.846	1.467	1.17	0	0.08	0
04-F-2-3-2-Y-N-Y.wav	6544	female	4	F	2	2	4	0.0460374	22	668.111	1191.35	367.499	88.97	0.41	9.728	0.405	54.247	85.161	0.713	0.14	0.029	-3.09966	79.7546	1278.57	3502.78	1.10793	0.106544	-0.244674	2.97102	-0.58309	1.2899	0.808925	58.247	1473.26	6.955	5.45331	85.2079	932.439	1.093	21.18	2.023	4.152	545.876	273.846	1.467	1.17	0	0.08	0
04-F-2-3-2-Y-N-Y.wav	6560	female	4	F	2	2	4	0.0460374	35	668.111	1191.35	367.499	88.97	0.41	9.728	0.405	54.247	85.161	0.713	0.14	0.029	-3.09966	79.7546	1278.57	3502.78	1.10793	0.106544	-0.244674	2.97102	-0.58309	1.2899	0.808925	58.247	1473.26	6.955	5.45331	85.2079	932.439	1.093	21.18	2.023	4.152	545.876	273.846	1.467	1.17	0	0.08	0
04-F-2-3-2-Y-N-Y.wav	6624	female	4	F	2	2	4	0.0460374	82	668.111	1191.35	367.499	88.97	0.41	9.728	0.405	54.247	85.161	0.713	0.14	0.029	-3.09966	79.7546	1278.57	3502.78	1.10793	0.106544	-0.244674	2.97102	-0.58309	1.2899	0.808925	58.247	1473.26	6.955	5.45331	85.2079	932.439	1.093	21.18	2.023	4.152	545.876	273.846	1.467	1.17	0	0.08	0
04-F-2-3-2-Y-N-Y.wav	6626	female	4	F	2	2	4	0.0460374	10	668.111	1191.35	367.499	88.97	0.41	9.728	0.405	54.247	85.161	0.713	0.14	0.029	-3.09966	79.7546	1278.57	3502.78	1.10793	0.106544	-0.244674	2.97102	-0.58309	1.2899	0.808925	58.247	1473.26	6.955	5.45331	85.2079	932.439	1.093	21.18	2.023	4.152	545.876	273.846	1.467	1.17	0	0.08	0
04-F-2-3-2-Y-N-Y.wav	6627	female	4	F	2	2	4	0.0460374	0	668.111	1191.35	367.499	88.97	0.41	9.728	0.405	54.247	85.161	0.713	0.14	0.029	-3.09966	79.7546	1278.57	3502.78	1.10793	0.106544	-0.244674	2.97102	-0.58309	1.2899	0.808925	58.247	1473.26	6.955	5.45331	85.2079	932.439	1.093	21.18	2.023	4.152	545.876	273.846	1.467	1.17	0	0.08	0
04-F-2-3-2-Y-N-Y.wav	6630	female	4	F	2	2	4	0.0460374	54	668.111	1191.35	367.499	88.97	0.41	9.728	0.405	54.247	85.161	0.713	0.14	0.029	-3.09966	79.7546	1278.57	3502.78	1.10793	0.106544	-0.244674	2.97102	-0.58309	1.2899	0.808925	58.247	1473.26	6.955	5.45331	85.2079	932.439	1.093	21.18	2.023	4.152	545.876	273.846	1.467	1.17	0	0.08	0
04-F-2-3-2-Y-N-Y.wav	6662	female	4	F	2	2	4	0.0460374	0	668.111	1191.35	367.499	88.97	0.41	9.728	0.405	54.247	85.161	0.713	0.14	0.029	-3.09966	79.7546	1278.57	3502.78	1.10793	0.106544	-0.244674	2.97102	-0.58309	1.2899	0.808925	58.247	1473.26	6.955	5.45331	85.2079	932.439	1.093	21.18	2.023	4.152	545.876	273.846	1.467	1.17	0	0.08	0
04-F-2-3-2-Y-N-Y.wav	6786	female	4	F	2	2	4	0.0460374	24	668.111	1191.35	367.499	88.97	0.41	9.728	0.405	54.247	85.161	0.713	0.14	0.029	-3.09966	79.7546	1278.57	3502.78	1.10793	0.106544	-0.244674	2.97102	-0.58309	1.2899	0.808925	58.247	1473.26	6.955	5.45331	85.2079	932.439	1.093	21.18	2.023	4.152	545.876	273.846	1.467	1.17	0	0.08	0
04-F-2-3-2-Y-N-Y.wav	6787	female	4	F	2	2	4	0.0460374	30	668.111	1191.35	367.499	88.97	0.41	9.728	0.405	54.247	85.161	0.713	0.14	0.029	-3.09966	79.7546	1278.57	3502.78	1.10793	0.106544	-0.244674	2.97102	-0.58309	1.2899	0.808925	58.247	1473.26	6.955	5.45331	85.2079	932.439	1.093	21.18	2.023	4.152	545.876	273.846	1.467	1.17	0	0.08	0
04-F-2-3-2-Y-N-Y.wav	6788	female	4	F	2	2	4	0.0460374	15	668.111	1191.35	367.499	88.97	0.41	9.728	0.405	54.247	85.161	0.713	0.14	0.029	-3.09966	79.7546	1278.57	3502.78	1.10793	0.106544	-0.244674	2.97102	-0.58309	1.2899	0.808925	58.247	1473.26	6.955	5.45331	85.2079	932.439	1.093	21.18	2.023	4.152	545.876	273.846	1.467	1.17	0	0.08	0
04-F-2-3-2-Y-N-Y.wav	6791	female	4	F	2	2	4	0.0460374	52	668.111	1191.35	367.499	88.97	0.41	9.728	0.405	54.247	85.161	0.713	0.14	0.029	-3.09966	79.7546	1278.57	3502.78	1.10793	0.106544	-0.244674	2.97102	-0.58309	1.2899	0.808925	58.247	1473.26	6.955	5.45331	85.2079	932.439	1.093	21.18	2.023	4.152	545.876	273.846	1.467	1.17	0	0.08	0
04-F-2-3-2-Y-N-Y.wav	6792	female	4	F	2	2	4	0.0460374	18	668.111	1191.35	367.499	88.97	0.41	9.728	0.405	54.247	85.161	0.713	0.14	0.029	-3.09966	79.7546	1278.57	3502.78	1.10793	0.106544	-0.244674	2.97102	-0.58309	1.2899	0.808925	58.247	1473.26	6.955	5.45331	85.2079	932.439	1.093	21.18	2.023	4.152	545.876	273.846	1.467	1.17	0	0.08	0
04-F-2-3-2-Y-N-Y.wav	6795	female	4	F	2	2	4	0.0460374	59	668.111	1191.35	367.499	88.97	0.41	9.728	0.405	54.247	85.161	0.713	0.14	0.029	-3.09966	79.7546	1278.57	3502.78	1.10793	0.106544	-0.244674	2.97102	-0.58309	1.2899	0.808925	58.247	1473.26	6.955	5.45331	85.2079	932.439	1.093	21.18	2.023	4.152	545.876	273.846	1.467	1.17	0	0.08	0
04-F-2-3-2-Y-N-Y.wav	6796	female	4	F	2	2	4	0.0460374	8	668.111	1191.35	367.499	88.97	0.41	9.728	0.405	54.247	85.161	0.713	0.14	0.029	-3.09966	79.7546	1278.57	3502.78	1.10793	0.106544	-0.244674	2.97102	-0.58309	1.2899	0.808925	58.247	1473.26	6.955	5.45331	85.2079	932.439	1.093	21.18	2.023	4.152	545.876	273.846	1.467	1.17	0	0.08	0
04-F-2-3-2-Y-N-Y.wav	6798	female	4	F	2	2	4	0.0460374	69	668.111	1191.35	367.499	88.97	0.41	9.728	0.405	54.247	85.161	0.713	0.14	0.029	-3.09966	79.7546	1278.57	3502.78	1.10793	0.106544	-0.244674	2.97102	-0.58309	1.2899	0.808925	58.247	1473.26	6.955	5.45331	85.2079	932.439	1.093	21.18	2.023	4.152	545.876	273.846	1.467	1.17	0	0.08	0
04-F-2-3-2-Y-N-Y.wav	6811	female	4	F	2	2	4	0.0460374	9	668.111	1191.35	367.499	88.97	0.41	9.728	0.405	54.247	85.161	0.713	0.14	0.029	-3.09966	79.7546	1278.57	3502.78	1.10793	0.106544	-0.244674	2.97102	-0.58309	1.2899	0.808925	58.247	1473.26	6.955	5.45331	85.2079	932.439	1.093	21.18	2.023	4.152	545.876	273.846	1.467	1.17	0	0.08	0
04-F-2-3-2-Y-N-Y.wav	6819	female	4	F	2	2	4	0.0460374	16	668.111	1191.35	367.499	88.97	0.41	9.728	0.405	54.247	85.161	0.713	0.14	0.029	-3.09966	79.7546	1278.57	3502.78	1.10793	0.106544	-0.244674	2.97102	-0.58309	1.2899	0.808925	58.247	1473.26	6.955	5.45331	85.2079	932.439	1.093	21.18	2.023	4.152	545.876	273.846	1.467	1.17	0	0.08	0
04-F-2-3-2-Y-N-Y.wav	6824	female	4	F	2	2	4	0.0460374	40	668.111	1191.35	367.499	88.97	0.41	9.728	0.405	54.247	85.161	0.713	0.14	0.029	-3.09966	79.7546	1278.57	3502.78	1.10793	0.106544	-0.244674	2.97102	-0.58309	1.2899	0.808925	58.247	1473.26	6.955	5.45331	85.2079	932.439	1.093	21.18	2.023	4.152	545.876	273.846	1.467	1.17	0	0.08	0
04-F-2-3-2-Y-N-Y.wav	6825	female	4	F	2	2	4	0.0460374	37	668.111	1191.35	367.499	88.97	0.41	9.728	0.405	54.247	85.161	0.713	0.14	0.029	-3.09966	79.7546	1278.57	3502.78	1.10793	0.106544	-0.244674	2.97102	-0.58309	1.2899	0.808925	58.247	1473.26	6.955	5.45331	85.2079	932.439	1.093	21.18	2.023	4.152	545.876	273.846	1.467	1.17	0	0.08	0
04-F-2-3-2-Y-N-Y.wav	6826	female	4	F	2	2	4	0.0460374	1	668.111	1191.35	367.499	88.97	0.41	9.728	0.405	54.247	85.161	0.713	0.14	0.029	-3.09966	79.7546	1278.57	3502.78	1.10793	0.106544	-0.244674	2.97102	-0.58309	1.2899	0.808925	58.247	1473.26	6.955	5.45331	85.2079	932.439	1.093	21.18	2.023	4.152	545.876	273.846	1.467	1.17	0	0.08	0
04-F-2-3-2-Y-N-Y.wav	6829	female	4	F	2	2	4	0.0460374	37	668.111	1191.35	367.499	88.97	0.41	9.728	0.405	54.247	85.161	0.713	0.14	0.029	-3.09966	79.7546	1278.57	3502.78	1.10793	0.106544	-0.244674	2.97102	-0.58309	1.2899	0.808925	58.247	1473.26	6.955	5.45331	85.2079	932.439	1.093	21.18	2.023	4.152	545.876	273.846	1.467	1.17	0	0.08	0
04-F-2-3-2-Y-N-Y.wav	6833	female	4	F	2	2	4	0.0460374	38	668.111	1191.35	367.499	88.97	0.41	9.728	0.405	54.247	85.161	0.713	0.14	0.029	-3.09966	79.7546	1278.57	3502.78	1.10793	0.106544	-0.244674	2.97102	-0.58309	1.2899	0.808925	58.247	1473.26	6.955	5.45331	85.2079	932.439	1.093	21.18	2.023	4.152	545.876	273.846	1.467	1.17	0	0.08	0
04-F-2-3-2-Y-N-Y.wav	6837	female	4	F	2	2	4	0.0460374	53	668.111	1191.35	367.499	88.97	0.41	9.728	0.405	54.247	85.161	0.713	0.14	0.029	-3.09966	79.7546	1278.57	3502.78	1.10793	0.106544	-0.244674	2.97102	-0.58309	1.2899	0.808925	58.247	1473.26	6.955	5.45331	85.2079	932.439	1.093	21.18	2.023	4.152	545.876	273.846	1.467	1.17	0	0.08	0
04-F-2-3-2-Y-N-Y.wav	6854	female	4	F	2	2	4	0.0460374	66	668.111	1191.35	367.499	88.97	0.41	9.728	0.405	54.247	85.161	0.713	0.14	0.029	-3.09966	79.7546	1278.57	3502.78	1.10793	0.106544	-0.244674	2.97102	-0.58309	1.2899	0.808925	58.247	1473.26	6.955	5.45331	85.2079	932.439	1.093	21.18	2.023	4.152	545.876	273.846	1.467	1.17	0	0.08	0
04-F-2-3-2-Y-N-Y.wav	6859	female	4	F	2	2	4	0.0460374	76	668.111	1191.35	367.499	88.97	0.41	9.728	0.405	54.247	85.161	0.713	0.14	0.029	-3.09966	79.7546	1278.57	3502.78	1.10793	0.106544	-0.244674	2.97102	-0.58309	1.2899	0.808925	58.247	1473.26	6.955	5.45331	85.2079	932.439	1.093	21.18	2.023	4.152	545.876	273.846	1.467	1.17	0	0.08	0
04-F-2-3-2-Y-N-Y.wav	6895	female	4	F	2	2	4	0.0460374	0	668.111	1191.35	367.499	88.97	0.41	9.728	0.405	54.247	85.161	0.713	0.14	0.029	-3.09966	79.7546	1278.57	3502.78	1.10793	0.106544	-0.244674	2.97102	-0.58309	1.2899	0.808925	58.247	1473.26	6.955	5.45331	85.2079	932.439	1.093	21.18	2.023	4.152	545.876	273.846	1.467	1.17	0	0.08	0
04-F-2-3-2-Y-N-Y.wav	6905	female	4	F	2	2	4	0.0460374	32	668.111	1191.35	367.499	88.97	0.41	9.728	0.405	54.247	85.161	0.713	0.14	0.029	-3.09966	79.7546	1278.57	3502.78	1.10793	0.106544	-0.244674	2.97102	-0.58309	1.2899	0.808925	58.247	1473.26	6.955	5.45331	85.2079	932.439	1.093	21.18	2.023	4.152	545.876	273.846	1.467	1.17	0	0.08	0
04-F-2-3-2-Y-N-Y.wav	6909	female	4	F	2	2	4	0.0460374	4	668.111	1191.35	367.499	88.97	0.41	9.728	0.405	54.247	85.161	0.713	0.14	0.029	-3.09966	79.7546	1278.57	3502.78	1.10793	0.106544	-0.244674	2.97102	-0.58309	1.2899	0.808925	58.247	1473.26	6.955	5.45331	85.2079	932.439	1.093	21.18	2.023	4.152	545.876	273.846	1.467	1.17	0	0.08	0
04-F-2-3-2-Y-N-Y.wav	6910	female	4	F	2	2	4	0.0460374	80	668.111	1191.35	367.499	88.97	0.41	9.728	0.405	54.247	85.161	0.713	0.14	0.029	-3.09966	79.7546	1278.57	3502.78	1.10793	0.106544	-0.244674	2.97102	-0.58309	1.2899	0.808925	58.247	1473.26	6.955	5.45331	85.2079	932.439	1.093	21.18	2.023	4.152	545.876	273.846	1.467	1.17	0	0.08	0
04-F-2-3-2-Y-N-Y.wav	6914	female	4	F	2	2	4	0.0460374	42	668.111	1191.35	367.499	88.97	0.41	9.728	0.405	54.247	85.161	0.713	0.14	0.029	-3.09966	79.7546	1278.57	3502.78	1.10793	0.106544	-0.244674	2.97102	-0.58309	1.2899	0.808925	58.247	1473.26	6.955	5.45331	85.2079	932.439	1.093	21.18	2.023	4.152	545.876	273.846	1.467	1.17	0	0.08	0
04-F-2-3-2-Y-N-Y.wav	6919	female	4	F	2	2	4	0.0460374	45	668.111	1191.35	367.499	88.97	0.41	9.728	0.405	54.247	85.161	0.713	0.14	0.029	-3.09966	79.7546	1278.57	3502.78	1.10793	0.106544	-0.244674	2.97102	-0.58309	1.2899	0.808925	58.247	1473.26	6.955	5.45331	85.2079	932.439	1.093	21.18	2.023	4.152	545.876	273.846	1.467	1.17	0	0.08	0
04-F-2-3-2-Y-N-Y.wav	6934	female	4	F	2	2	4	0.0460374	35	668.111	1191.35	367.499	88.97	0.41	9.728	0.405	54.247	85.161	0.713	0.14	0.029	-3.09966	79.7546	1278.57	3502.78	1.10793	0.106544	-0.244674	2.97102	-0.58309	1.2899	0.808925	58.247	1473.26	6.955	5.45331	85.2079	932.439	1.093	21.18	2.023	4.152	545.876	273.846	1.467	1.17	0	0.08	0
04-F-2-3-2-Y-N-Y.wav	6937	female	4	F	2	2	4	0.0460374	11	668.111	1191.35	367.499	88.97	0.41	9.728	0.405	54.247	85.161	0.713	0.14	0.029	-3.09966	79.7546	1278.57	3502.78	1.10793	0.106544	-0.244674	2.97102	-0.58309	1.2899	0.808925	58.247	1473.26	6.955	5.45331	85.2079	932.439	1.093	21.18	2.023	4.152	545.876	273.846	1.467	1.17	0	0.08	0
04-F-2-3-2-Y-N-Y.wav	6939	female	4	F	2	2	4	0.0460374	61	668.111	1191.35	367.499	88.97	0.41	9.728	0.405	54.247	85.161	0.713	0.14	0.029	-3.09966	79.7546	1278.57	3502.78	1.10793	0.106544	-0.244674	2.97102	-0.58309	1.2899	0.808925	58.247	1473.26	6.955	5.45331	85.2079	932.439	1.093	21.18	2.023	4.152	545.876	273.846	1.467	1.17	0	0.08	0
04-F-2-3-2-Y-N-Y.wav	6940	female	4	F	2	2	4	0.0460374	37	668.111	1191.35	367.499	88.97	0.41	9.728	0.405	54.247	85.161	0.713	0.14	0.029	-3.09966	79.7546	1278.57	3502.78	1.10793	0.106544	-0.244674	2.97102	-0.58309	1.2899	0.808925	58.247	1473.26	6.955	5.45331	85.2079	932.439	1.093	21.18	2.023	4.152	545.876	273.846	1.467	1.17	0	0.08	0
04-F-2-3-2-Y-N-Y.wav	6942	female	4	F	2	2	4	0.0460374	39	668.111	1191.35	367.499	88.97	0.41	9.728	0.405	54.247	85.161	0.713	0.14	0.029	-3.09966	79.7546	1278.57	3502.78	1.10793	0.106544	-0.244674	2.97102	-0.58309	1.2899	0.808925	58.247	1473.26	6.955	5.45331	85.2079	932.439	1.093	21.18	2.023	4.152	545.876	273.846	1.467	1.17	0	0.08	0
04-F-2-3-2-Y-N-Y.wav	6946	female	4	F	2	2	4	0.0460374	49	668.111	1191.35	367.499	88.97	0.41	9.728	0.405	54.247	85.161	0.713	0.14	0.029	-3.09966	79.7546	1278.57	3502.78	1.10793	0.106544	-0.244674	2.97102	-0.58309	1.2899	0.808925	58.247	1473.26	6.955	5.45331	85.2079	932.439	1.093	21.18	2.023	4.152	545.876	273.846	1.467	1.17	0	0.08	0
04-F-2-3-2-Y-N-Y.wav	6956	female	4	F	2	2	4	0.0460374	4	668.111	1191.35	367.499	88.97	0.41	9.728	0.405	54.247	85.161	0.713	0.14	0.029	-3.09966	79.7546	1278.57	3502.78	1.10793	0.106544	-0.244674	2.97102	-0.58309	1.2899	0.808925	58.247	1473.26	6.955	5.45331	85.2079	932.439	1.093	21.18	2.023	4.152	545.876	273.846	1.467	1.17	0	0.08	0
04-F-2-3-2-Y-N-Y.wav	6539	male	4	F	2	2	4	0.0460374	26	668.111	1191.35	367.499	88.97	0.41	9.728	0.405	54.247	85.161	0.713	0.14	0.029	-3.09966	79.7546	1278.57	3502.78	1.10793	0.106544	-0.244674	2.97102	-0.58309	1.2899	0.808925	58.247	1473.26	6.955	5.45331	85.2079	932.439	1.093	21.18	2.023	4.152	545.876	273.846	1.467	1.17	0	0.08	0
04-F-2-3-2-Y-N-Y.wav	6540	male	4	F	2	2	4	0.0460374	31	668.111	1191.35	367.499	88.97	0.41	9.728	0.405	54.247	85.161	0.713	0.14	0.029	-3.09966	79.7546	1278.57	3502.78	1.10793	0.106544	-0.244674	2.97102	-0.58309	1.2899	0.808925	58.247	1473.26	6.955	5.45331	85.2079	932.439	1.093	21.18	2.023	4.152	545.876	273.846	1.467	1.17	0	0.08	0
04-F-2-3-2-Y-N-Y.wav	6541	male	4	F	2	2	4	0.0460374	59	668.111	1191.35	367.499	88.97	0.41	9.728	0.405	54.247	85.161	0.713	0.14	0.029	-3.09966	79.7546	1278.57	3502.78	1.10793	0.106544	-0.244674	2.97102	-0.58309	1.2899	0.808925	58.247	1473.26	6.955	5.45331	85.2079	932.439	1.093	21.18	2.023	4.152	545.876	273.846	1.467	1.17	0	0.08	0
04-F-2-3-2-Y-N-Y.wav	6549	male	4	F	2	2	4	0.0460374	27	668.111	1191.35	367.499	88.97	0.41	9.728	0.405	54.247	85.161	0.713	0.14	0.029	-3.09966	79.7546	1278.57	3502.78	1.10793	0.106544	-0.244674	2.97102	-0.58309	1.2899	0.808925	58.247	1473.26	6.955	5.45331	85.2079	932.439	1.093	21.18	2.023	4.152	545.876	273.846	1.467	1.17	0	0.08	0
04-F-2-3-2-Y-N-Y.wav	6556	male	4	F	2	2	4	0.0460374	17	668.111	1191.35	367.499	88.97	0.41	9.728	0.405	54.247	85.161	0.713	0.14	0.029	-3.09966	79.7546	1278.57	3502.78	1.10793	0.106544	-0.244674	2.97102	-0.58309	1.2899	0.808925	58.247	1473.26	6.955	5.45331	85.2079	932.439	1.093	21.18	2.023	4.152	545.876	273.846	1.467	1.17	0	0.08	0
04-F-2-3-2-Y-N-Y.wav	6597	male	4	F	2	2	4	0.0460374	0	668.111	1191.35	367.499	88.97	0.41	9.728	0.405	54.247	85.161	0.713	0.14	0.029	-3.09966	79.7546	1278.57	3502.78	1.10793	0.106544	-0.244674	2.97102	-0.58309	1.2899	0.808925	58.247	1473.26	6.955	5.45331	85.2079	932.439	1.093	21.18	2.023	4.152	545.876	273.846	1.467	1.17	0	0.08	0
04-F-2-3-2-Y-N-Y.wav	6602	male	4	F	2	2	4	0.0460374	51	668.111	1191.35	367.499	88.97	0.41	9.728	0.405	54.247	85.161	0.713	0.14	0.029	-3.09966	79.7546	1278.57	3502.78	1.10793	0.106544	-0.244674	2.97102	-0.58309	1.2899	0.808925	58.247	1473.26	6.955	5.45331	85.2079	932.439	1.093	21.18	2.023	4.152	545.876	273.846	1.467	1.17	0	0.08	0
04-F-2-3-2-Y-N-Y.wav	6603	male	4	F	2	2	4	0.0460374	62	668.111	1191.35	367.499	88.97	0.41	9.728	0.405	54.247	85.161	0.713	0.14	0.029	-3.09966	79.7546	1278.57	3502.78	1.10793	0.106544	-0.244674	2.97102	-0.58309	1.2899	0.808925	58.247	1473.26	6.955	5.45331	85.2079	932.439	1.093	21.18	2.023	4.152	545.876	273.846	1.467	1.17	0	0.08	0
04-F-2-3-2-Y-N-Y.wav	6604	male	4	F	2	2	4	0.0460374	4	668.111	1191.35	367.499	88.97	0.41	9.728	0.405	54.247	85.161	0.713	0.14	0.029	-3.09966	79.7546	1278.57	3502.78	1.10793	0.106544	-0.244674	2.97102	-0.58309	1.2899	0.808925	58.247	1473.26	6.955	5.45331	85.2079	932.439	1.093	21.18	2.023	4.152	545.876	273.846	1.467	1.17	0	0.08	0
04-F-2-3-2-Y-N-Y.wav	6606	male	4	F	2	2	4	0.0460374	48	668.111	1191.35	367.499	88.97	0.41	9.728	0.405	54.247	85.161	0.713	0.14	0.029	-3.09966	79.7546	1278.57	3502.78	1.10793	0.106544	-0.244674	2.97102	-0.58309	1.2899	0.808925	58.247	1473.26	6.955	5.45331	85.2079	932.439	1.093	21.18	2.023	4.152	545.876	273.846	1.467	1.17	0	0.08	0
04-F-2-3-2-Y-N-Y.wav	6607	male	4	F	2	2	4	0.0460374	67	668.111	1191.35	367.499	88.97	0.41	9.728	0.405	54.247	85.161	0.713	0.14	0.029	-3.09966	79.7546	1278.57	3502.78	1.10793	0.106544	-0.244674	2.97102	-0.58309	1.2899	0.808925	58.247	1473.26	6.955	5.45331	85.2079	932.439	1.093	21.18	2.023	4.152	545.876	273.846	1.467	1.17	0	0.08	0
04-F-2-3-2-Y-N-Y.wav	6609	male	4	F	2	2	4	0.0460374	66	668.111	1191.35	367.499	88.97	0.41	9.728	0.405	54.247	85.161	0.713	0.14	0.029	-3.09966	79.7546	1278.57	3502.78	1.10793	0.106544	-0.244674	2.97102	-0.58309	1.2899	0.808925	58.247	1473.26	6.955	5.45331	85.2079	932.439	1.093	21.18	2.023	4.152	545.876	273.846	1.467	1.17	0	0.08	0
04-F-2-3-2-Y-N-Y.wav	6612	male	4	F	2	2	4	0.0460374	25	668.111	1191.35	367.499	88.97	0.41	9.728	0.405	54.247	85.161	0.713	0.14	0.029	-3.09966	79.7546	1278.57	3502.78	1.10793	0.106544	-0.244674	2.97102	-0.58309	1.2899	0.808925	58.247	1473.26	6.955	5.45331	85.2079	932.439	1.093	21.18	2.023	4.152	545.876	273.846	1.467	1.17	0	0.08	0
04-F-2-3-2-Y-N-Y.wav	6613	male	4	F	2	2	4	0.0460374	14	668.111	1191.35	367.499	88.97	0.41	9.728	0.405	54.247	85.161	0.713	0.14	0.029	-3.09966	79.7546	1278.57	3502.78	1.10793	0.106544	-0.244674	2.97102	-0.58309	1.2899	0.808925	58.247	1473.26	6.955	5.45331	85.2079	932.439	1.093	21.18	2.023	4.152	545.876	273.846	1.467	1.17	0	0.08	0
04-F-2-3-2-Y-N-Y.wav	6615	male	4	F	2	2	4	0.0460374	68	668.111	1191.35	367.499	88.97	0.41	9.728	0.405	54.247	85.161	0.713	0.14	0.029	-3.09966	79.7546	1278.57	3502.78	1.10793	0.106544	-0.244674	2.97102	-0.58309	1.2899	0.808925	58.247	1473.26	6.955	5.45331	85.2079	932.439	1.093	21.18	2.023	4.152	545.876	273.846	1.467	1.17	0	0.08	0
04-F-2-3-2-Y-N-Y.wav	6617	male	4	F	2	2	4	0.0460374	68	668.111	1191.35	367.499	88.97	0.41	9.728	0.405	54.247	85.161	0.713	0.14	0.029	-3.09966	79.7546	1278.57	3502.78	1.10793	0.106544	-0.244674	2.97102	-0.58309	1.2899	0.808925	58.247	1473.26	6.955	5.45331	85.2079	932.439	1.093	21.18	2.023	4.152	545.876	273.846	1.467	1.17	0	0.08	0
04-F-2-3-2-Y-N-Y.wav	6622	male	4	F	2	2	4	0.0460374	54	668.111	1191.35	367.499	88.97	0.41	9.728	0.405	54.247	85.161	0.713	0.14	0.029	-3.09966	79.7546	1278.57	3502.78	1.10793	0.106544	-0.244674	2.97102	-0.58309	1.2899	0.808925	58.247	1473.26	6.955	5.45331	85.2079	932.439	1.093	21.18	2.023	4.152	545.876	273.846	1.467	1.17	0	0.08	0
04-F-2-3-2-Y-N-Y.wav	6623	male	4	F	2	2	4	0.0460374	71	668.111	1191.35	367.499	88.97	0.41	9.728	0.405	54.247	85.161	0.713	0.14	0.029	-3.09966	79.7546	1278.57	3502.78	1.10793	0.106544	-0.244674	2.97102	-0.58309	1.2899	0.808925	58.247	1473.26	6.955	5.45331	85.2079	932.439	1.093	21.18	2.023	4.152	545.876	273.846	1.467	1.17	0	0.08	0
04-F-2-3-2-Y-N-Y.wav	6628	male	4	F	2	2	4	0.0460374	26	668.111	1191.35	367.499	88.97	0.41	9.728	0.405	54.247	85.161	0.713	0.14	0.029	-3.09966	79.7546	1278.57	3502.78	1.10793	0.106544	-0.244674	2.97102	-0.58309	1.2899	0.808925	58.247	1473.26	6.955	5.45331	85.2079	932.439	1.093	21.18	2.023	4.152	545.876	273.846	1.467	1.17	0	0.08	0
04-F-2-3-2-Y-N-Y.wav	6631	male	4	F	2	2	4	0.0460374	57	668.111	1191.35	367.499	88.97	0.41	9.728	0.405	54.247	85.161	0.713	0.14	0.029	-3.09966	79.7546	1278.57	3502.78	1.10793	0.106544	-0.244674	2.97102	-0.58309	1.2899	0.808925	58.247	1473.26	6.955	5.45331	85.2079	932.439	1.093	21.18	2.023	4.152	545.876	273.846	1.467	1.17	0	0.08	0
04-F-2-3-2-Y-N-Y.wav	6633	male	4	F	2	2	4	0.0460374	61	668.111	1191.35	367.499	88.97	0.41	9.728	0.405	54.247	85.161	0.713	0.14	0.029	-3.09966	79.7546	1278.57	3502.78	1.10793	0.106544	-0.244674	2.97102	-0.58309	1.2899	0.808925	58.247	1473.26	6.955	5.45331	85.2079	932.439	1.093	21.18	2.023	4.152	545.876	273.846	1.467	1.17	0	0.08	0
04-F-2-3-2-Y-N-Y.wav	6635	male	4	F	2	2	4	0.0460374	25	668.111	1191.35	367.499	88.97	0.41	9.728	0.405	54.247	85.161	0.713	0.14	0.029	-3.09966	79.7546	1278.57	3502.78	1.10793	0.106544	-0.244674	2.97102	-0.58309	1.2899	0.808925	58.247	1473.26	6.955	5.45331	85.2079	932.439	1.093	21.18	2.023	4.152	545.876	273.846	1.467	1.17	0	0.08	0
04-F-2-3-2-Y-N-Y.wav	6636	male	4	F	2	2	4	0.0460374	35	668.111	1191.35	367.499	88.97	0.41	9.728	0.405	54.247	85.161	0.713	0.14	0.029	-3.09966	79.7546	1278.57	3502.78	1.10793	0.106544	-0.244674	2.97102	-0.58309	1.2899	0.808925	58.247	1473.26	6.955	5.45331	85.2079	932.439	1.093	21.18	2.023	4.152	545.876	273.846	1.467	1.17	0	0.08	0
04-F-2-3-2-Y-N-Y.wav	6637	male	4	F	2	2	4	0.0460374	21	668.111	1191.35	367.499	88.97	0.41	9.728	0.405	54.247	85.161	0.713	0.14	0.029	-3.09966	79.7546	1278.57	3502.78	1.10793	0.106544	-0.244674	2.97102	-0.58309	1.2899	0.808925	58.247	1473.26	6.955	5.45331	85.2079	932.439	1.093	21.18	2.023	4.152	545.876	273.846	1.467	1.17	0	0.08	0
04-F-2-3-2-Y-N-Y.wav	6638	male	4	F	2	2	4	0.0460374	10	668.111	1191.35	367.499	88.97	0.41	9.728	0.405	54.247	85.161	0.713	0.14	0.029	-3.09966	79.7546	1278.57	3502.78	1.10793	0.106544	-0.244674	2.97102	-0.58309	1.2899	0.808925	58.247	1473.26	6.955	5.45331	85.2079	932.439	1.093	21.18	2.023	4.152	545.876	273.846	1.467	1.17	0	0.08	0
04-F-2-3-2-Y-N-Y.wav	6639	male	4	F	2	2	4	0.0460374	60	668.111	1191.35	367.499	88.97	0.41	9.728	0.405	54.247	85.161	0.713	0.14	0.029	-3.09966	79.7546	1278.57	3502.78	1.10793	0.106544	-0.244674	2.97102	-0.58309	1.2899	0.808925	58.247	1473.26	6.955	5.45331	85.2079	932.439	1.093	21.18	2.023	4.152	545.876	273.846	1.467	1.17	0	0.08	0
04-F-2-3-2-Y-N-Y.wav	6801	male	4	F	2	2	4	0.0460374	26	668.111	1191.35	367.499	88.97	0.41	9.728	0.405	54.247	85.161	0.713	0.14	0.029	-3.09966	79.7546	1278.57	3502.78	1.10793	0.106544	-0.244674	2.97102	-0.58309	1.2899	0.808925	58.247	1473.26	6.955	5.45331	85.2079	932.439	1.093	21.18	2.023	4.152	545.876	273.846	1.467	1.17	0	0.08	0
04-F-2-3-2-Y-N-Y.wav	6802	male	4	F	2	2	4	0.0460374	30	668.111	1191.35	367.499	88.97	0.41	9.728	0.405	54.247	85.161	0.713	0.14	0.029	-3.09966	79.7546	1278.57	3502.78	1.10793	0.106544	-0.244674	2.97102	-0.58309	1.2899	0.808925	58.247	1473.26	6.955	5.45331	85.2079	932.439	1.093	21.18	2.023	4.152	545.876	273.846	1.467	1.17	0	0.08	0
04-F-2-3-2-Y-N-Y.wav	6805	male	4	F	2	2	4	0.0460374	8	668.111	1191.35	367.499	88.97	0.41	9.728	0.405	54.247	85.161	0.713	0.14	0.029	-3.09966	79.7546	1278.57	3502.78	1.10793	0.106544	-0.244674	2.97102	-0.58309	1.2899	0.808925	58.247	1473.26	6.955	5.45331	85.2079	932.439	1.093	21.18	2.023	4.152	545.876	273.846	1.467	1.17	0	0.08	0
04-F-2-3-2-Y-N-Y.wav	6814	male	4	F	2	2	4	0.0460374	38	668.111	1191.35	367.499	88.97	0.41	9.728	0.405	54.247	85.161	0.713	0.14	0.029	-3.09966	79.7546	1278.57	3502.78	1.10793	0.106544	-0.244674	2.97102	-0.58309	1.2899	0.808925	58.247	1473.26	6.955	5.45331	85.2079	932.439	1.093	21.18	2.023	4.152	545.876	273.846	1.467	1.17	0	0.08	0
04-F-2-3-2-Y-N-Y.wav	6815	male	4	F	2	2	4	0.0460374	13	668.111	1191.35	367.499	88.97	0.41	9.728	0.405	54.247	85.161	0.713	0.14	0.029	-3.09966	79.7546	1278.57	3502.78	1.10793	0.106544	-0.244674	2.97102	-0.58309	1.2899	0.808925	58.247	1473.26	6.955	5.45331	85.2079	932.439	1.093	21.18	2.023	4.152	545.876	273.846	1.467	1.17	0	0.08	0
04-F-2-3-2-Y-N-Y.wav	6828	male	4	F	2	2	4	0.0460374	4	668.111	1191.35	367.499	88.97	0.41	9.728	0.405	54.247	85.161	0.713	0.14	0.029	-3.09966	79.7546	1278.57	3502.78	1.10793	0.106544	-0.244674	2.97102	-0.58309	1.2899	0.808925	58.247	1473.26	6.955	5.45331	85.2079	932.439	1.093	21.18	2.023	4.152	545.876	273.846	1.467	1.17	0	0.08	0
04-F-2-3-2-Y-N-Y.wav	6830	male	4	F	2	2	4	0.0460374	68	668.111	1191.35	367.499	88.97	0.41	9.728	0.405	54.247	85.161	0.713	0.14	0.029	-3.09966	79.7546	1278.57	3502.78	1.10793	0.106544	-0.244674	2.97102	-0.58309	1.2899	0.808925	58.247	1473.26	6.955	5.45331	85.2079	932.439	1.093	21.18	2.023	4.152	545.876	273.846	1.467	1.17	0	0.08	0
04-F-2-3-2-Y-N-Y.wav	6835	male	4	F	2	2	4	0.0460374	61	668.111	1191.35	367.499	88.97	0.41	9.728	0.405	54.247	85.161	0.713	0.14	0.029	-3.09966	79.7546	1278.57	3502.78	1.10793	0.106544	-0.244674	2.97102	-0.58309	1.2899	0.808925	58.247	1473.26	6.955	5.45331	85.2079	932.439	1.093	21.18	2.023	4.152	545.876	273.846	1.467	1.17	0	0.08	0
04-F-2-3-2-Y-N-Y.wav	6844	male	4	F	2	2	4	0.0460374	26	668.111	1191.35	367.499	88.97	0.41	9.728	0.405	54.247	85.161	0.713	0.14	0.029	-3.09966	79.7546	1278.57	3502.78	1.10793	0.106544	-0.244674	2.97102	-0.58309	1.2899	0.808925	58.247	1473.26	6.955	5.45331	85.2079	932.439	1.093	21.18	2.023	4.152	545.876	273.846	1.467	1.17	0	0.08	0
04-F-2-3-2-Y-N-Y.wav	6849	male	4	F	2	2	4	0.0460374	67	668.111	1191.35	367.499	88.97	0.41	9.728	0.405	54.247	85.161	0.713	0.14	0.029	-3.09966	79.7546	1278.57	3502.78	1.10793	0.106544	-0.244674	2.97102	-0.58309	1.2899	0.808925	58.247	1473.26	6.955	5.45331	85.2079	932.439	1.093	21.18	2.023	4.152	545.876	273.846	1.467	1.17	0	0.08	0
04-F-2-3-2-Y-N-Y.wav	6850	male	4	F	2	2	4	0.0460374	63	668.111	1191.35	367.499	88.97	0.41	9.728	0.405	54.247	85.161	0.713	0.14	0.029	-3.09966	79.7546	1278.57	3502.78	1.10793	0.106544	-0.244674	2.97102	-0.58309	1.2899	0.808925	58.247	1473.26	6.955	5.45331	85.2079	932.439	1.093	21.18	2.023	4.152	545.876	273.846	1.467	1.17	0	0.08	0
04-F-2-3-2-Y-N-Y.wav	6896	male	4	F	2	2	4	0.0460374	32	668.111	1191.35	367.499	88.97	0.41	9.728	0.405	54.247	85.161	0.713	0.14	0.029	-3.09966	79.7546	1278.57	3502.78	1.10793	0.106544	-0.244674	2.97102	-0.58309	1.2899	0.808925	58.247	1473.26	6.955	5.45331	85.2079	932.439	1.093	21.18	2.023	4.152	545.876	273.846	1.467	1.17	0	0.08	0
04-F-2-3-2-Y-N-Y.wav	6898	male	4	F	2	2	4	0.0460374	38	668.111	1191.35	367.499	88.97	0.41	9.728	0.405	54.247	85.161	0.713	0.14	0.029	-3.09966	79.7546	1278.57	3502.78	1.10793	0.106544	-0.244674	2.97102	-0.58309	1.2899	0.808925	58.247	1473.26	6.955	5.45331	85.2079	932.439	1.093	21.18	2.023	4.152	545.876	273.846	1.467	1.17	0	0.08	0
04-F-2-3-2-Y-N-Y.wav	6901	male	4	F	2	2	4	0.0460374	44	668.111	1191.35	367.499	88.97	0.41	9.728	0.405	54.247	85.161	0.713	0.14	0.029	-3.09966	79.7546	1278.57	3502.78	1.10793	0.106544	-0.244674	2.97102	-0.58309	1.2899	0.808925	58.247	1473.26	6.955	5.45331	85.2079	932.439	1.093	21.18	2.023	4.152	545.876	273.846	1.467	1.17	0	0.08	0
04-F-2-3-2-Y-N-Y.wav	6957	male	4	F	2	2	4	0.0460374	10	668.111	1191.35	367.499	88.97	0.41	9.728	0.405	54.247	85.161	0.713	0.14	0.029	-3.09966	79.7546	1278.57	3502.78	1.10793	0.106544	-0.244674	2.97102	-0.58309	1.2899	0.808925	58.247	1473.26	6.955	5.45331	85.2079	932.439	1.093	21.18	2.023	4.152	545.876	273.846	1.467	1.17	0	0.08	0
07-F-1-3-1-Y-Y-Y.wav	6542	female	7	F	1	1	1	-0.565669	11	255.885	413.642	188.84	20.42	0.229	8.643	0.332	56.761	60.478	1.449	0.157	0.022	-3.82743	11.8662	931.785	3665.51	-0.0183604	-1.27588	-0.623901	0.360328	-0.145225	0.517301	0.00597159	52.761	369.146	8.48	0	11.8662	217.935	1.174	32.458	0.258	7.644	163.957	58.6368	2.008	0.22	0	0	0.16
07-F-1-3-1-Y-Y-Y.wav	6543	female	7	F	1	1	1	-0.565669	64	255.885	413.642	188.84	20.42	0.229	8.643	0.332	56.761	60.478	1.449	0.157	0.022	-3.82743	11.8662	931.785	3665.51	-0.0183604	-1.27588	-0.623901	0.360328	-0.145225	0.517301	0.00597159	52.761	369.146	8.48	0	11.8662	217.935	1.174	32.458	0.258	7.644	163.957	58.6368	2.008	0.22	0	0	0.16
07-F-1-3-1-Y-Y-Y.wav	6544	female	7	F	1	1	1	-0.565669	38	255.885	413.642	188.84	20.42	0.229	8.643	0.332	56.761	60.478	1.449	0.157	0.022	-3.82743	11.8662	931.785	3665.51	-0.0183604	-1.27588	-0.623901	0.360328	-0.145225	0.517301	0.00597159	52.761	369.146	8.48	0	11.8662	217.935	1.174	32.458	0.258	7.644	163.957	58.6368	2.008	0.22	0	0	0.16
07-F-1-3-1-Y-Y-Y.wav	6560	female	7	F	1	1	1	-0.565669	12	255.885	413.642	188.84	20.42	0.229	8.643	0.332	56.761	60.478	1.449	0.157	0.022	-3.82743	11.8662	931.785	3665.51	-0.0183604	-1.27588	-0.623901	0.360328	-0.145225	0.517301	0.00597159	52.761	369.146	8.48	0	11.8662	217.935	1.174	32.458	0.258	7.644	163.957	58.6368	2.008	0.22	0	0	0.16
07-F-1-3-1-Y-Y-Y.wav	6624	female	7	F	1	1	1	-0.565669	7	255.885	413.642	188.84	20.42	0.229	8.643	0.332	56.761	60.478	1.449	0.157	0.022	-3.82743	11.8662	931.785	3665.51	-0.0183604	-1.27588	-0.623901	0.360328	-0.145225	0.517301	0.00597159	52.761	369.146	8.48	0	11.8662	217.935	1.174	32.458	0.258	7.644	163.957	58.6368	2.008	0.22	0	0	0.16
07-F-1-3-1-Y-Y-Y.wav	6626	female	7	F	1	1	1	-0.565669	85	255.885	413.642	188.84	20.42	0.229	8.643	0.332	56.761	60.478	1.449	0.157	0.022	-3.82743	11.8662	931.785	3665.51	-0.0183604	-1.27588	-0.623901	0.360328	-0.145225	0.517301	0.00597159	52.761	369.146	8.48	0	11.8662	217.935	1.174	32.458	0.258	7.644	163.957	58.6368	2.008	0.22	0	0	0.16
07-F-1-3-1-Y-Y-Y.wav	6627	female	7	F	1	1	1	-0.565669	50	255.885	413.642	188.84	20.42	0.229	8.643	0.332	56.761	60.478	1.449	0.157	0.022	-3.82743	11.8662	931.785	3665.51	-0.0183604	-1.27588	-0.623901	0.360328	-0.145225	0.517301	0.00597159	52.761	369.146	8.48	0	11.8662	217.935	1.174	32.458	0.258	7.644	163.957	58.6368	2.008	0.22	0	0	0.16
07-F-1-3-1-Y-Y-Y.wav	6630	female	7	F	1	1	1	-0.565669	8	255.885	413.642	188.84	20.42	0.229	8.643	0.332	56.761	60.478	1.449	0.157	0.022	-3.82743	11.8662	931.785	3665.51	-0.0183604	-1.27588	-0.623901	0.360328	-0.145225	0.517301	0.00597159	52.761	369.146	8.48	0	11.8662	217.935	1.174	32.458	0.258	7.644	163.957	58.6368	2.008	0.22	0	0	0.16
07-F-1-3-1-Y-Y-Y.wav	6662	female	7	F	1	1	1	-0.565669	0	255.885	413.642	188.84	20.42	0.229	8.643	0.332	56.761	60.478	1.449	0.157	0.022	-3.82743	11.8662	931.785	3665.51	-0.0183604	-1.27588	-0.623901	0.360328	-0.145225	0.517301	0.00597159	52.761	369.146	8.48	0	11.8662	217.935	1.174	32.458	0.258	7.644	163.957	58.6368	2.008	0.22	0	0	0.16
07-F-1-3-1-Y-Y-Y.wav	6786	female	7	F	1	1	1	-0.565669	56	255.885	413.642	188.84	20.42	0.229	8.643	0.332	56.761	60.478	1.449	0.157	0.022	-3.82743	11.8662	931.785	3665.51	-0.0183604	-1.27588	-0.623901	0.360328	-0.145225	0.517301	0.00597159	52.761	369.146	8.48	0	11.8662	217.935	1.174	32.458	0.258	7.644	163.957	58.6368	2.008	0.22	0	0	0.16
07-F-1-3-1-Y-Y-Y.wav	6787	female	7	F	1	1	1	-0.565669	57	255.885	413.642	188.84	20.42	0.229	8.643	0.332	56.761	60.478	1.449	0.157	0.022	-3.82743	11.8662	931.785	3665.51	-0.0183604	-1.27588	-0.623901	0.360328	-0.145225	0.517301	0.00597159	52.761	369.146	8.48	0	11.8662	217.935	1.174	32.458	0.258	7.644	163.957	58.6368	2.008	0.22	0	0	0.16
07-F-1-3-1-Y-Y-Y.wav	6788	female	7	F	1	1	1	-0.565669	3	255.885	413.642	188.84	20.42	0.229	8.643	0.332	56.761	60.478	1.449	0.157	0.022	-3.82743	11.8662	931.785	3665.51	-0.0183604	-1.27588	-0.623901	0.360328	-0.145225	0.517301	0.00597159	52.761	369.146	8.48	0	11.8662	217.935	1.174	32.458	0.258	7.644	163.957	58.6368	2.008	0.22	0	0	0.16
07-F-1-3-1-Y-Y-Y.wav	6791	female	7	F	1	1	1	-0.565669	49	255.885	413.642	188.84	20.42	0.229	8.643	0.332	56.761	60.478	1.449	0.157	0.022	-3.82743	11.8662	931.785	3665.51	-0.0183604	-1.27588	-0.623901	0.360328	-0.145225	0.517301	0.00597159	52.761	369.146	8.48	0	11.8662	217.935	1.174	32.458	0.258	7.644	163.957	58.6368	2.008	0.22	0	0	0.16
07-F-1-3-1-Y-Y-Y.wav	6792	female	7	F	1	1	1	-0.565669	33	255.885	413.642	188.84	20.42	0.229	8.643	0.332	56.761	60.478	1.449	0.157	0.022	-3.82743	11.8662	931.785	3665.51	-0.0183604	-1.27588	-0.623901	0.360328	-0.145225	0.517301	0.00597159	52.761	369.146	8.48	0	11.8662	217.935	1.174	32.458	0.258	7.644	163.957	58.6368	2.008	0.22	0	0	0.16
07-F-1-3-1-Y-Y-Y.wav	6795	female	7	F	1	1	1	-0.565669	55	255.885	413.642	188.84	20.42	0.229	8.643	0.332	56.761	60.478	1.449	0.157	0.022	-3.82743	11.8662	931.785	3665.51	-0.0183604	-1.27588	-0.623901	0.360328	-0.145225	0.517301	0.00597159	52.761	369.146	8.48	0	11.8662	217.935	1.174	32.458	0.258	7.644	163.957	58.6368	2.008	0.22	0	0	0.16
07-F-1-3-1-Y-Y-Y.wav	6796	female	7	F	1	1	1	-0.565669	59	255.885	413.642	188.84	20.42	0.229	8.643	0.332	56.761	60.478	1.449	0.157	0.022	-3.82743	11.8662	931.785	3665.51	-0.0183604	-1.27588	-0.623901	0.360328	-0.145225	0.517301	0.00597159	52.761	369.146	8.48	0	11.8662	217.935	1.174	32.458	0.258	7.644	163.957	58.6368	2.008	0.22	0	0	0.16
07-F-1-3-1-Y-Y-Y.wav	6798	female	7	F	1	1	1	-0.565669	93	255.885	413.642	188.84	20.42	0.229	8.643	0.332	56.761	60.478	1.449	0.157	0.022	-3.82743	11.8662	931.785	3665.51	-0.0183604	-1.27588	-0.623901	0.360328	-0.145225	0.517301	0.00597159	52.761	369.146	8.48	0	11.8662	217.935	1.174	32.458	0.258	7.644	163.957	58.6368	2.008	0.22	0	0	0.16
07-F-1-3-1-Y-Y-Y.wav	6811	female	7	F	1	1	1	-0.565669	13	255.885	413.642	188.84	20.42	0.229	8.643	0.332	56.761	60.478	1.449	0.157	0.022	-3.82743	11.8662	931.785	3665.51	-0.0183604	-1.27588	-0.623901	0.360328	-0.145225	0.517301	0.00597159	52.761	369.146	8.48	0	11.8662	217.935	1.174	32.458	0.258	7.644	163.957	58.6368	2.008	0.22	0	0	0.16
07-F-1-3-1-Y-Y-Y.wav	6819	female	7	F	1	1	1	-0.565669	67	255.885	413.642	188.84	20.42	0.229	8.643	0.332	56.761	60.478	1.449	0.157	0.022	-3.82743	11.8662	931.785	3665.51	-0.0183604	-1.27588	-0.623901	0.360328	-0.145225	0.517301	0.00597159	52.761	369.146	8.48	0	11.8662	217.935	1.174	32.458	0.258	7.644	163.957	58.6368	2.008	0.22	0	0	0.16
07-F-1-3-1-Y-Y-Y.wav	6824	female	7	F	1	1	1	-0.565669	21	255.885	413.642	188.84	20.42	0.229	8.643	0.332	56.761	60.478	1.449	0.157	0.022	-3.82743	11.8662	931.785	3665.51	-0.0183604	-1.27588	-0.623901	0.360328	-0.145225	0.517301	0.00597159	52.761	369.146	8.48	0	11.8662	217.935	1.174	32.458	0.258	7.644	163.957	58.6368	2.008	0.22	0	0	0.16
07-F-1-3-1-Y-Y-Y.wav	6825	female	7	F	1	1	1	-0.565669	31	255.885	413.642	188.84	20.42	0.229	8.643	0.332	56.761	60.478	1.449	0.157	0.022	-3.82743	11.8662	931.785	3665.51	-0.0183604	-1.27588	-0.623901	0.360328	-0.145225	0.517301	0.00597159	52.761	369.146	8.48	0	11.8662	217.935	1.174	32.458	0.258	7.644	163.957	58.6368	2.008	0.22	0	0	0.16
07-F-1-3-1-Y-Y-Y.wav	6826	female	7	F	1	1	1	-0.565669	1	255.885	413.642	188.84	20.42	0.229	8.643	0.332	56.761	60.478	1.449	0.157	0.022	-3.82743	11.8662	931.785	3665.51	-0.0183604	-1.27588	-0.623901	0.360328	-0.145225	0.517301	0.00597159	52.761	369.146	8.48	0	11.8662	217.935	1.174	32.458	0.258	7.644	163.957	58.6368	2.008	0.22	0	0	0.16
07-F-1-3-1-Y-Y-Y.wav	6829	female	7	F	1	1	1	-0.565669	60	255.885	413.642	188.84	20.42	0.229	8.643	0.332	56.761	60.478	1.449	0.157	0.022	-3.82743	11.8662	931.785	3665.51	-0.0183604	-1.27588	-0.623901	0.360328	-0.145225	0.517301	0.00597159	52.761	369.146	8.48	0	11.8662	217.935	1.174	32.458	0.258	7.644	163.957	58.6368	2.008	0.22	0	0	0.16
07-F-1-3-1-Y-Y-Y.wav	6833	female	7	F	1	1	1	-0.565669	43	255.885	413.642	188.84	20.42	0.229	8.643	0.332	56.761	60.478	1.449	0.157	0.022	-3.82743	11.8662	931.785	3665.51	-0.0183604	-1.27588	-0.623901	0.360328	-0.145225	0.517301	0.00597159	52.761	369.146	8.48	0	11.8662	217.935	1.174	32.458	0.258	7.644	163.957	58.6368	2.008	0.22	0	0	0.16
07-F-1-3-1-Y-Y-Y.wav	6837	female	7	F	1	1	1	-0.565669	2	255.885	413.642	188.84	20.42	0.229	8.643	0.332	56.761	60.478	1.449	0.157	0.022	-3.82743	11.8662	931.785	3665.51	-0.0183604	-1.27588	-0.623901	0.360328	-0.145225	0.517301	0.00597159	52.761	369.146	8.48	0	11.8662	217.935	1.174	32.458	0.258	7.644	163.957	58.6368	2.008	0.22	0	0	0.16
07-F-1-3-1-Y-Y-Y.wav	6854	female	7	F	1	1	1	-0.565669	33	255.885	413.642	188.84	20.42	0.229	8.643	0.332	56.761	60.478	1.449	0.157	0.022	-3.82743	11.8662	931.785	3665.51	-0.0183604	-1.27588	-0.623901	0.360328	-0.145225	0.517301	0.00597159	52.761	369.146	8.48	0	11.8662	217.935	1.174	32.458	0.258	7.644	163.957	58.6368	2.008	0.22	0	0	0.16
07-F-1-3-1-Y-Y-Y.wav	6859	female	7	F	1	1	1	-0.565669	77	255.885	413.642	188.84	20.42	0.229	8.643	0.332	56.761	60.478	1.449	0.157	0.022	-3.82743	11.8662	931.785	3665.51	-0.0183604	-1.27588	-0.623901	0.360328	-0.145225	0.517301	0.00597159	52.761	369.146	8.48	0	11.8662	217.935	1.174	32.458	0.258	7.644	163.957	58.6368	2.008	0.22	0	0	0.16
07-F-1-3-1-Y-Y-Y.wav	6895	female	7	F	1	1	1	-0.565669	5	255.885	413.642	188.84	20.42	0.229	8.643	0.332	56.761	60.478	1.449	0.157	0.022	-3.82743	11.8662	931.785	3665.51	-0.0183604	-1.27588	-0.623901	0.360328	-0.145225	0.517301	0.00597159	52.761	369.146	8.48	0	11.8662	217.935	1.174	32.458	0.258	7.644	163.957	58.6368	2.008	0.22	0	0	0.16
07-F-1-3-1-Y-Y-Y.wav	6905	female	7	F	1	1	1	-0.565669	12	255.885	413.642	188.84	20.42	0.229	8.643	0.332	56.761	60.478	1.449	0.157	0.022	-3.82743	11.8662	931.785	3665.51	-0.0183604	-1.27588	-0.623901	0.360328	-0.145225	0.517301	0.00597159	52.761	369.146	8.48	0	11.8662	217.935	1.174	32.458	0.258	7.644	163.957	58.6368	2.008	0.22	0	0	0.16
07-F-1-3-1-Y-Y-Y.wav	6909	female	7	F	1	1	1	-0.565669	55	255.885	413.642	188.84	20.42	0.229	8.643	0.332	56.761	60.478	1.449	0.157	0.022	-3.82743	11.8662	931.785	3665.51	-0.0183604	-1.27588	-0.623901	0.360328	-0.145225	0.517301	0.00597159	52.761	369.146	8.48	0	11.8662	217.935	1.174	32.458	0.258	7.644	163.957	58.6368	2.008	0.22	0	0	0.16
07-F-1-3-1-Y-Y-Y.wav	6910	female	7	F	1	1	1	-0.565669	57	255.885	413.642	188.84	20.42	0.229	8.643	0.332	56.761	60.478	1.449	0.157	0.022	-3.82743	11.8662	931.785	3665.51	-0.0183604	-1.27588	-0.623901	0.360328	-0.145225	0.517301	0.00597159	52.761	369.146	8.48	0	11.8662	217.935	1.174	32.458	0.258	7.644	163.957	58.6368	2.008	0.22	0	0	0.16
07-F-1-3-1-Y-Y-Y.wav	6914	female	7	F	1	1	1	-0.565669	96	255.885	413.642	188.84	20.42	0.229	8.643	0.332	56.761	60.478	1.449	0.157	0.022	-3.82743	11.8662	931.785	3665.51	-0.0183604	-1.27588	-0.623901	0.360328	-0.145225	0.517301	0.00597159	52.761	369.146	8.48	0	11.8662	217.935	1.174	32.458	0.258	7.644	163.957	58.6368	2.008	0.22	0	0	0.16
07-F-1-3-1-Y-Y-Y.wav	6919	female	7	F	1	1	1	-0.565669	55	255.885	413.642	188.84	20.42	0.229	8.643	0.332	56.761	60.478	1.449	0.157	0.022	-3.82743	11.8662	931.785	3665.51	-0.0183604	-1.27588	-0.623901	0.360328	-0.145225	0.517301	0.00597159	52.761	369.146	8.48	0	11.8662	217.935	1.174	32.458	0.258	7.644	163.957	58.6368	2.008	0.22	0	0	0.16
07-F-1-3-1-Y-Y-Y.wav	6934	female	7	F	1	1	1	-0.565669	19	255.885	413.642	188.84	20.42	0.229	8.643	0.332	56.761	60.478	1.449	0.157	0.022	-3.82743	11.8662	931.785	3665.51	-0.0183604	-1.27588	-0.623901	0.360328	-0.145225	0.517301	0.00597159	52.761	369.146	8.48	0	11.8662	217.935	1.174	32.458	0.258	7.644	163.957	58.6368	2.008	0.22	0	0	0.16
07-F-1-3-1-Y-Y-Y.wav	6937	female	7	F	1	1	1	-0.565669	19	255.885	413.642	188.84	20.42	0.229	8.643	0.332	56.761	60.478	1.449	0.157	0.022	-3.82743	11.8662	931.785	3665.51	-0.0183604	-1.27588	-0.623901	0.360328	-0.145225	0.517301	0.00597159	52.761	369.146	8.48	0	11.8662	217.935	1.174	32.458	0.258	7.644	163.957	58.6368	2.008	0.22	0	0	0.16
07-F-1-3-1-Y-Y-Y.wav	6939	female	7	F	1	1	1	-0.565669	62	255.885	413.642	188.84	20.42	0.229	8.643	0.332	56.761	60.478	1.449	0.157	0.022	-3.82743	11.8662	931.785	3665.51	-0.0183604	-1.27588	-0.623901	0.360328	-0.145225	0.517301	0.00597159	52.761	369.146	8.48	0	11.8662	217.935	1.174	32.458	0.258	7.644	163.957	58.6368	2.008	0.22	0	0	0.16
07-F-1-3-1-Y-Y-Y.wav	6940	female	7	F	1	1	1	-0.565669	2	255.885	413.642	188.84	20.42	0.229	8.643	0.332	56.761	60.478	1.449	0.157	0.022	-3.82743	11.8662	931.785	3665.51	-0.0183604	-1.27588	-0.623901	0.360328	-0.145225	0.517301	0.00597159	52.761	369.146	8.48	0	11.8662	217.935	1.174	32.458	0.258	7.644	163.957	58.6368	2.008	0.22	0	0	0.16
07-F-1-3-1-Y-Y-Y.wav	6942	female	7	F	1	1	1	-0.565669	47	255.885	413.642	188.84	20.42	0.229	8.643	0.332	56.761	60.478	1.449	0.157	0.022	-3.82743	11.8662	931.785	3665.51	-0.0183604	-1.27588	-0.623901	0.360328	-0.145225	0.517301	0.00597159	52.761	369.146	8.48	0	11.8662	217.935	1.174	32.458	0.258	7.644	163.957	58.6368	2.008	0.22	0	0	0.16
07-F-1-3-1-Y-Y-Y.wav	6946	female	7	F	1	1	1	-0.565669	63	255.885	413.642	188.84	20.42	0.229	8.643	0.332	56.761	60.478	1.449	0.157	0.022	-3.82743	11.8662	931.785	3665.51	-0.0183604	-1.27588	-0.623901	0.360328	-0.145225	0.517301	0.00597159	52.761	369.146	8.48	0	11.8662	217.935	1.174	32.458	0.258	7.644	163.957	58.6368	2.008	0.22	0	0	0.16
07-F-1-3-1-Y-Y-Y.wav	6956	female	7	F	1	1	1	-0.565669	41	255.885	413.642	188.84	20.42	0.229	8.643	0.332	56.761	60.478	1.449	0.157	0.022	-3.82743	11.8662	931.785	3665.51	-0.0183604	-1.27588	-0.623901	0.360328	-0.145225	0.517301	0.00597159	52.761	369.146	8.48	0	11.8662	217.935	1.174	32.458	0.258	7.644	163.957	58.6368	2.008	0.22	0	0	0.16
07-F-1-3-1-Y-Y-Y.wav	6539	male	7	F	1	1	1	-0.565669	62	255.885	413.642	188.84	20.42	0.229	8.643	0.332	56.761	60.478	1.449	0.157	0.022	-3.82743	11.8662	931.785	3665.51	-0.0183604	-1.27588	-0.623901	0.360328	-0.145225	0.517301	0.00597159	52.761	369.146	8.48	0	11.8662	217.935	1.174	32.458	0.258	7.644	163.957	58.6368	2.008	0.22	0	0	0.16
07-F-1-3-1-Y-Y-Y.wav	6540	male	7	F	1	1	1	-0.565669	64	255.885	413.642	188.84	20.42	0.229	8.643	0.332	56.761	60.478	1.449	0.157	0.022	-3.82743	11.8662	931.785	3665.51	-0.0183604	-1.27588	-0.623901	0.360328	-0.145225	0.517301	0.00597159	52.761	369.146	8.48	0	11.8662	217.935	1.174	32.458	0.258	7.644	163.957	58.6368	2.008	0.22	0	0	0.16
07-F-1-3-1-Y-Y-Y.wav	6541	male	7	F	1	1	1	-0.565669	37	255.885	413.642	188.84	20.42	0.229	8.643	0.332	56.761	60.478	1.449	0.157	0.022	-3.82743	11.8662	931.785	3665.51	-0.0183604	-1.27588	-0.623901	0.360328	-0.145225	0.517301	0.00597159	52.761	369.146	8.48	0	11.8662	217.935	1.174	32.458	0.258	7.644	163.957	58.6368	2.008	0.22	0	0	0.16
07-F-1-3-1-Y-Y-Y.wav	6549	male	7	F	1	1	1	-0.565669	91	255.885	413.642	188.84	20.42	0.229	8.643	0.332	56.761	60.478	1.449	0.157	0.022	-3.82743	11.8662	931.785	3665.51	-0.0183604	-1.27588	-0.623901	0.360328	-0.145225	0.517301	0.00597159	52.761	369.146	8.48	0	11.8662	217.935	1.174	32.458	0.258	7.644	163.957	58.6368	2.008	0.22	0	0	0.16
07-F-1-3-1-Y-Y-Y.wav	6556	male	7	F	1	1	1	-0.565669	76	255.885	413.642	188.84	20.42	0.229	8.643	0.332	56.761	60.478	1.449	0.157	0.022	-3.82743	11.8662	931.785	3665.51	-0.0183604	-1.27588	-0.623901	0.360328	-0.145225	0.517301	0.00597159	52.761	369.146	8.48	0	11.8662	217.935	1.174	32.458	0.258	7.644	163.957	58.6368	2.008	0.22	0	0	0.16
07-F-1-3-1-Y-Y-Y.wav	6597	male	7	F	1	1	1	-0.565669	1	255.885	413.642	188.84	20.42	0.229	8.643	0.332	56.761	60.478	1.449	0.157	0.022	-3.82743	11.8662	931.785	3665.51	-0.0183604	-1.27588	-0.623901	0.360328	-0.145225	0.517301	0.00597159	52.761	369.146	8.48	0	11.8662	217.935	1.174	32.458	0.258	7.644	163.957	58.6368	2.008	0.22	0	0	0.16
07-F-1-3-1-Y-Y-Y.wav	6602	male	7	F	1	1	1	-0.565669	51	255.885	413.642	188.84	20.42	0.229	8.643	0.332	56.761	60.478	1.449	0.157	0.022	-3.82743	11.8662	931.785	3665.51	-0.0183604	-1.27588	-0.623901	0.360328	-0.145225	0.517301	0.00597159	52.761	369.146	8.48	0	11.8662	217.935	1.174	32.458	0.258	7.644	163.957	58.6368	2.008	0.22	0	0	0.16
07-F-1-3-1-Y-Y-Y.wav	6603	male	7	F	1	1	1	-0.565669	57	255.885	413.642	188.84	20.42	0.229	8.643	0.332	56.761	60.478	1.449	0.157	0.022	-3.82743	11.8662	931.785	3665.51	-0.0183604	-1.27588	-0.623901	0.360328	-0.145225	0.517301	0.00597159	52.761	369.146	8.48	0	11.8662	217.935	1.174	32.458	0.258	7.644	163.957	58.6368	2.008	0.22	0	0	0.16
07-F-1-3-1-Y-Y-Y.wav	6604	male	7	F	1	1	1	-0.565669	10	255.885	413.642	188.84	20.42	0.229	8.643	0.332	56.761	60.478	1.449	0.157	0.022	-3.82743	11.8662	931.785	3665.51	-0.0183604	-1.27588	-0.623901	0.360328	-0.145225	0.517301	0.00597159	52.761	369.146	8.48	0	11.8662	217.935	1.174	32.458	0.258	7.644	163.957	58.6368	2.008	0.22	0	0	0.16
07-F-1-3-1-Y-Y-Y.wav	6606	male	7	F	1	1	1	-0.565669	0	255.885	413.642	188.84	20.42	0.229	8.643	0.332	56.761	60.478	1.449	0.157	0.022	-3.82743	11.8662	931.785	3665.51	-0.0183604	-1.27588	-0.623901	0.360328	-0.145225	0.517301	0.00597159	52.761	369.146	8.48	0	11.8662	217.935	1.174	32.458	0.258	7.644	163.957	58.6368	2.008	0.22	0	0	0.16
07-F-1-3-1-Y-Y-Y.wav	6607	male	7	F	1	1	1	-0.565669	75	255.885	413.642	188.84	20.42	0.229	8.643	0.332	56.761	60.478	1.449	0.157	0.022	-3.82743	11.8662	931.785	3665.51	-0.0183604	-1.27588	-0.623901	0.360328	-0.145225	0.517301	0.00597159	52.761	369.146	8.48	0	11.8662	217.935	1.174	32.458	0.258	7.644	163.957	58.6368	2.008	0.22	0	0	0.16
07-F-1-3-1-Y-Y-Y.wav	6609	male	7	F	1	1	1	-0.565669	50	255.885	413.642	188.84	20.42	0.229	8.643	0.332	56.761	60.478	1.449	0.157	0.022	-3.82743	11.8662	931.785	3665.51	-0.0183604	-1.27588	-0.623901	0.360328	-0.145225	0.517301	0.00597159	52.761	369.146	8.48	0	11.8662	217.935	1.174	32.458	0.258	7.644	163.957	58.6368	2.008	0.22	0	0	0.16
07-F-1-3-1-Y-Y-Y.wav	6612	male	7	F	1	1	1	-0.565669	61	255.885	413.642	188.84	20.42	0.229	8.643	0.332	56.761	60.478	1.449	0.157	0.022	-3.82743	11.8662	931.785	3665.51	-0.0183604	-1.27588	-0.623901	0.360328	-0.145225	0.517301	0.00597159	52.761	369.146	8.48	0	11.8662	217.935	1.174	32.458	0.258	7.644	163.957	58.6368	2.008	0.22	0	0	0.16
07-F-1-3-1-Y-Y-Y.wav	6613	male	7	F	1	1	1	-0.565669	37	255.885	413.642	188.84	20.42	0.229	8.643	0.332	56.761	60.478	1.449	0.157	0.022	-3.82743	11.8662	931.785	3665.51	-0.0183604	-1.27588	-0.623901	0.360328	-0.145225	0.517301	0.00597159	52.761	369.146	8.48	0	11.8662	217.935	1.174	32.458	0.258	7.644	163.957	58.6368	2.008	0.22	0	0	0.16
07-F-1-3-1-Y-Y-Y.wav	6615	male	7	F	1	1	1	-0.565669	34	255.885	413.642	188.84	20.42	0.229	8.643	0.332	56.761	60.478	1.449	0.157	0.022	-3.82743	11.8662	931.785	3665.51	-0.0183604	-1.27588	-0.623901	0.360328	-0.145225	0.517301	0.00597159	52.761	369.146	8.48	0	11.8662	217.935	1.174	32.458	0.258	7.644	163.957	58.6368	2.008	0.22	0	0	0.16
07-F-1-3-1-Y-Y-Y.wav	6617	male	7	F	1	1	1	-0.565669	25	255.885	413.642	188.84	20.42	0.229	8.643	0.332	56.761	60.478	1.449	0.157	0.022	-3.82743	11.8662	931.785	3665.51	-0.0183604	-1.27588	-0.623901	0.360328	-0.145225	0.517301	0.00597159	52.761	369.146	8.48	0	11.8662	217.935	1.174	32.458	0.258	7.644	163.957	58.6368	2.008	0.22	0	0	0.16
07-F-1-3-1-Y-Y-Y.wav	6622	male	7	F	1	1	1	-0.565669	53	255.885	413.642	188.84	20.42	0.229	8.643	0.332	56.761	60.478	1.449	0.157	0.022	-3.82743	11.8662	931.785	3665.51	-0.0183604	-1.27588	-0.623901	0.360328	-0.145225	0.517301	0.00597159	52.761	369.146	8.48	0	11.8662	217.935	1.174	32.458	0.258	7.644	163.957	58.6368	2.008	0.22	0	0	0.16
07-F-1-3-1-Y-Y-Y.wav	6623	male	7	F	1	1	1	-0.565669	62	255.885	413.642	188.84	20.42	0.229	8.643	0.332	56.761	60.478	1.449	0.157	0.022	-3.82743	11.8662	931.785	3665.51	-0.0183604	-1.27588	-0.623901	0.360328	-0.145225	0.517301	0.00597159	52.761	369.146	8.48	0	11.8662	217.935	1.174	32.458	0.258	7.644	163.957	58.6368	2.008	0.22	0	0	0.16
07-F-1-3-1-Y-Y-Y.wav	6628	male	7	F	1	1	1	-0.565669	66	255.885	413.642	188.84	20.42	0.229	8.643	0.332	56.761	60.478	1.449	0.157	0.022	-3.82743	11.8662	931.785	3665.51	-0.0183604	-1.27588	-0.623901	0.360328	-0.145225	0.517301	0.00597159	52.761	369.146	8.48	0	11.8662	217.935	1.174	32.458	0.258	7.644	163.957	58.6368	2.008	0.22	0	0	0.16
07-F-1-3-1-Y-Y-Y.wav	6631	male	7	F	1	1	1	-0.565669	0	255.885	413.642	188.84	20.42	0.229	8.643	0.332	56.761	60.478	1.449	0.157	0.022	-3.82743	11.8662	931.785	3665.51	-0.0183604	-1.27588	-0.623901	0.360328	-0.145225	0.517301	0.00597159	52.761	369.146	8.48	0	11.8662	217.935	1.174	32.458	0.258	7.644	163.957	58.6368	2.008	0.22	0	0	0.16
07-F-1-3-1-Y-Y-Y.wav	6633	male	7	F	1	1	1	-0.565669	58	255.885	413.642	188.84	20.42	0.229	8.643	0.332	56.761	60.478	1.449	0.157	0.022	-3.82743	11.8662	931.785	3665.51	-0.0183604	-1.27588	-0.623901	0.360328	-0.145225	0.517301	0.00597159	52.761	369.146	8.48	0	11.8662	217.935	1.174	32.458	0.258	7.644	163.957	58.6368	2.008	0.22	0	0	0.16
07-F-1-3-1-Y-Y-Y.wav	6635	male	7	F	1	1	1	-0.565669	65	255.885	413.642	188.84	20.42	0.229	8.643	0.332	56.761	60.478	1.449	0.157	0.022	-3.82743	11.8662	931.785	3665.51	-0.0183604	-1.27588	-0.623901	0.360328	-0.145225	0.517301	0.00597159	52.761	369.146	8.48	0	11.8662	217.935	1.174	32.458	0.258	7.644	163.957	58.6368	2.008	0.22	0	0	0.16
07-F-1-3-1-Y-Y-Y.wav	6636	male	7	F	1	1	1	-0.565669	23	255.885	413.642	188.84	20.42	0.229	8.643	0.332	56.761	60.478	1.449	0.157	0.022	-3.82743	11.8662	931.785	3665.51	-0.0183604	-1.27588	-0.623901	0.360328	-0.145225	0.517301	0.00597159	52.761	369.146	8.48	0	11.8662	217.935	1.174	32.458	0.258	7.644	163.957	58.6368	2.008	0.22	0	0	0.16
07-F-1-3-1-Y-Y-Y.wav	6637	male	7	F	1	1	1	-0.565669	61	255.885	413.642	188.84	20.42	0.229	8.643	0.332	56.761	60.478	1.449	0.157	0.022	-3.82743	11.8662	931.785	3665.51	-0.0183604	-1.27588	-0.623901	0.360328	-0.145225	0.517301	0.00597159	52.761	369.146	8.48	0	11.8662	217.935	1.174	32.458	0.258	7.644	163.957	58.6368	2.008	0.22	0	0	0.16
07-F-1-3-1-Y-Y-Y.wav	6638	male	7	F	1	1	1	-0.565669	53	255.885	413.642	188.84	20.42	0.229	8.643	0.332	56.761	60.478	1.449	0.157	0.022	-3.82743	11.8662	931.785	3665.51	-0.0183604	-1.27588	-0.623901	0.360328	-0.145225	0.517301	0.00597159	52.761	369.146	8.48	0	11.8662	217.935	1.174	32.458	0.258	7.644	163.957	58.6368	2.008	0.22	0	0	0.16
07-F-1-3-1-Y-Y-Y.wav	6639	male	7	F	1	1	1	-0.565669	80	255.885	413.642	188.84	20.42	0.229	8.643	0.332	56.761	60.478	1.449	0.157	0.022	-3.82743	11.8662	931.785	3665.51	-0.0183604	-1.27588	-0.623901	0.360328	-0.145225	0.517301	0.00597159	52.761	369.146	8.48	0	11.8662	217.935	1.174	32.458	0.258	7.644	163.957	58.6368	2.008	0.22	0	0	0.16
07-F-1-3-1-Y-Y-Y.wav	6801	male	7	F	1	1	1	-0.565669	5	255.885	413.642	188.84	20.42	0.229	8.643	0.332	56.761	60.478	1.449	0.157	0.022	-3.82743	11.8662	931.785	3665.51	-0.0183604	-1.27588	-0.623901	0.360328	-0.145225	0.517301	0.00597159	52.761	369.146	8.48	0	11.8662	217.935	1.174	32.458	0.258	7.644	163.957	58.6368	2.008	0.22	0	0	0.16
07-F-1-3-1-Y-Y-Y.wav	6802	male	7	F	1	1	1	-0.565669	20	255.885	413.642	188.84	20.42	0.229	8.643	0.332	56.761	60.478	1.449	0.157	0.022	-3.82743	11.8662	931.785	3665.51	-0.0183604	-1.27588	-0.623901	0.360328	-0.145225	0.517301	0.00597159	52.761	369.146	8.48	0	11.8662	217.935	1.174	32.458	0.258	7.644	163.957	58.6368	2.008	0.22	0	0	0.16
07-F-1-3-1-Y-Y-Y.wav	6805	male	7	F	1	1	1	-0.565669	55	255.885	413.642	188.84	20.42	0.229	8.643	0.332	56.761	60.478	1.449	0.157	0.022	-3.82743	11.8662	931.785	3665.51	-0.0183604	-1.27588	-0.623901	0.360328	-0.145225	0.517301	0.00597159	52.761	369.146	8.48	0	11.8662	217.935	1.174	32.458	0.258	7.644	163.957	58.6368	2.008	0.22	0	0	0.16
07-F-1-3-1-Y-Y-Y.wav	6814	male	7	F	1	1	1	-0.565669	50	255.885	413.642	188.84	20.42	0.229	8.643	0.332	56.761	60.478	1.449	0.157	0.022	-3.82743	11.8662	931.785	3665.51	-0.0183604	-1.27588	-0.623901	0.360328	-0.145225	0.517301	0.00597159	52.761	369.146	8.48	0	11.8662	217.935	1.174	32.458	0.258	7.644	163.957	58.6368	2.008	0.22	0	0	0.16
07-F-1-3-1-Y-Y-Y.wav	6815	male	7	F	1	1	1	-0.565669	0	255.885	413.642	188.84	20.42	0.229	8.643	0.332	56.761	60.478	1.449	0.157	0.022	-3.82743	11.8662	931.785	3665.51	-0.0183604	-1.27588	-0.623901	0.360328	-0.145225	0.517301	0.00597159	52.761	369.146	8.48	0	11.8662	217.935	1.174	32.458	0.258	7.644	163.957	58.6368	2.008	0.22	0	0	0.16
07-F-1-3-1-Y-Y-Y.wav	6828	male	7	F	1	1	1	-0.565669	14	255.885	413.642	188.84	20.42	0.229	8.643	0.332	56.761	60.478	1.449	0.157	0.022	-3.82743	11.8662	931.785	3665.51	-0.0183604	-1.27588	-0.623901	0.360328	-0.145225	0.517301	0.00597159	52.761	369.146	8.48	0	11.8662	217.935	1.174	32.458	0.258	7.644	163.957	58.6368	2.008	0.22	0	0	0.16
07-F-1-3-1-Y-Y-Y.wav	6830	male	7	F	1	1	1	-0.565669	57	255.885	413.642	188.84	20.42	0.229	8.643	0.332	56.761	60.478	1.449	0.157	0.022	-3.82743	11.8662	931.785	3665.51	-0.0183604	-1.27588	-0.623901	0.360328	-0.145225	0.517301	0.00597159	52.761	369.146	8.48	0	11.8662	217.935	1.174	32.458	0.258	7.644	163.957	58.6368	2.008	0.22	0	0	0.16
07-F-1-3-1-Y-Y-Y.wav	6835	male	7	F	1	1	1	-0.565669	29	255.885	413.642	188.84	20.42	0.229	8.643	0.332	56.761	60.478	1.449	0.157	0.022	-3.82743	11.8662	931.785	3665.51	-0.0183604	-1.27588	-0.623901	0.360328	-0.145225	0.517301	0.00597159	52.761	369.146	8.48	0	11.8662	217.935	1.174	32.458	0.258	7.644	163.957	58.6368	2.008	0.22	0	0	0.16
07-F-1-3-1-Y-Y-Y.wav	6844	male	7	F	1	1	1	-0.565669	14	255.885	413.642	188.84	20.42	0.229	8.643	0.332	56.761	60.478	1.449	0.157	0.022	-3.82743	11.8662	931.785	3665.51	-0.0183604	-1.27588	-0.623901	0.360328	-0.145225	0.517301	0.00597159	52.761	369.146	8.48	0	11.8662	217.935	1.174	32.458	0.258	7.644	163.957	58.6368	2.008	0.22	0	0	0.16
07-F-1-3-1-Y-Y-Y.wav	6849	male	7	F	1	1	1	-0.565669	10	255.885	413.642	188.84	20.42	0.229	8.643	0.332	56.761	60.478	1.449	0.157	0.022	-3.82743	11.8662	931.785	3665.51	-0.0183604	-1.27588	-0.623901	0.360328	-0.145225	0.517301	0.00597159	52.761	369.146	8.48	0	11.8662	217.935	1.174	32.458	0.258	7.644	163.957	58.6368	2.008	0.22	0	0	0.16
07-F-1-3-1-Y-Y-Y.wav	6850	male	7	F	1	1	1	-0.565669	52	255.885	413.642	188.84	20.42	0.229	8.643	0.332	56.761	60.478	1.449	0.157	0.022	-3.82743	11.8662	931.785	3665.51	-0.0183604	-1.27588	-0.623901	0.360328	-0.145225	0.517301	0.00597159	52.761	369.146	8.48	0	11.8662	217.935	1.174	32.458	0.258	7.644	163.957	58.6368	2.008	0.22	0	0	0.16
07-F-1-3-1-Y-Y-Y.wav	6896	male	7	F	1	1	1	-0.565669	56	255.885	413.642	188.84	20.42	0.229	8.643	0.332	56.761	60.478	1.449	0.157	0.022	-3.82743	11.8662	931.785	3665.51	-0.0183604	-1.27588	-0.623901	0.360328	-0.145225	0.517301	0.00597159	52.761	369.146	8.48	0	11.8662	217.935	1.174	32.458	0.258	7.644	163.957	58.6368	2.008	0.22	0	0	0.16
07-F-1-3-1-Y-Y-Y.wav	6898	male	7	F	1	1	1	-0.565669	19	255.885	413.642	188.84	20.42	0.229	8.643	0.332	56.761	60.478	1.449	0.157	0.022	-3.82743	11.8662	931.785	3665.51	-0.0183604	-1.27588	-0.623901	0.360328	-0.145225	0.517301	0.00597159	52.761	369.146	8.48	0	11.8662	217.935	1.174	32.458	0.258	7.644	163.957	58.6368	2.008	0.22	0	0	0.16
07-F-1-3-1-Y-Y-Y.wav	6901	male	7	F	1	1	1	-0.565669	34	255.885	413.642	188.84	20.42	0.229	8.643	0.332	56.761	60.478	1.449	0.157	0.022	-3.82743	11.8662	931.785	3665.51	-0.0183604	-1.27588	-0.623901	0.360328	-0.145225	0.517301	0.00597159	52.761	369.146	8.48	0	11.8662	217.935	1.174	32.458	0.258	7.644	163.957	58.6368	2.008	0.22	0	0	0.16
07-F-1-3-1-Y-Y-Y.wav	6922	male	7	F	1	1	1	-0.565669	12	255.885	413.642	188.84	20.42	0.229	8.643	0.332	56.761	60.478	1.449	0.157	0.022	-3.82743	11.8662	931.785	3665.51	-0.0183604	-1.27588	-0.623901	0.360328	-0.145225	0.517301	0.00597159	52.761	369.146	8.48	0	11.8662	217.935	1.174	32.458	0.258	7.644	163.957	58.6368	2.008	0.22	0	0	0.16
07-F-1-3-1-Y-Y-Y.wav	6957	male	7	F	1	1	1	-0.565669	25	255.885	413.642	188.84	20.42	0.229	8.643	0.332	56.761	60.478	1.449	0.157	0.022	-3.82743	11.8662	931.785	3665.51	-0.0183604	-1.27588	-0.623901	0.360328	-0.145225	0.517301	0.00597159	52.761	369.146	8.48	0	11.8662	217.935	1.174	32.458	0.258	7.644	163.957	58.6368	2.008	0.22	0	0	0.16
07-F-1-3-2-Y-N-Y.wav	6542	female	7	F	1	2	2	-0.565669	34	459.583	608.773	216.944	152.71	0.244	1.521	0.507	65.26	45.405	1.016	0.163	0.025	-4.96294	75.1029	1261.65	3506.69	-0.0183604	-1.02979	0.872581	0.851235	0.824942	0.559463	0.896154	69.26	801.686	5.802	6.17284	81.2757	1014.99	1.102	30.992	2.713	7.033	298.956	112.366	0.972	0.73	0	0.06	0
07-F-1-3-2-Y-N-Y.wav	6543	female	7	F	1	2	2	-0.565669	59	459.583	608.773	216.944	152.71	0.244	1.521	0.507	65.26	45.405	1.016	0.163	0.025	-4.96294	75.1029	1261.65	3506.69	-0.0183604	-1.02979	0.872581	0.851235	0.824942	0.559463	0.896154	69.26	801.686	5.802	6.17284	81.2757	1014.99	1.102	30.992	2.713	7.033	298.956	112.366	0.972	0.73	0	0.06	0
07-F-1-3-2-Y-N-Y.wav	6544	female	7	F	1	2	2	-0.565669	62	459.583	608.773	216.944	152.71	0.244	1.521	0.507	65.26	45.405	1.016	0.163	0.025	-4.96294	75.1029	1261.65	3506.69	-0.0183604	-1.02979	0.872581	0.851235	0.824942	0.559463	0.896154	69.26	801.686	5.802	6.17284	81.2757	1014.99	1.102	30.992	2.713	7.033	298.956	112.366	0.972	0.73	0	0.06	0
07-F-1-3-2-Y-N-Y.wav	6560	female	7	F	1	2	2	-0.565669	81	459.583	608.773	216.944	152.71	0.244	1.521	0.507	65.26	45.405	1.016	0.163	0.025	-4.96294	75.1029	1261.65	3506.69	-0.0183604	-1.02979	0.872581	0.851235	0.824942	0.559463	0.896154	69.26	801.686	5.802	6.17284	81.2757	1014.99	1.102	30.992	2.713	7.033	298.956	112.366	0.972	0.73	0	0.06	0
07-F-1-3-2-Y-N-Y.wav	6624	female	7	F	1	2	2	-0.565669	89	459.583	608.773	216.944	152.71	0.244	1.521	0.507	65.26	45.405	1.016	0.163	0.025	-4.96294	75.1029	1261.65	3506.69	-0.0183604	-1.02979	0.872581	0.851235	0.824942	0.559463	0.896154	69.26	801.686	5.802	6.17284	81.2757	1014.99	1.102	30.992	2.713	7.033	298.956	112.366	0.972	0.73	0	0.06	0
07-F-1-3-2-Y-N-Y.wav	6626	female	7	F	1	2	2	-0.565669	74	459.583	608.773	216.944	152.71	0.244	1.521	0.507	65.26	45.405	1.016	0.163	0.025	-4.96294	75.1029	1261.65	3506.69	-0.0183604	-1.02979	0.872581	0.851235	0.824942	0.559463	0.896154	69.26	801.686	5.802	6.17284	81.2757	1014.99	1.102	30.992	2.713	7.033	298.956	112.366	0.972	0.73	0	0.06	0
07-F-1-3-2-Y-N-Y.wav	6627	female	7	F	1	2	2	-0.565669	20	459.583	608.773	216.944	152.71	0.244	1.521	0.507	65.26	45.405	1.016	0.163	0.025	-4.96294	75.1029	1261.65	3506.69	-0.0183604	-1.02979	0.872581	0.851235	0.824942	0.559463	0.896154	69.26	801.686	5.802	6.17284	81.2757	1014.99	1.102	30.992	2.713	7.033	298.956	112.366	0.972	0.73	0	0.06	0
07-F-1-3-2-Y-N-Y.wav	6630	female	7	F	1	2	2	-0.565669	9	459.583	608.773	216.944	152.71	0.244	1.521	0.507	65.26	45.405	1.016	0.163	0.025	-4.96294	75.1029	1261.65	3506.69	-0.0183604	-1.02979	0.872581	0.851235	0.824942	0.559463	0.896154	69.26	801.686	5.802	6.17284	81.2757	1014.99	1.102	30.992	2.713	7.033	298.956	112.366	0.972	0.73	0	0.06	0
07-F-1-3-2-Y-N-Y.wav	6662	female	7	F	1	2	2	-0.565669	28	459.583	608.773	216.944	152.71	0.244	1.521	0.507	65.26	45.405	1.016	0.163	0.025	-4.96294	75.1029	1261.65	3506.69	-0.0183604	-1.02979	0.872581	0.851235	0.824942	0.559463	0.896154	69.26	801.686	5.802	6.17284	81.2757	1014.99	1.102	30.992	2.713	7.033	298.956	112.366	0.972	0.73	0	0.06	0
07-F-1-3-2-Y-N-Y.wav	6786	female	7	F	1	2	2	-0.565669	54	459.583	608.773	216.944	152.71	0.244	1.521	0.507	65.26	45.405	1.016	0.163	0.025	-4.96294	75.1029	1261.65	3506.69	-0.0183604	-1.02979	0.872581	0.851235	0.824942	0.559463	0.896154	69.26	801.686	5.802	6.17284	81.2757	1014.99	1.102	30.992	2.713	7.033	298.956	112.366	0.972	0.73	0	0.06	0
07-F-1-3-2-Y-N-Y.wav	6787	female	7	F	1	2	2	-0.565669	68	459.583	608.773	216.944	152.71	0.244	1.521	0.507	65.26	45.405	1.016	0.163	0.025	-4.96294	75.1029	1261.65	3506.69	-0.0183604	-1.02979	0.872581	0.851235	0.824942	0.559463	0.896154	69.26	801.686	5.802	6.17284	81.2757	1014.99	1.102	30.992	2.713	7.033	298.956	112.366	0.972	0.73	0	0.06	0
07-F-1-3-2-Y-N-Y.wav	6788	female	7	F	1	2	2	-0.565669	85	459.583	608.773	216.944	152.71	0.244	1.521	0.507	65.26	45.405	1.016	0.163	0.025	-4.96294	75.1029	1261.65	3506.69	-0.0183604	-1.02979	0.872581	0.851235	0.824942	0.559463	0.896154	69.26	801.686	5.802	6.17284	81.2757	1014.99	1.102	30.992	2.713	7.033	298.956	112.366	0.972	0.73	0	0.06	0
07-F-1-3-2-Y-N-Y.wav	6791	female	7	F	1	2	2	-0.565669	71	459.583	608.773	216.944	152.71	0.244	1.521	0.507	65.26	45.405	1.016	0.163	0.025	-4.96294	75.1029	1261.65	3506.69	-0.0183604	-1.02979	0.872581	0.851235	0.824942	0.559463	0.896154	69.26	801.686	5.802	6.17284	81.2757	1014.99	1.102	30.992	2.713	7.033	298.956	112.366	0.972	0.73	0	0.06	0
07-F-1-3-2-Y-N-Y.wav	6792	female	7	F	1	2	2	-0.565669	29	459.583	608.773	216.944	152.71	0.244	1.521	0.507	65.26	45.405	1.016	0.163	0.025	-4.96294	75.1029	1261.65	3506.69	-0.0183604	-1.02979	0.872581	0.851235	0.824942	0.559463	0.896154	69.26	801.686	5.802	6.17284	81.2757	1014.99	1.102	30.992	2.713	7.033	298.956	112.366	0.972	0.73	0	0.06	0
07-F-1-3-2-Y-N-Y.wav	6795	female	7	F	1	2	2	-0.565669	42	459.583	608.773	216.944	152.71	0.244	1.521	0.507	65.26	45.405	1.016	0.163	0.025	-4.96294	75.1029	1261.65	3506.69	-0.0183604	-1.02979	0.872581	0.851235	0.824942	0.559463	0.896154	69.26	801.686	5.802	6.17284	81.2757	1014.99	1.102	30.992	2.713	7.033	298.956	112.366	0.972	0.73	0	0.06	0
07-F-1-3-2-Y-N-Y.wav	6796	female	7	F	1	2	2	-0.565669	34	459.583	608.773	216.944	152.71	0.244	1.521	0.507	65.26	45.405	1.016	0.163	0.025	-4.96294	75.1029	1261.65	3506.69	-0.0183604	-1.02979	0.872581	0.851235	0.824942	0.559463	0.896154	69.26	801.686	5.802	6.17284	81.2757	1014.99	1.102	30.992	2.713	7.033	298.956	112.366	0.972	0.73	0	0.06	0
07-F-1-3-2-Y-N-Y.wav	6798	female	7	F	1	2	2	-0.565669	67	459.583	608.773	216.944	152.71	0.244	1.521	0.507	65.26	45.405	1.016	0.163	0.025	-4.96294	75.1029	1261.65	3506.69	-0.0183604	-1.02979	0.872581	0.851235	0.824942	0.559463	0.896154	69.26	801.686	5.802	6.17284	81.2757	1014.99	1.102	30.992	2.713	7.033	298.956	112.366	0.972	0.73	0	0.06	0
07-F-1-3-2-Y-N-Y.wav	6811	female	7	F	1	2	2	-0.565669	23	459.583	608.773	216.944	152.71	0.244	1.521	0.507	65.26	45.405	1.016	0.163	0.025	-4.96294	75.1029	1261.65	3506.69	-0.0183604	-1.02979	0.872581	0.851235	0.824942	0.559463	0.896154	69.26	801.686	5.802	6.17284	81.2757	1014.99	1.102	30.992	2.713	7.033	298.956	112.366	0.972	0.73	0	0.06	0
07-F-1-3-2-Y-N-Y.wav	6819	female	7	F	1	2	2	-0.565669	36	459.583	608.773	216.944	152.71	0.244	1.521	0.507	65.26	45.405	1.016	0.163	0.025	-4.96294	75.1029	1261.65	3506.69	-0.0183604	-1.02979	0.872581	0.851235	0.824942	0.559463	0.896154	69.26	801.686	5.802	6.17284	81.2757	1014.99	1.102	30.992	2.713	7.033	298.956	112.366	0.972	0.73	0	0.06	0
07-F-1-3-2-Y-N-Y.wav	6824	female	7	F	1	2	2	-0.565669	85	459.583	608.773	216.944	152.71	0.244	1.521	0.507	65.26	45.405	1.016	0.163	0.025	-4.96294	75.1029	1261.65	3506.69	-0.0183604	-1.02979	0.872581	0.851235	0.824942	0.559463	0.896154	69.26	801.686	5.802	6.17284	81.2757	1014.99	1.102	30.992	2.713	7.033	298.956	112.366	0.972	0.73	0	0.06	0
07-F-1-3-2-Y-N-Y.wav	6825	female	7	F	1	2	2	-0.565669	47	459.583	608.773	216.944	152.71	0.244	1.521	0.507	65.26	45.405	1.016	0.163	0.025	-4.96294	75.1029	1261.65	3506.69	-0.0183604	-1.02979	0.872581	0.851235	0.824942	0.559463	0.896154	69.26	801.686	5.802	6.17284	81.2757	1014.99	1.102	30.992	2.713	7.033	298.956	112.366	0.972	0.73	0	0.06	0
07-F-1-3-2-Y-N-Y.wav	6826	female	7	F	1	2	2	-0.565669	18	459.583	608.773	216.944	152.71	0.244	1.521	0.507	65.26	45.405	1.016	0.163	0.025	-4.96294	75.1029	1261.65	3506.69	-0.0183604	-1.02979	0.872581	0.851235	0.824942	0.559463	0.896154	69.26	801.686	5.802	6.17284	81.2757	1014.99	1.102	30.992	2.713	7.033	298.956	112.366	0.972	0.73	0	0.06	0
07-F-1-3-2-Y-N-Y.wav	6829	female	7	F	1	2	2	-0.565669	52	459.583	608.773	216.944	152.71	0.244	1.521	0.507	65.26	45.405	1.016	0.163	0.025	-4.96294	75.1029	1261.65	3506.69	-0.0183604	-1.02979	0.872581	0.851235	0.824942	0.559463	0.896154	69.26	801.686	5.802	6.17284	81.2757	1014.99	1.102	30.992	2.713	7.033	298.956	112.366	0.972	0.73	0	0.06	0
07-F-1-3-2-Y-N-Y.wav	6833	female	7	F	1	2	2	-0.565669	11	459.583	608.773	216.944	152.71	0.244	1.521	0.507	65.26	45.405	1.016	0.163	0.025	-4.96294	75.1029	1261.65	3506.69	-0.0183604	-1.02979	0.872581	0.851235	0.824942	0.559463	0.896154	69.26	801.686	5.802	6.17284	81.2757	1014.99	1.102	30.992	2.713	7.033	298.956	112.366	0.972	0.73	0	0.06	0
07-F-1-3-2-Y-N-Y.wav	6837	female	7	F	1	2	2	-0.565669	34	459.583	608.773	216.944	152.71	0.244	1.521	0.507	65.26	45.405	1.016	0.163	0.025	-4.96294	75.1029	1261.65	3506.69	-0.0183604	-1.02979	0.872581	0.851235	0.824942	0.559463	0.896154	69.26	801.686	5.802	6.17284	81.2757	1014.99	1.102	30.992	2.713	7.033	298.956	112.366	0.972	0.73	0	0.06	0
07-F-1-3-2-Y-N-Y.wav	6854	female	7	F	1	2	2	-0.565669	76	459.583	608.773	216.944	152.71	0.244	1.521	0.507	65.26	45.405	1.016	0.163	0.025	-4.96294	75.1029	1261.65	3506.69	-0.0183604	-1.02979	0.872581	0.851235	0.824942	0.559463	0.896154	69.26	801.686	5.802	6.17284	81.2757	1014.99	1.102	30.992	2.713	7.033	298.956	112.366	0.972	0.73	0	0.06	0
07-F-1-3-2-Y-N-Y.wav	6859	female	7	F	1	2	2	-0.565669	46	459.583	608.773	216.944	152.71	0.244	1.521	0.507	65.26	45.405	1.016	0.163	0.025	-4.96294	75.1029	1261.65	3506.69	-0.0183604	-1.02979	0.872581	0.851235	0.824942	0.559463	0.896154	69.26	801.686	5.802	6.17284	81.2757	1014.99	1.102	30.992	2.713	7.033	298.956	112.366	0.972	0.73	0	0.06	0
07-F-1-3-2-Y-N-Y.wav	6895	female	7	F	1	2	2	-0.565669	33	459.583	608.773	216.944	152.71	0.244	1.521	0.507	65.26	45.405	1.016	0.163	0.025	-4.96294	75.1029	1261.65	3506.69	-0.0183604	-1.02979	0.872581	0.851235	0.824942	0.559463	0.896154	69.26	801.686	5.802	6.17284	81.2757	1014.99	1.102	30.992	2.713	7.033	298.956	112.366	0.972	0.73	0	0.06	0
07-F-1-3-2-Y-N-Y.wav	6905	female	7	F	1	2	2	-0.565669	15	459.583	608.773	216.944	152.71	0.244	1.521	0.507	65.26	45.405	1.016	0.163	0.025	-4.96294	75.1029	1261.65	3506.69	-0.0183604	-1.02979	0.872581	0.851235	0.824942	0.559463	0.896154	69.26	801.686	5.802	6.17284	81.2757	1014.99	1.102	30.992	2.713	7.033	298.956	112.366	0.972	0.73	0	0.06	0
07-F-1-3-2-Y-N-Y.wav	6909	female	7	F	1	2	2	-0.565669	59	459.583	608.773	216.944	152.71	0.244	1.521	0.507	65.26	45.405	1.016	0.163	0.025	-4.96294	75.1029	1261.65	3506.69	-0.0183604	-1.02979	0.872581	0.851235	0.824942	0.559463	0.896154	69.26	801.686	5.802	6.17284	81.2757	1014.99	1.102	30.992	2.713	7.033	298.956	112.366	0.972	0.73	0	0.06	0
07-F-1-3-2-Y-N-Y.wav	6910	female	7	F	1	2	2	-0.565669	78	459.583	608.773	216.944	152.71	0.244	1.521	0.507	65.26	45.405	1.016	0.163	0.025	-4.96294	75.1029	1261.65	3506.69	-0.0183604	-1.02979	0.872581	0.851235	0.824942	0.559463	0.896154	69.26	801.686	5.802	6.17284	81.2757	1014.99	1.102	30.992	2.713	7.033	298.956	112.366	0.972	0.73	0	0.06	0
07-F-1-3-2-Y-N-Y.wav	6914	female	7	F	1	2	2	-0.565669	45	459.583	608.773	216.944	152.71	0.244	1.521	0.507	65.26	45.405	1.016	0.163	0.025	-4.96294	75.1029	1261.65	3506.69	-0.0183604	-1.02979	0.872581	0.851235	0.824942	0.559463	0.896154	69.26	801.686	5.802	6.17284	81.2757	1014.99	1.102	30.992	2.713	7.033	298.956	112.366	0.972	0.73	0	0.06	0
07-F-1-3-2-Y-N-Y.wav	6919	female	7	F	1	2	2	-0.565669	53	459.583	608.773	216.944	152.71	0.244	1.521	0.507	65.26	45.405	1.016	0.163	0.025	-4.96294	75.1029	1261.65	3506.69	-0.0183604	-1.02979	0.872581	0.851235	0.824942	0.559463	0.896154	69.26	801.686	5.802	6.17284	81.2757	1014.99	1.102	30.992	2.713	7.033	298.956	112.366	0.972	0.73	0	0.06	0
07-F-1-3-2-Y-N-Y.wav	6934	female	7	F	1	2	2	-0.565669	44	459.583	608.773	216.944	152.71	0.244	1.521	0.507	65.26	45.405	1.016	0.163	0.025	-4.96294	75.1029	1261.65	3506.69	-0.0183604	-1.02979	0.872581	0.851235	0.824942	0.559463	0.896154	69.26	801.686	5.802	6.17284	81.2757	1014.99	1.102	30.992	2.713	7.033	298.956	112.366	0.972	0.73	0	0.06	0
07-F-1-3-2-Y-N-Y.wav	6937	female	7	F	1	2	2	-0.565669	44	459.583	608.773	216.944	152.71	0.244	1.521	0.507	65.26	45.405	1.016	0.163	0.025	-4.96294	75.1029	1261.65	3506.69	-0.0183604	-1.02979	0.872581	0.851235	0.824942	0.559463	0.896154	69.26	801.686	5.802	6.17284	81.2757	1014.99	1.102	30.992	2.713	7.033	298.956	112.366	0.972	0.73	0	0.06	0
07-F-1-3-2-Y-N-Y.wav	6939	female	7	F	1	2	2	-0.565669	61	459.583	608.773	216.944	152.71	0.244	1.521	0.507	65.26	45.405	1.016	0.163	0.025	-4.96294	75.1029	1261.65	3506.69	-0.0183604	-1.02979	0.872581	0.851235	0.824942	0.559463	0.896154	69.26	801.686	5.802	6.17284	81.2757	1014.99	1.102	30.992	2.713	7.033	298.956	112.366	0.972	0.73	0	0.06	0
07-F-1-3-2-Y-N-Y.wav	6940	female	7	F	1	2	2	-0.565669	59	459.583	608.773	216.944	152.71	0.244	1.521	0.507	65.26	45.405	1.016	0.163	0.025	-4.96294	75.1029	1261.65	3506.69	-0.0183604	-1.02979	0.872581	0.851235	0.824942	0.559463	0.896154	69.26	801.686	5.802	6.17284	81.2757	1014.99	1.102	30.992	2.713	7.033	298.956	112.366	0.972	0.73	0	0.06	0
07-F-1-3-2-Y-N-Y.wav	6942	female	7	F	1	2	2	-0.565669	55	459.583	608.773	216.944	152.71	0.244	1.521	0.507	65.26	45.405	1.016	0.163	0.025	-4.96294	75.1029	1261.65	3506.69	-0.0183604	-1.02979	0.872581	0.851235	0.824942	0.559463	0.896154	69.26	801.686	5.802	6.17284	81.2757	1014.99	1.102	30.992	2.713	7.033	298.956	112.366	0.972	0.73	0	0.06	0
07-F-1-3-2-Y-N-Y.wav	6946	female	7	F	1	2	2	-0.565669	39	459.583	608.773	216.944	152.71	0.244	1.521	0.507	65.26	45.405	1.016	0.163	0.025	-4.96294	75.1029	1261.65	3506.69	-0.0183604	-1.02979	0.872581	0.851235	0.824942	0.559463	0.896154	69.26	801.686	5.802	6.17284	81.2757	1014.99	1.102	30.992	2.713	7.033	298.956	112.366	0.972	0.73	0	0.06	0
07-F-1-3-2-Y-N-Y.wav	6956	female	7	F	1	2	2	-0.565669	38	459.583	608.773	216.944	152.71	0.244	1.521	0.507	65.26	45.405	1.016	0.163	0.025	-4.96294	75.1029	1261.65	3506.69	-0.0183604	-1.02979	0.872581	0.851235	0.824942	0.559463	0.896154	69.26	801.686	5.802	6.17284	81.2757	1014.99	1.102	30.992	2.713	7.033	298.956	112.366	0.972	0.73	0	0.06	0
07-F-1-3-2-Y-N-Y.wav	6539	male	7	F	1	2	2	-0.565669	62	459.583	608.773	216.944	152.71	0.244	1.521	0.507	65.26	45.405	1.016	0.163	0.025	-4.96294	75.1029	1261.65	3506.69	-0.0183604	-1.02979	0.872581	0.851235	0.824942	0.559463	0.896154	69.26	801.686	5.802	6.17284	81.2757	1014.99	1.102	30.992	2.713	7.033	298.956	112.366	0.972	0.73	0	0.06	0
07-F-1-3-2-Y-N-Y.wav	6540	male	7	F	1	2	2	-0.565669	45	459.583	608.773	216.944	152.71	0.244	1.521	0.507	65.26	45.405	1.016	0.163	0.025	-4.96294	75.1029	1261.65	3506.69	-0.0183604	-1.02979	0.872581	0.851235	0.824942	0.559463	0.896154	69.26	801.686	5.802	6.17284	81.2757	1014.99	1.102	30.992	2.713	7.033	298.956	112.366	0.972	0.73	0	0.06	0
07-F-1-3-2-Y-N-Y.wav	6541	male	7	F	1	2	2	-0.565669	65	459.583	608.773	216.944	152.71	0.244	1.521	0.507	65.26	45.405	1.016	0.163	0.025	-4.96294	75.1029	1261.65	3506.69	-0.0183604	-1.02979	0.872581	0.851235	0.824942	0.559463	0.896154	69.26	801.686	5.802	6.17284	81.2757	1014.99	1.102	30.992	2.713	7.033	298.956	112.366	0.972	0.73	0	0.06	0
07-F-1-3-2-Y-N-Y.wav	6549	male	7	F	1	2	2	-0.565669	57	459.583	608.773	216.944	152.71	0.244	1.521	0.507	65.26	45.405	1.016	0.163	0.025	-4.96294	75.1029	1261.65	3506.69	-0.0183604	-1.02979	0.872581	0.851235	0.824942	0.559463	0.896154	69.26	801.686	5.802	6.17284	81.2757	1014.99	1.102	30.992	2.713	7.033	298.956	112.366	0.972	0.73	0	0.06	0
07-F-1-3-2-Y-N-Y.wav	6556	male	7	F	1	2	2	-0.565669	39	459.583	608.773	216.944	152.71	0.244	1.521	0.507	65.26	45.405	1.016	0.163	0.025	-4.96294	75.1029	1261.65	3506.69	-0.0183604	-1.02979	0.872581	0.851235	0.824942	0.559463	0.896154	69.26	801.686	5.802	6.17284	81.2757	1014.99	1.102	30.992	2.713	7.033	298.956	112.366	0.972	0.73	0	0.06	0
07-F-1-3-2-Y-N-Y.wav	6597	male	7	F	1	2	2	-0.565669	100	459.583	608.773	216.944	152.71	0.244	1.521	0.507	65.26	45.405	1.016	0.163	0.025	-4.96294	75.1029	1261.65	3506.69	-0.0183604	-1.02979	0.872581	0.851235	0.824942	0.559463	0.896154	69.26	801.686	5.802	6.17284	81.2757	1014.99	1.102	30.992	2.713	7.033	298.956	112.366	0.972	0.73	0	0.06	0
07-F-1-3-2-Y-N-Y.wav	6602	male	7	F	1	2	2	-0.565669	77	459.583	608.773	216.944	152.71	0.244	1.521	0.507	65.26	45.405	1.016	0.163	0.025	-4.96294	75.1029	1261.65	3506.69	-0.0183604	-1.02979	0.872581	0.851235	0.824942	0.559463	0.896154	69.26	801.686	5.802	6.17284	81.2757	1014.99	1.102	30.992	2.713	7.033	298.956	112.366	0.972	0.73	0	0.06	0
07-F-1-3-2-Y-N-Y.wav	6603	male	7	F	1	2	2	-0.565669	87	459.583	608.773	216.944	152.71	0.244	1.521	0.507	65.26	45.405	1.016	0.163	0.025	-4.96294	75.1029	1261.65	3506.69	-0.0183604	-1.02979	0.872581	0.851235	0.824942	0.559463	0.896154	69.26	801.686	5.802	6.17284	81.2757	1014.99	1.102	30.992	2.713	7.033	298.956	112.366	0.972	0.73	0	0.06	0
07-F-1-3-2-Y-N-Y.wav	6604	male	7	F	1	2	2	-0.565669	12	459.583	608.773	216.944	152.71	0.244	1.521	0.507	65.26	45.405	1.016	0.163	0.025	-4.96294	75.1029	1261.65	3506.69	-0.0183604	-1.02979	0.872581	0.851235	0.824942	0.559463	0.896154	69.26	801.686	5.802	6.17284	81.2757	1014.99	1.102	30.992	2.713	7.033	298.956	112.366	0.972	0.73	0	0.06	0
07-F-1-3-2-Y-N-Y.wav	6606	male	7	F	1	2	2	-0.565669	44	459.583	608.773	216.944	152.71	0.244	1.521	0.507	65.26	45.405	1.016	0.163	0.025	-4.96294	75.1029	1261.65	3506.69	-0.0183604	-1.02979	0.872581	0.851235	0.824942	0.559463	0.896154	69.26	801.686	5.802	6.17284	81.2757	1014.99	1.102	30.992	2.713	7.033	298.956	112.366	0.972	0.73	0	0.06	0
07-F-1-3-2-Y-N-Y.wav	6607	male	7	F	1	2	2	-0.565669	82	459.583	608.773	216.944	152.71	0.244	1.521	0.507	65.26	45.405	1.016	0.163	0.025	-4.96294	75.1029	1261.65	3506.69	-0.0183604	-1.02979	0.872581	0.851235	0.824942	0.559463	0.896154	69.26	801.686	5.802	6.17284	81.2757	1014.99	1.102	30.992	2.713	7.033	298.956	112.366	0.972	0.73	0	0.06	0
07-F-1-3-2-Y-N-Y.wav	6609	male	7	F	1	2	2	-0.565669	83	459.583	608.773	216.944	152.71	0.244	1.521	0.507	65.26	45.405	1.016	0.163	0.025	-4.96294	75.1029	1261.65	3506.69	-0.0183604	-1.02979	0.872581	0.851235	0.824942	0.559463	0.896154	69.26	801.686	5.802	6.17284	81.2757	1014.99	1.102	30.992	2.713	7.033	298.956	112.366	0.972	0.73	0	0.06	0
07-F-1-3-2-Y-N-Y.wav	6612	male	7	F	1	2	2	-0.565669	63	459.583	608.773	216.944	152.71	0.244	1.521	0.507	65.26	45.405	1.016	0.163	0.025	-4.96294	75.1029	1261.65	3506.69	-0.0183604	-1.02979	0.872581	0.851235	0.824942	0.559463	0.896154	69.26	801.686	5.802	6.17284	81.2757	1014.99	1.102	30.992	2.713	7.033	298.956	112.366	0.972	0.73	0	0.06	0
07-F-1-3-2-Y-N-Y.wav	6613	male	7	F	1	2	2	-0.565669	56	459.583	608.773	216.944	152.71	0.244	1.521	0.507	65.26	45.405	1.016	0.163	0.025	-4.96294	75.1029	1261.65	3506.69	-0.0183604	-1.02979	0.872581	0.851235	0.824942	0.559463	0.896154	69.26	801.686	5.802	6.17284	81.2757	1014.99	1.102	30.992	2.713	7.033	298.956	112.366	0.972	0.73	0	0.06	0
07-F-1-3-2-Y-N-Y.wav	6615	male	7	F	1	2	2	-0.565669	66	459.583	608.773	216.944	152.71	0.244	1.521	0.507	65.26	45.405	1.016	0.163	0.025	-4.96294	75.1029	1261.65	3506.69	-0.0183604	-1.02979	0.872581	0.851235	0.824942	0.559463	0.896154	69.26	801.686	5.802	6.17284	81.2757	1014.99	1.102	30.992	2.713	7.033	298.956	112.366	0.972	0.73	0	0.06	0
07-F-1-3-2-Y-N-Y.wav	6617	male	7	F	1	2	2	-0.565669	73	459.583	608.773	216.944	152.71	0.244	1.521	0.507	65.26	45.405	1.016	0.163	0.025	-4.96294	75.1029	1261.65	3506.69	-0.0183604	-1.02979	0.872581	0.851235	0.824942	0.559463	0.896154	69.26	801.686	5.802	6.17284	81.2757	1014.99	1.102	30.992	2.713	7.033	298.956	112.366	0.972	0.73	0	0.06	0
07-F-1-3-2-Y-N-Y.wav	6622	male	7	F	1	2	2	-0.565669	90	459.583	608.773	216.944	152.71	0.244	1.521	0.507	65.26	45.405	1.016	0.163	0.025	-4.96294	75.1029	1261.65	3506.69	-0.0183604	-1.02979	0.872581	0.851235	0.824942	0.559463	0.896154	69.26	801.686	5.802	6.17284	81.2757	1014.99	1.102	30.992	2.713	7.033	298.956	112.366	0.972	0.73	0	0.06	0
07-F-1-3-2-Y-N-Y.wav	6623	male	7	F	1	2	2	-0.565669	76	459.583	608.773	216.944	152.71	0.244	1.521	0.507	65.26	45.405	1.016	0.163	0.025	-4.96294	75.1029	1261.65	3506.69	-0.0183604	-1.02979	0.872581	0.851235	0.824942	0.559463	0.896154	69.26	801.686	5.802	6.17284	81.2757	1014.99	1.102	30.992	2.713	7.033	298.956	112.366	0.972	0.73	0	0.06	0
07-F-1-3-2-Y-N-Y.wav	6628	male	7	F	1	2	2	-0.565669	79	459.583	608.773	216.944	152.71	0.244	1.521	0.507	65.26	45.405	1.016	0.163	0.025	-4.96294	75.1029	1261.65	3506.69	-0.0183604	-1.02979	0.872581	0.851235	0.824942	0.559463	0.896154	69.26	801.686	5.802	6.17284	81.2757	1014.99	1.102	30.992	2.713	7.033	298.956	112.366	0.972	0.73	0	0.06	0
07-F-1-3-2-Y-N-Y.wav	6631	male	7	F	1	2	2	-0.565669	0	459.583	608.773	216.944	152.71	0.244	1.521	0.507	65.26	45.405	1.016	0.163	0.025	-4.96294	75.1029	1261.65	3506.69	-0.0183604	-1.02979	0.872581	0.851235	0.824942	0.559463	0.896154	69.26	801.686	5.802	6.17284	81.2757	1014.99	1.102	30.992	2.713	7.033	298.956	112.366	0.972	0.73	0	0.06	0
07-F-1-3-2-Y-N-Y.wav	6633	male	7	F	1	2	2	-0.565669	71	459.583	608.773	216.944	152.71	0.244	1.521	0.507	65.26	45.405	1.016	0.163	0.025	-4.96294	75.1029	1261.65	3506.69	-0.0183604	-1.02979	0.872581	0.851235	0.824942	0.559463	0.896154	69.26	801.686	5.802	6.17284	81.2757	1014.99	1.102	30.992	2.713	7.033	298.956	112.366	0.972	0.73	0	0.06	0
07-F-1-3-2-Y-N-Y.wav	6635	male	7	F	1	2	2	-0.565669	16	459.583	608.773	216.944	152.71	0.244	1.521	0.507	65.26	45.405	1.016	0.163	0.025	-4.96294	75.1029	1261.65	3506.69	-0.0183604	-1.02979	0.872581	0.851235	0.824942	0.559463	0.896154	69.26	801.686	5.802	6.17284	81.2757	1014.99	1.102	30.992	2.713	7.033	298.956	112.366	0.972	0.73	0	0.06	0
07-F-1-3-2-Y-N-Y.wav	6636	male	7	F	1	2	2	-0.565669	57	459.583	608.773	216.944	152.71	0.244	1.521	0.507	65.26	45.405	1.016	0.163	0.025	-4.96294	75.1029	1261.65	3506.69	-0.0183604	-1.02979	0.872581	0.851235	0.824942	0.559463	0.896154	69.26	801.686	5.802	6.17284	81.2757	1014.99	1.102	30.992	2.713	7.033	298.956	112.366	0.972	0.73	0	0.06	0
07-F-1-3-2-Y-N-Y.wav	6637	male	7	F	1	2	2	-0.565669	63	459.583	608.773	216.944	152.71	0.244	1.521	0.507	65.26	45.405	1.016	0.163	0.025	-4.96294	75.1029	1261.65	3506.69	-0.0183604	-1.02979	0.872581	0.851235	0.824942	0.559463	0.896154	69.26	801.686	5.802	6.17284	81.2757	1014.99	1.102	30.992	2.713	7.033	298.956	112.366	0.972	0.73	0	0.06	0
07-F-1-3-2-Y-N-Y.wav	6638	male	7	F	1	2	2	-0.565669	71	459.583	608.773	216.944	152.71	0.244	1.521	0.507	65.26	45.405	1.016	0.163	0.025	-4.96294	75.1029	1261.65	3506.69	-0.0183604	-1.02979	0.872581	0.851235	0.824942	0.559463	0.896154	69.26	801.686	5.802	6.17284	81.2757	1014.99	1.102	30.992	2.713	7.033	298.956	112.366	0.972	0.73	0	0.06	0
07-F-1-3-2-Y-N-Y.wav	6639	male	7	F	1	2	2	-0.565669	56	459.583	608.773	216.944	152.71	0.244	1.521	0.507	65.26	45.405	1.016	0.163	0.025	-4.96294	75.1029	1261.65	3506.69	-0.0183604	-1.02979	0.872581	0.851235	0.824942	0.559463	0.896154	69.26	801.686	5.802	6.17284	81.2757	1014.99	1.102	30.992	2.713	7.033	298.956	112.366	0.972	0.73	0	0.06	0
07-F-1-3-2-Y-N-Y.wav	6801	male	7	F	1	2	2	-0.565669	44	459.583	608.773	216.944	152.71	0.244	1.521	0.507	65.26	45.405	1.016	0.163	0.025	-4.96294	75.1029	1261.65	3506.69	-0.0183604	-1.02979	0.872581	0.851235	0.824942	0.559463	0.896154	69.26	801.686	5.802	6.17284	81.2757	1014.99	1.102	30.992	2.713	7.033	298.956	112.366	0.972	0.73	0	0.06	0
07-F-1-3-2-Y-N-Y.wav	6802	male	7	F	1	2	2	-0.565669	67	459.583	608.773	216.944	152.71	0.244	1.521	0.507	65.26	45.405	1.016	0.163	0.025	-4.96294	75.1029	1261.65	3506.69	-0.0183604	-1.02979	0.872581	0.851235	0.824942	0.559463	0.896154	69.26	801.686	5.802	6.17284	81.2757	1014.99	1.102	30.992	2.713	7.033	298.956	112.366	0.972	0.73	0	0.06	0
07-F-1-3-2-Y-N-Y.wav	6805	male	7	F	1	2	2	-0.565669	12	459.583	608.773	216.944	152.71	0.244	1.521	0.507	65.26	45.405	1.016	0.163	0.025	-4.96294	75.1029	1261.65	3506.69	-0.0183604	-1.02979	0.872581	0.851235	0.824942	0.559463	0.896154	69.26	801.686	5.802	6.17284	81.2757	1014.99	1.102	30.992	2.713	7.033	298.956	112.366	0.972	0.73	0	0.06	0
07-F-1-3-2-Y-N-Y.wav	6814	male	7	F	1	2	2	-0.565669	61	459.583	608.773	216.944	152.71	0.244	1.521	0.507	65.26	45.405	1.016	0.163	0.025	-4.96294	75.1029	1261.65	3506.69	-0.0183604	-1.02979	0.872581	0.851235	0.824942	0.559463	0.896154	69.26	801.686	5.802	6.17284	81.2757	1014.99	1.102	30.992	2.713	7.033	298.956	112.366	0.972	0.73	0	0.06	0
07-F-1-3-2-Y-N-Y.wav	6815	male	7	F	1	2	2	-0.565669	19	459.583	608.773	216.944	152.71	0.244	1.521	0.507	65.26	45.405	1.016	0.163	0.025	-4.96294	75.1029	1261.65	3506.69	-0.0183604	-1.02979	0.872581	0.851235	0.824942	0.559463	0.896154	69.26	801.686	5.802	6.17284	81.2757	1014.99	1.102	30.992	2.713	7.033	298.956	112.366	0.972	0.73	0	0.06	0
07-F-1-3-2-Y-N-Y.wav	6828	male	7	F	1	2	2	-0.565669	30	459.583	608.773	216.944	152.71	0.244	1.521	0.507	65.26	45.405	1.016	0.163	0.025	-4.96294	75.1029	1261.65	3506.69	-0.0183604	-1.02979	0.872581	0.851235	0.824942	0.559463	0.896154	69.26	801.686	5.802	6.17284	81.2757	1014.99	1.102	30.992	2.713	7.033	298.956	112.366	0.972	0.73	0	0.06	0
07-F-1-3-2-Y-N-Y.wav	6830	male	7	F	1	2	2	-0.565669	33	459.583	608.773	216.944	152.71	0.244	1.521	0.507	65.26	45.405	1.016	0.163	0.025	-4.96294	75.1029	1261.65	3506.69	-0.0183604	-1.02979	0.872581	0.851235	0.824942	0.559463	0.896154	69.26	801.686	5.802	6.17284	81.2757	1014.99	1.102	30.992	2.713	7.033	298.956	112.366	0.972	0.73	0	0.06	0
07-F-1-3-2-Y-N-Y.wav	6835	male	7	F	1	2	2	-0.565669	39	459.583	608.773	216.944	152.71	0.244	1.521	0.507	65.26	45.405	1.016	0.163	0.025	-4.96294	75.1029	1261.65	3506.69	-0.0183604	-1.02979	0.872581	0.851235	0.824942	0.559463	0.896154	69.26	801.686	5.802	6.17284	81.2757	1014.99	1.102	30.992	2.713	7.033	298.956	112.366	0.972	0.73	0	0.06	0
07-F-1-3-2-Y-N-Y.wav	6844	male	7	F	1	2	2	-0.565669	10	459.583	608.773	216.944	152.71	0.244	1.521	0.507	65.26	45.405	1.016	0.163	0.025	-4.96294	75.1029	1261.65	3506.69	-0.0183604	-1.02979	0.872581	0.851235	0.824942	0.559463	0.896154	69.26	801.686	5.802	6.17284	81.2757	1014.99	1.102	30.992	2.713	7.033	298.956	112.366	0.972	0.73	0	0.06	0
07-F-1-3-2-Y-N-Y.wav	6849	male	7	F	1	2	2	-0.565669	24	459.583	608.773	216.944	152.71	0.244	1.521	0.507	65.26	45.405	1.016	0.163	0.025	-4.96294	75.1029	1261.65	3506.69	-0.0183604	-1.02979	0.872581	0.851235	0.824942	0.559463	0.896154	69.26	801.686	5.802	6.17284	81.2757	1014.99	1.102	30.992	2.713	7.033	298.956	112.366	0.972	0.73	0	0.06	0
07-F-1-3-2-Y-N-Y.wav	6850	male	7	F	1	2	2	-0.565669	75	459.583	608.773	216.944	152.71	0.244	1.521	0.507	65.26	45.405	1.016	0.163	0.025	-4.96294	75.1029	1261.65	3506.69	-0.0183604	-1.02979	0.872581	0.851235	0.824942	0.559463	0.896154	69.26	801.686	5.802	6.17284	81.2757	1014.99	1.102	30.992	2.713	7.033	298.956	112.366	0.972	0.73	0	0.06	0
07-F-1-3-2-Y-N-Y.wav	6896	male	7	F	1	2	2	-0.565669	42	459.583	608.773	216.944	152.71	0.244	1.521	0.507	65.26	45.405	1.016	0.163	0.025	-4.96294	75.1029	1261.65	3506.69	-0.0183604	-1.02979	0.872581	0.851235	0.824942	0.559463	0.896154	69.26	801.686	5.802	6.17284	81.2757	1014.99	1.102	30.992	2.713	7.033	298.956	112.366	0.972	0.73	0	0.06	0
07-F-1-3-2-Y-N-Y.wav	6898	male	7	F	1	2	2	-0.565669	19	459.583	608.773	216.944	152.71	0.244	1.521	0.507	65.26	45.405	1.016	0.163	0.025	-4.96294	75.1029	1261.65	3506.69	-0.0183604	-1.02979	0.872581	0.851235	0.824942	0.559463	0.896154	69.26	801.686	5.802	6.17284	81.2757	1014.99	1.102	30.992	2.713	7.033	298.956	112.366	0.972	0.73	0	0.06	0
07-F-1-3-2-Y-N-Y.wav	6901	male	7	F	1	2	2	-0.565669	44	459.583	608.773	216.944	152.71	0.244	1.521	0.507	65.26	45.405	1.016	0.163	0.025	-4.96294	75.1029	1261.65	3506.69	-0.0183604	-1.02979	0.872581	0.851235	0.824942	0.559463	0.896154	69.26	801.686	5.802	6.17284	81.2757	1014.99	1.102	30.992	2.713	7.033	298.956	112.366	0.972	0.73	0	0.06	0
07-F-1-3-2-Y-N-Y.wav	6922	male	7	F	1	2	2	-0.565669	18	459.583	608.773	216.944	152.71	0.244	1.521	0.507	65.26	45.405	1.016	0.163	0.025	-4.96294	75.1029	1261.65	3506.69	-0.0183604	-1.02979	0.872581	0.851235	0.824942	0.559463	0.896154	69.26	801.686	5.802	6.17284	81.2757	1014.99	1.102	30.992	2.713	7.033	298.956	112.366	0.972	0.73	0	0.06	0
07-F-1-3-2-Y-N-Y.wav	6957	male	7	F	1	2	2	-0.565669	26	459.583	608.773	216.944	152.71	0.244	1.521	0.507	65.26	45.405	1.016	0.163	0.025	-4.96294	75.1029	1261.65	3506.69	-0.0183604	-1.02979	0.872581	0.851235	0.824942	0.559463	0.896154	69.26	801.686	5.802	6.17284	81.2757	1014.99	1.102	30.992	2.713	7.033	298.956	112.366	0.972	0.73	0	0.06	0
07-F-2-3-1-Y-N-Y.wav	6542	female	7	F	2	1	3	-0.565669	74	462.606	575.567	323.272	-70.73	0.123	9.404	1.742	60.128	78.365	1.087	0.143	0.017	-3.2604	15.4997	1262.75	3500.27	-0.0183604	-0.283566	-0.425858	0.0255268	-0.75366	0.129935	0.713553	56.128	669.113	8.332	0	15.4997	513.095	1.176	29.006	0.332	6.101	340.118	57.0267	1.871	0.29	0	0	0
07-F-2-3-1-Y-N-Y.wav	6543	female	7	F	2	1	3	-0.565669	92	462.606	575.567	323.272	-70.73	0.123	9.404	1.742	60.128	78.365	1.087	0.143	0.017	-3.2604	15.4997	1262.75	3500.27	-0.0183604	-0.283566	-0.425858	0.0255268	-0.75366	0.129935	0.713553	56.128	669.113	8.332	0	15.4997	513.095	1.176	29.006	0.332	6.101	340.118	57.0267	1.871	0.29	0	0	0
07-F-2-3-1-Y-N-Y.wav	6544	female	7	F	2	1	3	-0.565669	58	462.606	575.567	323.272	-70.73	0.123	9.404	1.742	60.128	78.365	1.087	0.143	0.017	-3.2604	15.4997	1262.75	3500.27	-0.0183604	-0.283566	-0.425858	0.0255268	-0.75366	0.129935	0.713553	56.128	669.113	8.332	0	15.4997	513.095	1.176	29.006	0.332	6.101	340.118	57.0267	1.871	0.29	0	0	0
07-F-2-3-1-Y-N-Y.wav	6560	female	7	F	2	1	3	-0.565669	69	462.606	575.567	323.272	-70.73	0.123	9.404	1.742	60.128	78.365	1.087	0.143	0.017	-3.2604	15.4997	1262.75	3500.27	-0.0183604	-0.283566	-0.425858	0.0255268	-0.75366	0.129935	0.713553	56.128	669.113	8.332	0	15.4997	513.095	1.176	29.006	0.332	6.101	340.118	57.0267	1.871	0.29	0	0	0
07-F-2-3-1-Y-N-Y.wav	6624	female	7	F	2	1	3	-0.565669	24	462.606	575.567	323.272	-70.73	0.123	9.404	1.742	60.128	78.365	1.087	0.143	0.017	-3.2604	15.4997	1262.75	3500.27	-0.0183604	-0.283566	-0.425858	0.0255268	-0.75366	0.129935	0.713553	56.128	669.113	8.332	0	15.4997	513.095	1.176	29.006	0.332	6.101	340.118	57.0267	1.871	0.29	0	0	0
07-F-2-3-1-Y-N-Y.wav	6626	female	7	F	2	1	3	-0.565669	60	462.606	575.567	323.272	-70.73	0.123	9.404	1.742	60.128	78.365	1.087	0.143	0.017	-3.2604	15.4997	1262.75	3500.27	-0.0183604	-0.283566	-0.425858	0.0255268	-0.75366	0.129935	0.713553	56.128	669.113	8.332	0	15.4997	513.095	1.176	29.006	0.332	6.101	340.118	57.0267	1.871	0.29	0	0	0
07-F-2-3-1-Y-N-Y.wav	6627	female	7	F	2	1	3	-0.565669	49	462.606	575.567	323.272	-70.73	0.123	9.404	1.742	60.128	78.365	1.087	0.143	0.017	-3.2604	15.4997	1262.75	3500.27	-0.0183604	-0.283566	-0.425858	0.0255268	-0.75366	0.129935	0.713553	56.128	669.113	8.332	0	15.4997	513.095	1.176	29.006	0.332	6.101	340.118	57.0267	1.871	0.29	0	0	0
07-F-2-3-1-Y-N-Y.wav	6630	female	7	F	2	1	3	-0.565669	73	462.606	575.567	323.272	-70.73	0.123	9.404	1.742	60.128	78.365	1.087	0.143	0.017	-3.2604	15.4997	1262.75	3500.27	-0.0183604	-0.283566	-0.425858	0.0255268	-0.75366	0.129935	0.713553	56.128	669.113	8.332	0	15.4997	513.095	1.176	29.006	0.332	6.101	340.118	57.0267	1.871	0.29	0	0	0
07-F-2-3-1-Y-N-Y.wav	6662	female	7	F	2	1	3	-0.565669	100	462.606	575.567	323.272	-70.73	0.123	9.404	1.742	60.128	78.365	1.087	0.143	0.017	-3.2604	15.4997	1262.75	3500.27	-0.0183604	-0.283566	-0.425858	0.0255268	-0.75366	0.129935	0.713553	56.128	669.113	8.332	0	15.4997	513.095	1.176	29.006	0.332	6.101	340.118	57.0267	1.871	0.29	0	0	0
07-F-2-3-1-Y-N-Y.wav	6786	female	7	F	2	1	3	-0.565669	24	462.606	575.567	323.272	-70.73	0.123	9.404	1.742	60.128	78.365	1.087	0.143	0.017	-3.2604	15.4997	1262.75	3500.27	-0.0183604	-0.283566	-0.425858	0.0255268	-0.75366	0.129935	0.713553	56.128	669.113	8.332	0	15.4997	513.095	1.176	29.006	0.332	6.101	340.118	57.0267	1.871	0.29	0	0	0
07-F-2-3-1-Y-N-Y.wav	6787	female	7	F	2	1	3	-0.565669	19	462.606	575.567	323.272	-70.73	0.123	9.404	1.742	60.128	78.365	1.087	0.143	0.017	-3.2604	15.4997	1262.75	3500.27	-0.0183604	-0.283566	-0.425858	0.0255268	-0.75366	0.129935	0.713553	56.128	669.113	8.332	0	15.4997	513.095	1.176	29.006	0.332	6.101	340.118	57.0267	1.871	0.29	0	0	0
07-F-2-3-1-Y-N-Y.wav	6788	female	7	F	2	1	3	-0.565669	91	462.606	575.567	323.272	-70.73	0.123	9.404	1.742	60.128	78.365	1.087	0.143	0.017	-3.2604	15.4997	1262.75	3500.27	-0.0183604	-0.283566	-0.425858	0.0255268	-0.75366	0.129935	0.713553	56.128	669.113	8.332	0	15.4997	513.095	1.176	29.006	0.332	6.101	340.118	57.0267	1.871	0.29	0	0	0
07-F-2-3-1-Y-N-Y.wav	6791	female	7	F	2	1	3	-0.565669	29	462.606	575.567	323.272	-70.73	0.123	9.404	1.742	60.128	78.365	1.087	0.143	0.017	-3.2604	15.4997	1262.75	3500.27	-0.0183604	-0.283566	-0.425858	0.0255268	-0.75366	0.129935	0.713553	56.128	669.113	8.332	0	15.4997	513.095	1.176	29.006	0.332	6.101	340.118	57.0267	1.871	0.29	0	0	0
07-F-2-3-1-Y-N-Y.wav	6792	female	7	F	2	1	3	-0.565669	44	462.606	575.567	323.272	-70.73	0.123	9.404	1.742	60.128	78.365	1.087	0.143	0.017	-3.2604	15.4997	1262.75	3500.27	-0.0183604	-0.283566	-0.425858	0.0255268	-0.75366	0.129935	0.713553	56.128	669.113	8.332	0	15.4997	513.095	1.176	29.006	0.332	6.101	340.118	57.0267	1.871	0.29	0	0	0
07-F-2-3-1-Y-N-Y.wav	6795	female	7	F	2	1	3	-0.565669	33	462.606	575.567	323.272	-70.73	0.123	9.404	1.742	60.128	78.365	1.087	0.143	0.017	-3.2604	15.4997	1262.75	3500.27	-0.0183604	-0.283566	-0.425858	0.0255268	-0.75366	0.129935	0.713553	56.128	669.113	8.332	0	15.4997	513.095	1.176	29.006	0.332	6.101	340.118	57.0267	1.871	0.29	0	0	0
07-F-2-3-1-Y-N-Y.wav	6796	female	7	F	2	1	3	-0.565669	52	462.606	575.567	323.272	-70.73	0.123	9.404	1.742	60.128	78.365	1.087	0.143	0.017	-3.2604	15.4997	1262.75	3500.27	-0.0183604	-0.283566	-0.425858	0.0255268	-0.75366	0.129935	0.713553	56.128	669.113	8.332	0	15.4997	513.095	1.176	29.006	0.332	6.101	340.118	57.0267	1.871	0.29	0	0	0
07-F-2-3-1-Y-N-Y.wav	6798	female	7	F	2	1	3	-0.565669	64	462.606	575.567	323.272	-70.73	0.123	9.404	1.742	60.128	78.365	1.087	0.143	0.017	-3.2604	15.4997	1262.75	3500.27	-0.0183604	-0.283566	-0.425858	0.0255268	-0.75366	0.129935	0.713553	56.128	669.113	8.332	0	15.4997	513.095	1.176	29.006	0.332	6.101	340.118	57.0267	1.871	0.29	0	0	0
07-F-2-3-1-Y-N-Y.wav	6811	female	7	F	2	1	3	-0.565669	9	462.606	575.567	323.272	-70.73	0.123	9.404	1.742	60.128	78.365	1.087	0.143	0.017	-3.2604	15.4997	1262.75	3500.27	-0.0183604	-0.283566	-0.425858	0.0255268	-0.75366	0.129935	0.713553	56.128	669.113	8.332	0	15.4997	513.095	1.176	29.006	0.332	6.101	340.118	57.0267	1.871	0.29	0	0	0
07-F-2-3-1-Y-N-Y.wav	6819	female	7	F	2	1	3	-0.565669	10	462.606	575.567	323.272	-70.73	0.123	9.404	1.742	60.128	78.365	1.087	0.143	0.017	-3.2604	15.4997	1262.75	3500.27	-0.0183604	-0.283566	-0.425858	0.0255268	-0.75366	0.129935	0.713553	56.128	669.113	8.332	0	15.4997	513.095	1.176	29.006	0.332	6.101	340.118	57.0267	1.871	0.29	0	0	0
07-F-2-3-1-Y-N-Y.wav	6824	female	7	F	2	1	3	-0.565669	40	462.606	575.567	323.272	-70.73	0.123	9.404	1.742	60.128	78.365	1.087	0.143	0.017	-3.2604	15.4997	1262.75	3500.27	-0.0183604	-0.283566	-0.425858	0.0255268	-0.75366	0.129935	0.713553	56.128	669.113	8.332	0	15.4997	513.095	1.176	29.006	0.332	6.101	340.118	57.0267	1.871	0.29	0	0	0
07-F-2-3-1-Y-N-Y.wav	6825	female	7	F	2	1	3	-0.565669	31	462.606	575.567	323.272	-70.73	0.123	9.404	1.742	60.128	78.365	1.087	0.143	0.017	-3.2604	15.4997	1262.75	3500.27	-0.0183604	-0.283566	-0.425858	0.0255268	-0.75366	0.129935	0.713553	56.128	669.113	8.332	0	15.4997	513.095	1.176	29.006	0.332	6.101	340.118	57.0267	1.871	0.29	0	0	0
07-F-2-3-1-Y-N-Y.wav	6826	female	7	F	2	1	3	-0.565669	20	462.606	575.567	323.272	-70.73	0.123	9.404	1.742	60.128	78.365	1.087	0.143	0.017	-3.2604	15.4997	1262.75	3500.27	-0.0183604	-0.283566	-0.425858	0.0255268	-0.75366	0.129935	0.713553	56.128	669.113	8.332	0	15.4997	513.095	1.176	29.006	0.332	6.101	340.118	57.0267	1.871	0.29	0	0	0
07-F-2-3-1-Y-N-Y.wav	6829	female	7	F	2	1	3	-0.565669	60	462.606	575.567	323.272	-70.73	0.123	9.404	1.742	60.128	78.365	1.087	0.143	0.017	-3.2604	15.4997	1262.75	3500.27	-0.0183604	-0.283566	-0.425858	0.0255268	-0.75366	0.129935	0.713553	56.128	669.113	8.332	0	15.4997	513.095	1.176	29.006	0.332	6.101	340.118	57.0267	1.871	0.29	0	0	0
07-F-2-3-1-Y-N-Y.wav	6833	female	7	F	2	1	3	-0.565669	35	462.606	575.567	323.272	-70.73	0.123	9.404	1.742	60.128	78.365	1.087	0.143	0.017	-3.2604	15.4997	1262.75	3500.27	-0.0183604	-0.283566	-0.425858	0.0255268	-0.75366	0.129935	0.713553	56.128	669.113	8.332	0	15.4997	513.095	1.176	29.006	0.332	6.101	340.118	57.0267	1.871	0.29	0	0	0
07-F-2-3-1-Y-N-Y.wav	6837	female	7	F	2	1	3	-0.565669	81	462.606	575.567	323.272	-70.73	0.123	9.404	1.742	60.128	78.365	1.087	0.143	0.017	-3.2604	15.4997	1262.75	3500.27	-0.0183604	-0.283566	-0.425858	0.0255268	-0.75366	0.129935	0.713553	56.128	669.113	8.332	0	15.4997	513.095	1.176	29.006	0.332	6.101	340.118	57.0267	1.871	0.29	0	0	0
07-F-2-3-1-Y-N-Y.wav	6854	female	7	F	2	1	3	-0.565669	66	462.606	575.567	323.272	-70.73	0.123	9.404	1.742	60.128	78.365	1.087	0.143	0.017	-3.2604	15.4997	1262.75	3500.27	-0.0183604	-0.283566	-0.425858	0.0255268	-0.75366	0.129935	0.713553	56.128	669.113	8.332	0	15.4997	513.095	1.176	29.006	0.332	6.101	340.118	57.0267	1.871	0.29	0	0	0
07-F-2-3-1-Y-N-Y.wav	6859	female	7	F	2	1	3	-0.565669	52	462.606	575.567	323.272	-70.73	0.123	9.404	1.742	60.128	78.365	1.087	0.143	0.017	-3.2604	15.4997	1262.75	3500.27	-0.0183604	-0.283566	-0.425858	0.0255268	-0.75366	0.129935	0.713553	56.128	669.113	8.332	0	15.4997	513.095	1.176	29.006	0.332	6.101	340.118	57.0267	1.871	0.29	0	0	0
07-F-2-3-1-Y-N-Y.wav	6895	female	7	F	2	1	3	-0.565669	77	462.606	575.567	323.272	-70.73	0.123	9.404	1.742	60.128	78.365	1.087	0.143	0.017	-3.2604	15.4997	1262.75	3500.27	-0.0183604	-0.283566	-0.425858	0.0255268	-0.75366	0.129935	0.713553	56.128	669.113	8.332	0	15.4997	513.095	1.176	29.006	0.332	6.101	340.118	57.0267	1.871	0.29	0	0	0
07-F-2-3-1-Y-N-Y.wav	6905	female	7	F	2	1	3	-0.565669	76	462.606	575.567	323.272	-70.73	0.123	9.404	1.742	60.128	78.365	1.087	0.143	0.017	-3.2604	15.4997	1262.75	3500.27	-0.0183604	-0.283566	-0.425858	0.0255268	-0.75366	0.129935	0.713553	56.128	669.113	8.332	0	15.4997	513.095	1.176	29.006	0.332	6.101	340.118	57.0267	1.871	0.29	0	0	0
07-F-2-3-1-Y-N-Y.wav	6909	female	7	F	2	1	3	-0.565669	0	462.606	575.567	323.272	-70.73	0.123	9.404	1.742	60.128	78.365	1.087	0.143	0.017	-3.2604	15.4997	1262.75	3500.27	-0.0183604	-0.283566	-0.425858	0.0255268	-0.75366	0.129935	0.713553	56.128	669.113	8.332	0	15.4997	513.095	1.176	29.006	0.332	6.101	340.118	57.0267	1.871	0.29	0	0	0
07-F-2-3-1-Y-N-Y.wav	6910	female	7	F	2	1	3	-0.565669	62	462.606	575.567	323.272	-70.73	0.123	9.404	1.742	60.128	78.365	1.087	0.143	0.017	-3.2604	15.4997	1262.75	3500.27	-0.0183604	-0.283566	-0.425858	0.0255268	-0.75366	0.129935	0.713553	56.128	669.113	8.332	0	15.4997	513.095	1.176	29.006	0.332	6.101	340.118	57.0267	1.871	0.29	0	0	0
07-F-2-3-1-Y-N-Y.wav	6914	female	7	F	2	1	3	-0.565669	52	462.606	575.567	323.272	-70.73	0.123	9.404	1.742	60.128	78.365	1.087	0.143	0.017	-3.2604	15.4997	1262.75	3500.27	-0.0183604	-0.283566	-0.425858	0.0255268	-0.75366	0.129935	0.713553	56.128	669.113	8.332	0	15.4997	513.095	1.176	29.006	0.332	6.101	340.118	57.0267	1.871	0.29	0	0	0
07-F-2-3-1-Y-N-Y.wav	6919	female	7	F	2	1	3	-0.565669	39	462.606	575.567	323.272	-70.73	0.123	9.404	1.742	60.128	78.365	1.087	0.143	0.017	-3.2604	15.4997	1262.75	3500.27	-0.0183604	-0.283566	-0.425858	0.0255268	-0.75366	0.129935	0.713553	56.128	669.113	8.332	0	15.4997	513.095	1.176	29.006	0.332	6.101	340.118	57.0267	1.871	0.29	0	0	0
07-F-2-3-1-Y-N-Y.wav	6934	female	7	F	2	1	3	-0.565669	61	462.606	575.567	323.272	-70.73	0.123	9.404	1.742	60.128	78.365	1.087	0.143	0.017	-3.2604	15.4997	1262.75	3500.27	-0.0183604	-0.283566	-0.425858	0.0255268	-0.75366	0.129935	0.713553	56.128	669.113	8.332	0	15.4997	513.095	1.176	29.006	0.332	6.101	340.118	57.0267	1.871	0.29	0	0	0
07-F-2-3-1-Y-N-Y.wav	6937	female	7	F	2	1	3	-0.565669	44	462.606	575.567	323.272	-70.73	0.123	9.404	1.742	60.128	78.365	1.087	0.143	0.017	-3.2604	15.4997	1262.75	3500.27	-0.0183604	-0.283566	-0.425858	0.0255268	-0.75366	0.129935	0.713553	56.128	669.113	8.332	0	15.4997	513.095	1.176	29.006	0.332	6.101	340.118	57.0267	1.871	0.29	0	0	0
07-F-2-3-1-Y-N-Y.wav	6939	female	7	F	2	1	3	-0.565669	40	462.606	575.567	323.272	-70.73	0.123	9.404	1.742	60.128	78.365	1.087	0.143	0.017	-3.2604	15.4997	1262.75	3500.27	-0.0183604	-0.283566	-0.425858	0.0255268	-0.75366	0.129935	0.713553	56.128	669.113	8.332	0	15.4997	513.095	1.176	29.006	0.332	6.101	340.118	57.0267	1.871	0.29	0	0	0
07-F-2-3-1-Y-N-Y.wav	6940	female	7	F	2	1	3	-0.565669	58	462.606	575.567	323.272	-70.73	0.123	9.404	1.742	60.128	78.365	1.087	0.143	0.017	-3.2604	15.4997	1262.75	3500.27	-0.0183604	-0.283566	-0.425858	0.0255268	-0.75366	0.129935	0.713553	56.128	669.113	8.332	0	15.4997	513.095	1.176	29.006	0.332	6.101	340.118	57.0267	1.871	0.29	0	0	0
07-F-2-3-1-Y-N-Y.wav	6942	female	7	F	2	1	3	-0.565669	42	462.606	575.567	323.272	-70.73	0.123	9.404	1.742	60.128	78.365	1.087	0.143	0.017	-3.2604	15.4997	1262.75	3500.27	-0.0183604	-0.283566	-0.425858	0.0255268	-0.75366	0.129935	0.713553	56.128	669.113	8.332	0	15.4997	513.095	1.176	29.006	0.332	6.101	340.118	57.0267	1.871	0.29	0	0	0
07-F-2-3-1-Y-N-Y.wav	6946	female	7	F	2	1	3	-0.565669	12	462.606	575.567	323.272	-70.73	0.123	9.404	1.742	60.128	78.365	1.087	0.143	0.017	-3.2604	15.4997	1262.75	3500.27	-0.0183604	-0.283566	-0.425858	0.0255268	-0.75366	0.129935	0.713553	56.128	669.113	8.332	0	15.4997	513.095	1.176	29.006	0.332	6.101	340.118	57.0267	1.871	0.29	0	0	0
07-F-2-3-1-Y-N-Y.wav	6956	female	7	F	2	1	3	-0.565669	61	462.606	575.567	323.272	-70.73	0.123	9.404	1.742	60.128	78.365	1.087	0.143	0.017	-3.2604	15.4997	1262.75	3500.27	-0.0183604	-0.283566	-0.425858	0.0255268	-0.75366	0.129935	0.713553	56.128	669.113	8.332	0	15.4997	513.095	1.176	29.006	0.332	6.101	340.118	57.0267	1.871	0.29	0	0	0
07-F-2-3-1-Y-N-Y.wav	6539	male	7	F	2	1	3	-0.565669	26	462.606	575.567	323.272	-70.73	0.123	9.404	1.742	60.128	78.365	1.087	0.143	0.017	-3.2604	15.4997	1262.75	3500.27	-0.0183604	-0.283566	-0.425858	0.0255268	-0.75366	0.129935	0.713553	56.128	669.113	8.332	0	15.4997	513.095	1.176	29.006	0.332	6.101	340.118	57.0267	1.871	0.29	0	0	0
07-F-2-3-1-Y-N-Y.wav	6540	male	7	F	2	1	3	-0.565669	54	462.606	575.567	323.272	-70.73	0.123	9.404	1.742	60.128	78.365	1.087	0.143	0.017	-3.2604	15.4997	1262.75	3500.27	-0.0183604	-0.283566	-0.425858	0.0255268	-0.75366	0.129935	0.713553	56.128	669.113	8.332	0	15.4997	513.095	1.176	29.006	0.332	6.101	340.118	57.0267	1.871	0.29	0	0	0
07-F-2-3-1-Y-N-Y.wav	6541	male	7	F	2	1	3	-0.565669	36	462.606	575.567	323.272	-70.73	0.123	9.404	1.742	60.128	78.365	1.087	0.143	0.017	-3.2604	15.4997	1262.75	3500.27	-0.0183604	-0.283566	-0.425858	0.0255268	-0.75366	0.129935	0.713553	56.128	669.113	8.332	0	15.4997	513.095	1.176	29.006	0.332	6.101	340.118	57.0267	1.871	0.29	0	0	0
07-F-2-3-1-Y-N-Y.wav	6549	male	7	F	2	1	3	-0.565669	50	462.606	575.567	323.272	-70.73	0.123	9.404	1.742	60.128	78.365	1.087	0.143	0.017	-3.2604	15.4997	1262.75	3500.27	-0.0183604	-0.283566	-0.425858	0.0255268	-0.75366	0.129935	0.713553	56.128	669.113	8.332	0	15.4997	513.095	1.176	29.006	0.332	6.101	340.118	57.0267	1.871	0.29	0	0	0
07-F-2-3-1-Y-N-Y.wav	6556	male	7	F	2	1	3	-0.565669	56	462.606	575.567	323.272	-70.73	0.123	9.404	1.742	60.128	78.365	1.087	0.143	0.017	-3.2604	15.4997	1262.75	3500.27	-0.0183604	-0.283566	-0.425858	0.0255268	-0.75366	0.129935	0.713553	56.128	669.113	8.332	0	15.4997	513.095	1.176	29.006	0.332	6.101	340.118	57.0267	1.871	0.29	0	0	0
07-F-2-3-1-Y-N-Y.wav	6597	male	7	F	2	1	3	-0.565669	44	462.606	575.567	323.272	-70.73	0.123	9.404	1.742	60.128	78.365	1.087	0.143	0.017	-3.2604	15.4997	1262.75	3500.27	-0.0183604	-0.283566	-0.425858	0.0255268	-0.75366	0.129935	0.713553	56.128	669.113	8.332	0	15.4997	513.095	1.176	29.006	0.332	6.101	340.118	57.0267	1.871	0.29	0	0	0
07-F-2-3-1-Y-N-Y.wav	6602	male	7	F	2	1	3	-0.565669	44	462.606	575.567	323.272	-70.73	0.123	9.404	1.742	60.128	78.365	1.087	0.143	0.017	-3.2604	15.4997	1262.75	3500.27	-0.0183604	-0.283566	-0.425858	0.0255268	-0.75366	0.129935	0.713553	56.128	669.113	8.332	0	15.4997	513.095	1.176	29.006	0.332	6.101	340.118	57.0267	1.871	0.29	0	0	0
07-F-2-3-1-Y-N-Y.wav	6603	male	7	F	2	1	3	-0.565669	19	462.606	575.567	323.272	-70.73	0.123	9.404	1.742	60.128	78.365	1.087	0.143	0.017	-3.2604	15.4997	1262.75	3500.27	-0.0183604	-0.283566	-0.425858	0.0255268	-0.75366	0.129935	0.713553	56.128	669.113	8.332	0	15.4997	513.095	1.176	29.006	0.332	6.101	340.118	57.0267	1.871	0.29	0	0	0
07-F-2-3-1-Y-N-Y.wav	6604	male	7	F	2	1	3	-0.565669	63	462.606	575.567	323.272	-70.73	0.123	9.404	1.742	60.128	78.365	1.087	0.143	0.017	-3.2604	15.4997	1262.75	3500.27	-0.0183604	-0.283566	-0.425858	0.0255268	-0.75366	0.129935	0.713553	56.128	669.113	8.332	0	15.4997	513.095	1.176	29.006	0.332	6.101	340.118	57.0267	1.871	0.29	0	0	0
07-F-2-3-1-Y-N-Y.wav	6606	male	7	F	2	1	3	-0.565669	23	462.606	575.567	323.272	-70.73	0.123	9.404	1.742	60.128	78.365	1.087	0.143	0.017	-3.2604	15.4997	1262.75	3500.27	-0.0183604	-0.283566	-0.425858	0.0255268	-0.75366	0.129935	0.713553	56.128	669.113	8.332	0	15.4997	513.095	1.176	29.006	0.332	6.101	340.118	57.0267	1.871	0.29	0	0	0
07-F-2-3-1-Y-N-Y.wav	6607	male	7	F	2	1	3	-0.565669	75	462.606	575.567	323.272	-70.73	0.123	9.404	1.742	60.128	78.365	1.087	0.143	0.017	-3.2604	15.4997	1262.75	3500.27	-0.0183604	-0.283566	-0.425858	0.0255268	-0.75366	0.129935	0.713553	56.128	669.113	8.332	0	15.4997	513.095	1.176	29.006	0.332	6.101	340.118	57.0267	1.871	0.29	0	0	0
07-F-2-3-1-Y-N-Y.wav	6609	male	7	F	2	1	3	-0.565669	10	462.606	575.567	323.272	-70.73	0.123	9.404	1.742	60.128	78.365	1.087	0.143	0.017	-3.2604	15.4997	1262.75	3500.27	-0.0183604	-0.283566	-0.425858	0.0255268	-0.75366	0.129935	0.713553	56.128	669.113	8.332	0	15.4997	513.095	1.176	29.006	0.332	6.101	340.118	57.0267	1.871	0.29	0	0	0
07-F-2-3-1-Y-N-Y.wav	6612	male	7	F	2	1	3	-0.565669	76	462.606	575.567	323.272	-70.73	0.123	9.404	1.742	60.128	78.365	1.087	0.143	0.017	-3.2604	15.4997	1262.75	3500.27	-0.0183604	-0.283566	-0.425858	0.0255268	-0.75366	0.129935	0.713553	56.128	669.113	8.332	0	15.4997	513.095	1.176	29.006	0.332	6.101	340.118	57.0267	1.871	0.29	0	0	0
07-F-2-3-1-Y-N-Y.wav	6613	male	7	F	2	1	3	-0.565669	50	462.606	575.567	323.272	-70.73	0.123	9.404	1.742	60.128	78.365	1.087	0.143	0.017	-3.2604	15.4997	1262.75	3500.27	-0.0183604	-0.283566	-0.425858	0.0255268	-0.75366	0.129935	0.713553	56.128	669.113	8.332	0	15.4997	513.095	1.176	29.006	0.332	6.101	340.118	57.0267	1.871	0.29	0	0	0
07-F-2-3-1-Y-N-Y.wav	6615	male	7	F	2	1	3	-0.565669	65	462.606	575.567	323.272	-70.73	0.123	9.404	1.742	60.128	78.365	1.087	0.143	0.017	-3.2604	15.4997	1262.75	3500.27	-0.0183604	-0.283566	-0.425858	0.0255268	-0.75366	0.129935	0.713553	56.128	669.113	8.332	0	15.4997	513.095	1.176	29.006	0.332	6.101	340.118	57.0267	1.871	0.29	0	0	0
07-F-2-3-1-Y-N-Y.wav	6617	male	7	F	2	1	3	-0.565669	76	462.606	575.567	323.272	-70.73	0.123	9.404	1.742	60.128	78.365	1.087	0.143	0.017	-3.2604	15.4997	1262.75	3500.27	-0.0183604	-0.283566	-0.425858	0.0255268	-0.75366	0.129935	0.713553	56.128	669.113	8.332	0	15.4997	513.095	1.176	29.006	0.332	6.101	340.118	57.0267	1.871	0.29	0	0	0
07-F-2-3-1-Y-N-Y.wav	6622	male	7	F	2	1	3	-0.565669	57	462.606	575.567	323.272	-70.73	0.123	9.404	1.742	60.128	78.365	1.087	0.143	0.017	-3.2604	15.4997	1262.75	3500.27	-0.0183604	-0.283566	-0.425858	0.0255268	-0.75366	0.129935	0.713553	56.128	669.113	8.332	0	15.4997	513.095	1.176	29.006	0.332	6.101	340.118	57.0267	1.871	0.29	0	0	0
07-F-2-3-1-Y-N-Y.wav	6623	male	7	F	2	1	3	-0.565669	35	462.606	575.567	323.272	-70.73	0.123	9.404	1.742	60.128	78.365	1.087	0.143	0.017	-3.2604	15.4997	1262.75	3500.27	-0.0183604	-0.283566	-0.425858	0.0255268	-0.75366	0.129935	0.713553	56.128	669.113	8.332	0	15.4997	513.095	1.176	29.006	0.332	6.101	340.118	57.0267	1.871	0.29	0	0	0
07-F-2-3-1-Y-N-Y.wav	6628	male	7	F	2	1	3	-0.565669	89	462.606	575.567	323.272	-70.73	0.123	9.404	1.742	60.128	78.365	1.087	0.143	0.017	-3.2604	15.4997	1262.75	3500.27	-0.0183604	-0.283566	-0.425858	0.0255268	-0.75366	0.129935	0.713553	56.128	669.113	8.332	0	15.4997	513.095	1.176	29.006	0.332	6.101	340.118	57.0267	1.871	0.29	0	0	0
07-F-2-3-1-Y-N-Y.wav	6631	male	7	F	2	1	3	-0.565669	28	462.606	575.567	323.272	-70.73	0.123	9.404	1.742	60.128	78.365	1.087	0.143	0.017	-3.2604	15.4997	1262.75	3500.27	-0.0183604	-0.283566	-0.425858	0.0255268	-0.75366	0.129935	0.713553	56.128	669.113	8.332	0	15.4997	513.095	1.176	29.006	0.332	6.101	340.118	57.0267	1.871	0.29	0	0	0
07-F-2-3-1-Y-N-Y.wav	6633	male	7	F	2	1	3	-0.565669	37	462.606	575.567	323.272	-70.73	0.123	9.404	1.742	60.128	78.365	1.087	0.143	0.017	-3.2604	15.4997	1262.75	3500.27	-0.0183604	-0.283566	-0.425858	0.0255268	-0.75366	0.129935	0.713553	56.128	669.113	8.332	0	15.4997	513.095	1.176	29.006	0.332	6.101	340.118	57.0267	1.871	0.29	0	0	0
07-F-2-3-1-Y-N-Y.wav	6635	male	7	F	2	1	3	-0.565669	32	462.606	575.567	323.272	-70.73	0.123	9.404	1.742	60.128	78.365	1.087	0.143	0.017	-3.2604	15.4997	1262.75	3500.27	-0.0183604	-0.283566	-0.425858	0.0255268	-0.75366	0.129935	0.713553	56.128	669.113	8.332	0	15.4997	513.095	1.176	29.006	0.332	6.101	340.118	57.0267	1.871	0.29	0	0	0
07-F-2-3-1-Y-N-Y.wav	6636	male	7	F	2	1	3	-0.565669	39	462.606	575.567	323.272	-70.73	0.123	9.404	1.742	60.128	78.365	1.087	0.143	0.017	-3.2604	15.4997	1262.75	3500.27	-0.0183604	-0.283566	-0.425858	0.0255268	-0.75366	0.129935	0.713553	56.128	669.113	8.332	0	15.4997	513.095	1.176	29.006	0.332	6.101	340.118	57.0267	1.871	0.29	0	0	0
07-F-2-3-1-Y-N-Y.wav	6637	male	7	F	2	1	3	-0.565669	83	462.606	575.567	323.272	-70.73	0.123	9.404	1.742	60.128	78.365	1.087	0.143	0.017	-3.2604	15.4997	1262.75	3500.27	-0.0183604	-0.283566	-0.425858	0.0255268	-0.75366	0.129935	0.713553	56.128	669.113	8.332	0	15.4997	513.095	1.176	29.006	0.332	6.101	340.118	57.0267	1.871	0.29	0	0	0
07-F-2-3-1-Y-N-Y.wav	6638	male	7	F	2	1	3	-0.565669	65	462.606	575.567	323.272	-70.73	0.123	9.404	1.742	60.128	78.365	1.087	0.143	0.017	-3.2604	15.4997	1262.75	3500.27	-0.0183604	-0.283566	-0.425858	0.0255268	-0.75366	0.129935	0.713553	56.128	669.113	8.332	0	15.4997	513.095	1.176	29.006	0.332	6.101	340.118	57.0267	1.871	0.29	0	0	0
07-F-2-3-1-Y-N-Y.wav	6639	male	7	F	2	1	3	-0.565669	89	462.606	575.567	323.272	-70.73	0.123	9.404	1.742	60.128	78.365	1.087	0.143	0.017	-3.2604	15.4997	1262.75	3500.27	-0.0183604	-0.283566	-0.425858	0.0255268	-0.75366	0.129935	0.713553	56.128	669.113	8.332	0	15.4997	513.095	1.176	29.006	0.332	6.101	340.118	57.0267	1.871	0.29	0	0	0
07-F-2-3-1-Y-N-Y.wav	6801	male	7	F	2	1	3	-0.565669	23	462.606	575.567	323.272	-70.73	0.123	9.404	1.742	60.128	78.365	1.087	0.143	0.017	-3.2604	15.4997	1262.75	3500.27	-0.0183604	-0.283566	-0.425858	0.0255268	-0.75366	0.129935	0.713553	56.128	669.113	8.332	0	15.4997	513.095	1.176	29.006	0.332	6.101	340.118	57.0267	1.871	0.29	0	0	0
07-F-2-3-1-Y-N-Y.wav	6802	male	7	F	2	1	3	-0.565669	87	462.606	575.567	323.272	-70.73	0.123	9.404	1.742	60.128	78.365	1.087	0.143	0.017	-3.2604	15.4997	1262.75	3500.27	-0.0183604	-0.283566	-0.425858	0.0255268	-0.75366	0.129935	0.713553	56.128	669.113	8.332	0	15.4997	513.095	1.176	29.006	0.332	6.101	340.118	57.0267	1.871	0.29	0	0	0
07-F-2-3-1-Y-N-Y.wav	6805	male	7	F	2	1	3	-0.565669	68	462.606	575.567	323.272	-70.73	0.123	9.404	1.742	60.128	78.365	1.087	0.143	0.017	-3.2604	15.4997	1262.75	3500.27	-0.0183604	-0.283566	-0.425858	0.0255268	-0.75366	0.129935	0.713553	56.128	669.113	8.332	0	15.4997	513.095	1.176	29.006	0.332	6.101	340.118	57.0267	1.871	0.29	0	0	0
07-F-2-3-1-Y-N-Y.wav	6814	male	7	F	2	1	3	-0.565669	40	462.606	575.567	323.272	-70.73	0.123	9.404	1.742	60.128	78.365	1.087	0.143	0.017	-3.2604	15.4997	1262.75	3500.27	-0.0183604	-0.283566	-0.425858	0.0255268	-0.75366	0.129935	0.713553	56.128	669.113	8.332	0	15.4997	513.095	1.176	29.006	0.332	6.101	340.118	57.0267	1.871	0.29	0	0	0
07-F-2-3-1-Y-N-Y.wav	6815	male	7	F	2	1	3	-0.565669	18	462.606	575.567	323.272	-70.73	0.123	9.404	1.742	60.128	78.365	1.087	0.143	0.017	-3.2604	15.4997	1262.75	3500.27	-0.0183604	-0.283566	-0.425858	0.0255268	-0.75366	0.129935	0.713553	56.128	669.113	8.332	0	15.4997	513.095	1.176	29.006	0.332	6.101	340.118	57.0267	1.871	0.29	0	0	0
07-F-2-3-1-Y-N-Y.wav	6828	male	7	F	2	1	3	-0.565669	32	462.606	575.567	323.272	-70.73	0.123	9.404	1.742	60.128	78.365	1.087	0.143	0.017	-3.2604	15.4997	1262.75	3500.27	-0.0183604	-0.283566	-0.425858	0.0255268	-0.75366	0.129935	0.713553	56.128	669.113	8.332	0	15.4997	513.095	1.176	29.006	0.332	6.101	340.118	57.0267	1.871	0.29	0	0	0
07-F-2-3-1-Y-N-Y.wav	6830	male	7	F	2	1	3	-0.565669	32	462.606	575.567	323.272	-70.73	0.123	9.404	1.742	60.128	78.365	1.087	0.143	0.017	-3.2604	15.4997	1262.75	3500.27	-0.0183604	-0.283566	-0.425858	0.0255268	-0.75366	0.129935	0.713553	56.128	669.113	8.332	0	15.4997	513.095	1.176	29.006	0.332	6.101	340.118	57.0267	1.871	0.29	0	0	0
07-F-2-3-1-Y-N-Y.wav	6835	male	7	F	2	1	3	-0.565669	58	462.606	575.567	323.272	-70.73	0.123	9.404	1.742	60.128	78.365	1.087	0.143	0.017	-3.2604	15.4997	1262.75	3500.27	-0.0183604	-0.283566	-0.425858	0.0255268	-0.75366	0.129935	0.713553	56.128	669.113	8.332	0	15.4997	513.095	1.176	29.006	0.332	6.101	340.118	57.0267	1.871	0.29	0	0	0
07-F-2-3-1-Y-N-Y.wav	6844	male	7	F	2	1	3	-0.565669	14	462.606	575.567	323.272	-70.73	0.123	9.404	1.742	60.128	78.365	1.087	0.143	0.017	-3.2604	15.4997	1262.75	3500.27	-0.0183604	-0.283566	-0.425858	0.0255268	-0.75366	0.129935	0.713553	56.128	669.113	8.332	0	15.4997	513.095	1.176	29.006	0.332	6.101	340.118	57.0267	1.871	0.29	0	0	0
07-F-2-3-1-Y-N-Y.wav	6849	male	7	F	2	1	3	-0.565669	40	462.606	575.567	323.272	-70.73	0.123	9.404	1.742	60.128	78.365	1.087	0.143	0.017	-3.2604	15.4997	1262.75	3500.27	-0.0183604	-0.283566	-0.425858	0.0255268	-0.75366	0.129935	0.713553	56.128	669.113	8.332	0	15.4997	513.095	1.176	29.006	0.332	6.101	340.118	57.0267	1.871	0.29	0	0	0
07-F-2-3-1-Y-N-Y.wav	6850	male	7	F	2	1	3	-0.565669	63	462.606	575.567	323.272	-70.73	0.123	9.404	1.742	60.128	78.365	1.087	0.143	0.017	-3.2604	15.4997	1262.75	3500.27	-0.0183604	-0.283566	-0.425858	0.0255268	-0.75366	0.129935	0.713553	56.128	669.113	8.332	0	15.4997	513.095	1.176	29.006	0.332	6.101	340.118	57.0267	1.871	0.29	0	0	0
07-F-2-3-1-Y-N-Y.wav	6896	male	7	F	2	1	3	-0.565669	66	462.606	575.567	323.272	-70.73	0.123	9.404	1.742	60.128	78.365	1.087	0.143	0.017	-3.2604	15.4997	1262.75	3500.27	-0.0183604	-0.283566	-0.425858	0.0255268	-0.75366	0.129935	0.713553	56.128	669.113	8.332	0	15.4997	513.095	1.176	29.006	0.332	6.101	340.118	57.0267	1.871	0.29	0	0	0
07-F-2-3-1-Y-N-Y.wav	6898	male	7	F	2	1	3	-0.565669	50	462.606	575.567	323.272	-70.73	0.123	9.404	1.742	60.128	78.365	1.087	0.143	0.017	-3.2604	15.4997	1262.75	3500.27	-0.0183604	-0.283566	-0.425858	0.0255268	-0.75366	0.129935	0.713553	56.128	669.113	8.332	0	15.4997	513.095	1.176	29.006	0.332	6.101	340.118	57.0267	1.871	0.29	0	0	0
07-F-2-3-1-Y-N-Y.wav	6901	male	7	F	2	1	3	-0.565669	33	462.606	575.567	323.272	-70.73	0.123	9.404	1.742	60.128	78.365	1.087	0.143	0.017	-3.2604	15.4997	1262.75	3500.27	-0.0183604	-0.283566	-0.425858	0.0255268	-0.75366	0.129935	0.713553	56.128	669.113	8.332	0	15.4997	513.095	1.176	29.006	0.332	6.101	340.118	57.0267	1.871	0.29	0	0	0
07-F-2-3-1-Y-N-Y.wav	6922	male	7	F	2	1	3	-0.565669	37	462.606	575.567	323.272	-70.73	0.123	9.404	1.742	60.128	78.365	1.087	0.143	0.017	-3.2604	15.4997	1262.75	3500.27	-0.0183604	-0.283566	-0.425858	0.0255268	-0.75366	0.129935	0.713553	56.128	669.113	8.332	0	15.4997	513.095	1.176	29.006	0.332	6.101	340.118	57.0267	1.871	0.29	0	0	0
07-F-2-3-1-Y-N-Y.wav	6957	male	7	F	2	1	3	-0.565669	36	462.606	575.567	323.272	-70.73	0.123	9.404	1.742	60.128	78.365	1.087	0.143	0.017	-3.2604	15.4997	1262.75	3500.27	-0.0183604	-0.283566	-0.425858	0.0255268	-0.75366	0.129935	0.713553	56.128	669.113	8.332	0	15.4997	513.095	1.176	29.006	0.332	6.101	340.118	57.0267	1.871	0.29	0	0	0
07-F-2-3-2-Y-N-Y.wav	6542	female	7	F	2	2	4	-0.565669	11	615.015	732.737	474.029	-19.36	0.087	5.814	0.529	63.471	47.912	1	0.12	0.015	-4.65858	42.6009	1273.82	4785.17	-0.0183604	0.31149	0.320943	-0.545853	0.535375	-0.366199	0.671356	67.471	802.378	13.049	0	42.6009	1199.37	1.117	32.457	2.631	6.744	308.912	53.708	0.892	0.38	0	0	0
07-F-2-3-2-Y-N-Y.wav	6543	female	7	F	2	2	4	-0.565669	6	615.015	732.737	474.029	-19.36	0.087	5.814	0.529	63.471	47.912	1	0.12	0.015	-4.65858	42.6009	1273.82	4785.17	-0.0183604	0.31149	0.320943	-0.545853	0.535375	-0.366199	0.671356	67.471	802.378	13.049	0	42.6009	1199.37	1.117	32.457	2.631	6.744	308.912	53.708	0.892	0.38	0	0	0
07-F-2-3-2-Y-N-Y.wav	6544	female	7	F	2	2	4	-0.565669	4	615.015	732.737	474.029	-19.36	0.087	5.814	0.529	63.471	47.912	1	0.12	0.015	-4.65858	42.6009	1273.82	4785.17	-0.0183604	0.31149	0.320943	-0.545853	0.535375	-0.366199	0.671356	67.471	802.378	13.049	0	42.6009	1199.37	1.117	32.457	2.631	6.744	308.912	53.708	0.892	0.38	0	0	0
07-F-2-3-2-Y-N-Y.wav	6560	female	7	F	2	2	4	-0.565669	16	615.015	732.737	474.029	-19.36	0.087	5.814	0.529	63.471	47.912	1	0.12	0.015	-4.65858	42.6009	1273.82	4785.17	-0.0183604	0.31149	0.320943	-0.545853	0.535375	-0.366199	0.671356	67.471	802.378	13.049	0	42.6009	1199.37	1.117	32.457	2.631	6.744	308.912	53.708	0.892	0.38	0	0	0
07-F-2-3-2-Y-N-Y.wav	6624	female	7	F	2	2	4	-0.565669	80	615.015	732.737	474.029	-19.36	0.087	5.814	0.529	63.471	47.912	1	0.12	0.015	-4.65858	42.6009	1273.82	4785.17	-0.0183604	0.31149	0.320943	-0.545853	0.535375	-0.366199	0.671356	67.471	802.378	13.049	0	42.6009	1199.37	1.117	32.457	2.631	6.744	308.912	53.708	0.892	0.38	0	0	0
07-F-2-3-2-Y-N-Y.wav	6626	female	7	F	2	2	4	-0.565669	60	615.015	732.737	474.029	-19.36	0.087	5.814	0.529	63.471	47.912	1	0.12	0.015	-4.65858	42.6009	1273.82	4785.17	-0.0183604	0.31149	0.320943	-0.545853	0.535375	-0.366199	0.671356	67.471	802.378	13.049	0	42.6009	1199.37	1.117	32.457	2.631	6.744	308.912	53.708	0.892	0.38	0	0	0
07-F-2-3-2-Y-N-Y.wav	6627	female	7	F	2	2	4	-0.565669	0	615.015	732.737	474.029	-19.36	0.087	5.814	0.529	63.471	47.912	1	0.12	0.015	-4.65858	42.6009	1273.82	4785.17	-0.0183604	0.31149	0.320943	-0.545853	0.535375	-0.366199	0.671356	67.471	802.378	13.049	0	42.6009	1199.37	1.117	32.457	2.631	6.744	308.912	53.708	0.892	0.38	0	0	0
07-F-2-3-2-Y-N-Y.wav	6630	female	7	F	2	2	4	-0.565669	28	615.015	732.737	474.029	-19.36	0.087	5.814	0.529	63.471	47.912	1	0.12	0.015	-4.65858	42.6009	1273.82	4785.17	-0.0183604	0.31149	0.320943	-0.545853	0.535375	-0.366199	0.671356	67.471	802.378	13.049	0	42.6009	1199.37	1.117	32.457	2.631	6.744	308.912	53.708	0.892	0.38	0	0	0
07-F-2-3-2-Y-N-Y.wav	6662	female	7	F	2	2	4	-0.565669	0	615.015	732.737	474.029	-19.36	0.087	5.814	0.529	63.471	47.912	1	0.12	0.015	-4.65858	42.6009	1273.82	4785.17	-0.0183604	0.31149	0.320943	-0.545853	0.535375	-0.366199	0.671356	67.471	802.378	13.049	0	42.6009	1199.37	1.117	32.457	2.631	6.744	308.912	53.708	0.892	0.38	0	0	0
07-F-2-3-2-Y-N-Y.wav	6786	female	7	F	2	2	4	-0.565669	26	615.015	732.737	474.029	-19.36	0.087	5.814	0.529	63.471	47.912	1	0.12	0.015	-4.65858	42.6009	1273.82	4785.17	-0.0183604	0.31149	0.320943	-0.545853	0.535375	-0.366199	0.671356	67.471	802.378	13.049	0	42.6009	1199.37	1.117	32.457	2.631	6.744	308.912	53.708	0.892	0.38	0	0	0
07-F-2-3-2-Y-N-Y.wav	6787	female	7	F	2	2	4	-0.565669	9	615.015	732.737	474.029	-19.36	0.087	5.814	0.529	63.471	47.912	1	0.12	0.015	-4.65858	42.6009	1273.82	4785.17	-0.0183604	0.31149	0.320943	-0.545853	0.535375	-0.366199	0.671356	67.471	802.378	13.049	0	42.6009	1199.37	1.117	32.457	2.631	6.744	308.912	53.708	0.892	0.38	0	0	0
07-F-2-3-2-Y-N-Y.wav	6788	female	7	F	2	2	4	-0.565669	26	615.015	732.737	474.029	-19.36	0.087	5.814	0.529	63.471	47.912	1	0.12	0.015	-4.65858	42.6009	1273.82	4785.17	-0.0183604	0.31149	0.320943	-0.545853	0.535375	-0.366199	0.671356	67.471	802.378	13.049	0	42.6009	1199.37	1.117	32.457	2.631	6.744	308.912	53.708	0.892	0.38	0	0	0
07-F-2-3-2-Y-N-Y.wav	6791	female	7	F	2	2	4	-0.565669	36	615.015	732.737	474.029	-19.36	0.087	5.814	0.529	63.471	47.912	1	0.12	0.015	-4.65858	42.6009	1273.82	4785.17	-0.0183604	0.31149	0.320943	-0.545853	0.535375	-0.366199	0.671356	67.471	802.378	13.049	0	42.6009	1199.37	1.117	32.457	2.631	6.744	308.912	53.708	0.892	0.38	0	0	0
07-F-2-3-2-Y-N-Y.wav	6792	female	7	F	2	2	4	-0.565669	8	615.015	732.737	474.029	-19.36	0.087	5.814	0.529	63.471	47.912	1	0.12	0.015	-4.65858	42.6009	1273.82	4785.17	-0.0183604	0.31149	0.320943	-0.545853	0.535375	-0.366199	0.671356	67.471	802.378	13.049	0	42.6009	1199.37	1.117	32.457	2.631	6.744	308.912	53.708	0.892	0.38	0	0	0
07-F-2-3-2-Y-N-Y.wav	6795	female	7	F	2	2	4	-0.565669	51	615.015	732.737	474.029	-19.36	0.087	5.814	0.529	63.471	47.912	1	0.12	0.015	-4.65858	42.6009	1273.82	4785.17	-0.0183604	0.31149	0.320943	-0.545853	0.535375	-0.366199	0.671356	67.471	802.378	13.049	0	42.6009	1199.37	1.117	32.457	2.631	6.744	308.912	53.708	0.892	0.38	0	0	0
07-F-2-3-2-Y-N-Y.wav	6796	female	7	F	2	2	4	-0.565669	21	615.015	732.737	474.029	-19.36	0.087	5.814	0.529	63.471	47.912	1	0.12	0.015	-4.65858	42.6009	1273.82	4785.17	-0.0183604	0.31149	0.320943	-0.545853	0.535375	-0.366199	0.671356	67.471	802.378	13.049	0	42.6009	1199.37	1.117	32.457	2.631	6.744	308.912	53.708	0.892	0.38	0	0	0
07-F-2-3-2-Y-N-Y.wav	6798	female	7	F	2	2	4	-0.565669	39	615.015	732.737	474.029	-19.36	0.087	5.814	0.529	63.471	47.912	1	0.12	0.015	-4.65858	42.6009	1273.82	4785.17	-0.0183604	0.31149	0.320943	-0.545853	0.535375	-0.366199	0.671356	67.471	802.378	13.049	0	42.6009	1199.37	1.117	32.457	2.631	6.744	308.912	53.708	0.892	0.38	0	0	0
07-F-2-3-2-Y-N-Y.wav	6811	female	7	F	2	2	4	-0.565669	0	615.015	732.737	474.029	-19.36	0.087	5.814	0.529	63.471	47.912	1	0.12	0.015	-4.65858	42.6009	1273.82	4785.17	-0.0183604	0.31149	0.320943	-0.545853	0.535375	-0.366199	0.671356	67.471	802.378	13.049	0	42.6009	1199.37	1.117	32.457	2.631	6.744	308.912	53.708	0.892	0.38	0	0	0
07-F-2-3-2-Y-N-Y.wav	6819	female	7	F	2	2	4	-0.565669	38	615.015	732.737	474.029	-19.36	0.087	5.814	0.529	63.471	47.912	1	0.12	0.015	-4.65858	42.6009	1273.82	4785.17	-0.0183604	0.31149	0.320943	-0.545853	0.535375	-0.366199	0.671356	67.471	802.378	13.049	0	42.6009	1199.37	1.117	32.457	2.631	6.744	308.912	53.708	0.892	0.38	0	0	0
07-F-2-3-2-Y-N-Y.wav	6824	female	7	F	2	2	4	-0.565669	33	615.015	732.737	474.029	-19.36	0.087	5.814	0.529	63.471	47.912	1	0.12	0.015	-4.65858	42.6009	1273.82	4785.17	-0.0183604	0.31149	0.320943	-0.545853	0.535375	-0.366199	0.671356	67.471	802.378	13.049	0	42.6009	1199.37	1.117	32.457	2.631	6.744	308.912	53.708	0.892	0.38	0	0	0
07-F-2-3-2-Y-N-Y.wav	6825	female	7	F	2	2	4	-0.565669	31	615.015	732.737	474.029	-19.36	0.087	5.814	0.529	63.471	47.912	1	0.12	0.015	-4.65858	42.6009	1273.82	4785.17	-0.0183604	0.31149	0.320943	-0.545853	0.535375	-0.366199	0.671356	67.471	802.378	13.049	0	42.6009	1199.37	1.117	32.457	2.631	6.744	308.912	53.708	0.892	0.38	0	0	0
07-F-2-3-2-Y-N-Y.wav	6826	female	7	F	2	2	4	-0.565669	2	615.015	732.737	474.029	-19.36	0.087	5.814	0.529	63.471	47.912	1	0.12	0.015	-4.65858	42.6009	1273.82	4785.17	-0.0183604	0.31149	0.320943	-0.545853	0.535375	-0.366199	0.671356	67.471	802.378	13.049	0	42.6009	1199.37	1.117	32.457	2.631	6.744	308.912	53.708	0.892	0.38	0	0	0
07-F-2-3-2-Y-N-Y.wav	6829	female	7	F	2	2	4	-0.565669	44	615.015	732.737	474.029	-19.36	0.087	5.814	0.529	63.471	47.912	1	0.12	0.015	-4.65858	42.6009	1273.82	4785.17	-0.0183604	0.31149	0.320943	-0.545853	0.535375	-0.366199	0.671356	67.471	802.378	13.049	0	42.6009	1199.37	1.117	32.457	2.631	6.744	308.912	53.708	0.892	0.38	0	0	0
07-F-2-3-2-Y-N-Y.wav	6833	female	7	F	2	2	4	-0.565669	5	615.015	732.737	474.029	-19.36	0.087	5.814	0.529	63.471	47.912	1	0.12	0.015	-4.65858	42.6009	1273.82	4785.17	-0.0183604	0.31149	0.320943	-0.545853	0.535375	-0.366199	0.671356	67.471	802.378	13.049	0	42.6009	1199.37	1.117	32.457	2.631	6.744	308.912	53.708	0.892	0.38	0	0	0
07-F-2-3-2-Y-N-Y.wav	6837	female	7	F	2	2	4	-0.565669	31	615.015	732.737	474.029	-19.36	0.087	5.814	0.529	63.471	47.912	1	0.12	0.015	-4.65858	42.6009	1273.82	4785.17	-0.0183604	0.31149	0.320943	-0.545853	0.535375	-0.366199	0.671356	67.471	802.378	13.049	0	42.6009	1199.37	1.117	32.457	2.631	6.744	308.912	53.708	0.892	0.38	0	0	0
07-F-2-3-2-Y-N-Y.wav	6854	female	7	F	2	2	4	-0.565669	27	615.015	732.737	474.029	-19.36	0.087	5.814	0.529	63.471	47.912	1	0.12	0.015	-4.65858	42.6009	1273.82	4785.17	-0.0183604	0.31149	0.320943	-0.545853	0.535375	-0.366199	0.671356	67.471	802.378	13.049	0	42.6009	1199.37	1.117	32.457	2.631	6.744	308.912	53.708	0.892	0.38	0	0	0
07-F-2-3-2-Y-N-Y.wav	6859	female	7	F	2	2	4	-0.565669	37	615.015	732.737	474.029	-19.36	0.087	5.814	0.529	63.471	47.912	1	0.12	0.015	-4.65858	42.6009	1273.82	4785.17	-0.0183604	0.31149	0.320943	-0.545853	0.535375	-0.366199	0.671356	67.471	802.378	13.049	0	42.6009	1199.37	1.117	32.457	2.631	6.744	308.912	53.708	0.892	0.38	0	0	0
07-F-2-3-2-Y-N-Y.wav	6895	female	7	F	2	2	4	-0.565669	0	615.015	732.737	474.029	-19.36	0.087	5.814	0.529	63.471	47.912	1	0.12	0.015	-4.65858	42.6009	1273.82	4785.17	-0.0183604	0.31149	0.320943	-0.545853	0.535375	-0.366199	0.671356	67.471	802.378	13.049	0	42.6009	1199.37	1.117	32.457	2.631	6.744	308.912	53.708	0.892	0.38	0	0	0
07-F-2-3-2-Y-N-Y.wav	6905	female	7	F	2	2	4	-0.565669	10	615.015	732.737	474.029	-19.36	0.087	5.814	0.529	63.471	47.912	1	0.12	0.015	-4.65858	42.6009	1273.82	4785.17	-0.0183604	0.31149	0.320943	-0.545853	0.535375	-0.366199	0.671356	67.471	802.378	13.049	0	42.6009	1199.37	1.117	32.457	2.631	6.744	308.912	53.708	0.892	0.38	0	0	0
07-F-2-3-2-Y-N-Y.wav	6909	female	7	F	2	2	4	-0.565669	38	615.015	732.737	474.029	-19.36	0.087	5.814	0.529	63.471	47.912	1	0.12	0.015	-4.65858	42.6009	1273.82	4785.17	-0.0183604	0.31149	0.320943	-0.545853	0.535375	-0.366199	0.671356	67.471	802.378	13.049	0	42.6009	1199.37	1.117	32.457	2.631	6.744	308.912	53.708	0.892	0.38	0	0	0
07-F-2-3-2-Y-N-Y.wav	6910	female	7	F	2	2	4	-0.565669	85	615.015	732.737	474.029	-19.36	0.087	5.814	0.529	63.471	47.912	1	0.12	0.015	-4.65858	42.6009	1273.82	4785.17	-0.0183604	0.31149	0.320943	-0.545853	0.535375	-0.366199	0.671356	67.471	802.378	13.049	0	42.6009	1199.37	1.117	32.457	2.631	6.744	308.912	53.708	0.892	0.38	0	0	0
07-F-2-3-2-Y-N-Y.wav	6914	female	7	F	2	2	4	-0.565669	29	615.015	732.737	474.029	-19.36	0.087	5.814	0.529	63.471	47.912	1	0.12	0.015	-4.65858	42.6009	1273.82	4785.17	-0.0183604	0.31149	0.320943	-0.545853	0.535375	-0.366199	0.671356	67.471	802.378	13.049	0	42.6009	1199.37	1.117	32.457	2.631	6.744	308.912	53.708	0.892	0.38	0	0	0
07-F-2-3-2-Y-N-Y.wav	6919	female	7	F	2	2	4	-0.565669	35	615.015	732.737	474.029	-19.36	0.087	5.814	0.529	63.471	47.912	1	0.12	0.015	-4.65858	42.6009	1273.82	4785.17	-0.0183604	0.31149	0.320943	-0.545853	0.535375	-0.366199	0.671356	67.471	802.378	13.049	0	42.6009	1199.37	1.117	32.457	2.631	6.744	308.912	53.708	0.892	0.38	0	0	0
07-F-2-3-2-Y-N-Y.wav	6934	female	7	F	2	2	4	-0.565669	60	615.015	732.737	474.029	-19.36	0.087	5.814	0.529	63.471	47.912	1	0.12	0.015	-4.65858	42.6009	1273.82	4785.17	-0.0183604	0.31149	0.320943	-0.545853	0.535375	-0.366199	0.671356	67.471	802.378	13.049	0	42.6009	1199.37	1.117	32.457	2.631	6.744	308.912	53.708	0.892	0.38	0	0	0
07-F-2-3-2-Y-N-Y.wav	6937	female	7	F	2	2	4	-0.565669	8	615.015	732.737	474.029	-19.36	0.087	5.814	0.529	63.471	47.912	1	0.12	0.015	-4.65858	42.6009	1273.82	4785.17	-0.0183604	0.31149	0.320943	-0.545853	0.535375	-0.366199	0.671356	67.471	802.378	13.049	0	42.6009	1199.37	1.117	32.457	2.631	6.744	308.912	53.708	0.892	0.38	0	0	0
07-F-2-3-2-Y-N-Y.wav	6939	female	7	F	2	2	4	-0.565669	44	615.015	732.737	474.029	-19.36	0.087	5.814	0.529	63.471	47.912	1	0.12	0.015	-4.65858	42.6009	1273.82	4785.17	-0.0183604	0.31149	0.320943	-0.545853	0.535375	-0.366199	0.671356	67.471	802.378	13.049	0	42.6009	1199.37	1.117	32.457	2.631	6.744	308.912	53.708	0.892	0.38	0	0	0
07-F-2-3-2-Y-N-Y.wav	6940	female	7	F	2	2	4	-0.565669	21	615.015	732.737	474.029	-19.36	0.087	5.814	0.529	63.471	47.912	1	0.12	0.015	-4.65858	42.6009	1273.82	4785.17	-0.0183604	0.31149	0.320943	-0.545853	0.535375	-0.366199	0.671356	67.471	802.378	13.049	0	42.6009	1199.37	1.117	32.457	2.631	6.744	308.912	53.708	0.892	0.38	0	0	0
07-F-2-3-2-Y-N-Y.wav	6942	female	7	F	2	2	4	-0.565669	46	615.015	732.737	474.029	-19.36	0.087	5.814	0.529	63.471	47.912	1	0.12	0.015	-4.65858	42.6009	1273.82	4785.17	-0.0183604	0.31149	0.320943	-0.545853	0.535375	-0.366199	0.671356	67.471	802.378	13.049	0	42.6009	1199.37	1.117	32.457	2.631	6.744	308.912	53.708	0.892	0.38	0	0	0
07-F-2-3-2-Y-N-Y.wav	6946	female	7	F	2	2	4	-0.565669	42	615.015	732.737	474.029	-19.36	0.087	5.814	0.529	63.471	47.912	1	0.12	0.015	-4.65858	42.6009	1273.82	4785.17	-0.0183604	0.31149	0.320943	-0.545853	0.535375	-0.366199	0.671356	67.471	802.378	13.049	0	42.6009	1199.37	1.117	32.457	2.631	6.744	308.912	53.708	0.892	0.38	0	0	0
07-F-2-3-2-Y-N-Y.wav	6956	female	7	F	2	2	4	-0.565669	32	615.015	732.737	474.029	-19.36	0.087	5.814	0.529	63.471	47.912	1	0.12	0.015	-4.65858	42.6009	1273.82	4785.17	-0.0183604	0.31149	0.320943	-0.545853	0.535375	-0.366199	0.671356	67.471	802.378	13.049	0	42.6009	1199.37	1.117	32.457	2.631	6.744	308.912	53.708	0.892	0.38	0	0	0
07-F-2-3-2-Y-N-Y.wav	6539	male	7	F	2	2	4	-0.565669	12	615.015	732.737	474.029	-19.36	0.087	5.814	0.529	63.471	47.912	1	0.12	0.015	-4.65858	42.6009	1273.82	4785.17	-0.0183604	0.31149	0.320943	-0.545853	0.535375	-0.366199	0.671356	67.471	802.378	13.049	0	42.6009	1199.37	1.117	32.457	2.631	6.744	308.912	53.708	0.892	0.38	0	0	0
07-F-2-3-2-Y-N-Y.wav	6540	male	7	F	2	2	4	-0.565669	81	615.015	732.737	474.029	-19.36	0.087	5.814	0.529	63.471	47.912	1	0.12	0.015	-4.65858	42.6009	1273.82	4785.17	-0.0183604	0.31149	0.320943	-0.545853	0.535375	-0.366199	0.671356	67.471	802.378	13.049	0	42.6009	1199.37	1.117	32.457	2.631	6.744	308.912	53.708	0.892	0.38	0	0	0
07-F-2-3-2-Y-N-Y.wav	6541	male	7	F	2	2	4	-0.565669	27	615.015	732.737	474.029	-19.36	0.087	5.814	0.529	63.471	47.912	1	0.12	0.015	-4.65858	42.6009	1273.82	4785.17	-0.0183604	0.31149	0.320943	-0.545853	0.535375	-0.366199	0.671356	67.471	802.378	13.049	0	42.6009	1199.37	1.117	32.457	2.631	6.744	308.912	53.708	0.892	0.38	0	0	0
07-F-2-3-2-Y-N-Y.wav	6549	male	7	F	2	2	4	-0.565669	45	615.015	732.737	474.029	-19.36	0.087	5.814	0.529	63.471	47.912	1	0.12	0.015	-4.65858	42.6009	1273.82	4785.17	-0.0183604	0.31149	0.320943	-0.545853	0.535375	-0.366199	0.671356	67.471	802.378	13.049	0	42.6009	1199.37	1.117	32.457	2.631	6.744	308.912	53.708	0.892	0.38	0	0	0
07-F-2-3-2-Y-N-Y.wav	6556	male	7	F	2	2	4	-0.565669	13	615.015	732.737	474.029	-19.36	0.087	5.814	0.529	63.471	47.912	1	0.12	0.015	-4.65858	42.6009	1273.82	4785.17	-0.0183604	0.31149	0.320943	-0.545853	0.535375	-0.366199	0.671356	67.471	802.378	13.049	0	42.6009	1199.37	1.117	32.457	2.631	6.744	308.912	53.708	0.892	0.38	0	0	0
07-F-2-3-2-Y-N-Y.wav	6597	male	7	F	2	2	4	-0.565669	31	615.015	732.737	474.029	-19.36	0.087	5.814	0.529	63.471	47.912	1	0.12	0.015	-4.65858	42.6009	1273.82	4785.17	-0.0183604	0.31149	0.320943	-0.545853	0.535375	-0.366199	0.671356	67.471	802.378	13.049	0	42.6009	1199.37	1.117	32.457	2.631	6.744	308.912	53.708	0.892	0.38	0	0	0
07-F-2-3-2-Y-N-Y.wav	6602	male	7	F	2	2	4	-0.565669	39	615.015	732.737	474.029	-19.36	0.087	5.814	0.529	63.471	47.912	1	0.12	0.015	-4.65858	42.6009	1273.82	4785.17	-0.0183604	0.31149	0.320943	-0.545853	0.535375	-0.366199	0.671356	67.471	802.378	13.049	0	42.6009	1199.37	1.117	32.457	2.631	6.744	308.912	53.708	0.892	0.38	0	0	0
07-F-2-3-2-Y-N-Y.wav	6603	male	7	F	2	2	4	-0.565669	8	615.015	732.737	474.029	-19.36	0.087	5.814	0.529	63.471	47.912	1	0.12	0.015	-4.65858	42.6009	1273.82	4785.17	-0.0183604	0.31149	0.320943	-0.545853	0.535375	-0.366199	0.671356	67.471	802.378	13.049	0	42.6009	1199.37	1.117	32.457	2.631	6.744	308.912	53.708	0.892	0.38	0	0	0
07-F-2-3-2-Y-N-Y.wav	6604	male	7	F	2	2	4	-0.565669	8	615.015	732.737	474.029	-19.36	0.087	5.814	0.529	63.471	47.912	1	0.12	0.015	-4.65858	42.6009	1273.82	4785.17	-0.0183604	0.31149	0.320943	-0.545853	0.535375	-0.366199	0.671356	67.471	802.378	13.049	0	42.6009	1199.37	1.117	32.457	2.631	6.744	308.912	53.708	0.892	0.38	0	0	0
07-F-2-3-2-Y-N-Y.wav	6606	male	7	F	2	2	4	-0.565669	0	615.015	732.737	474.029	-19.36	0.087	5.814	0.529	63.471	47.912	1	0.12	0.015	-4.65858	42.6009	1273.82	4785.17	-0.0183604	0.31149	0.320943	-0.545853	0.535375	-0.366199	0.671356	67.471	802.378	13.049	0	42.6009	1199.37	1.117	32.457	2.631	6.744	308.912	53.708	0.892	0.38	0	0	0
07-F-2-3-2-Y-N-Y.wav	6607	male	7	F	2	2	4	-0.565669	35	615.015	732.737	474.029	-19.36	0.087	5.814	0.529	63.471	47.912	1	0.12	0.015	-4.65858	42.6009	1273.82	4785.17	-0.0183604	0.31149	0.320943	-0.545853	0.535375	-0.366199	0.671356	67.471	802.378	13.049	0	42.6009	1199.37	1.117	32.457	2.631	6.744	308.912	53.708	0.892	0.38	0	0	0
07-F-2-3-2-Y-N-Y.wav	6609	male	7	F	2	2	4	-0.565669	32	615.015	732.737	474.029	-19.36	0.087	5.814	0.529	63.471	47.912	1	0.12	0.015	-4.65858	42.6009	1273.82	4785.17	-0.0183604	0.31149	0.320943	-0.545853	0.535375	-0.366199	0.671356	67.471	802.378	13.049	0	42.6009	1199.37	1.117	32.457	2.631	6.744	308.912	53.708	0.892	0.38	0	0	0
07-F-2-3-2-Y-N-Y.wav	6612	male	7	F	2	2	4	-0.565669	73	615.015	732.737	474.029	-19.36	0.087	5.814	0.529	63.471	47.912	1	0.12	0.015	-4.65858	42.6009	1273.82	4785.17	-0.0183604	0.31149	0.320943	-0.545853	0.535375	-0.366199	0.671356	67.471	802.378	13.049	0	42.6009	1199.37	1.117	32.457	2.631	6.744	308.912	53.708	0.892	0.38	0	0	0
07-F-2-3-2-Y-N-Y.wav	6613	male	7	F	2	2	4	-0.565669	28	615.015	732.737	474.029	-19.36	0.087	5.814	0.529	63.471	47.912	1	0.12	0.015	-4.65858	42.6009	1273.82	4785.17	-0.0183604	0.31149	0.320943	-0.545853	0.535375	-0.366199	0.671356	67.471	802.378	13.049	0	42.6009	1199.37	1.117	32.457	2.631	6.744	308.912	53.708	0.892	0.38	0	0	0
07-F-2-3-2-Y-N-Y.wav	6615	male	7	F	2	2	4	-0.565669	40	615.015	732.737	474.029	-19.36	0.087	5.814	0.529	63.471	47.912	1	0.12	0.015	-4.65858	42.6009	1273.82	4785.17	-0.0183604	0.31149	0.320943	-0.545853	0.535375	-0.366199	0.671356	67.471	802.378	13.049	0	42.6009	1199.37	1.117	32.457	2.631	6.744	308.912	53.708	0.892	0.38	0	0	0
07-F-2-3-2-Y-N-Y.wav	6617	male	7	F	2	2	4	-0.565669	68	615.015	732.737	474.029	-19.36	0.087	5.814	0.529	63.471	47.912	1	0.12	0.015	-4.65858	42.6009	1273.82	4785.17	-0.0183604	0.31149	0.320943	-0.545853	0.535375	-0.366199	0.671356	67.471	802.378	13.049	0	42.6009	1199.37	1.117	32.457	2.631	6.744	308.912	53.708	0.892	0.38	0	0	0
07-F-2-3-2-Y-N-Y.wav	6622	male	7	F	2	2	4	-0.565669	39	615.015	732.737	474.029	-19.36	0.087	5.814	0.529	63.471	47.912	1	0.12	0.015	-4.65858	42.6009	1273.82	4785.17	-0.0183604	0.31149	0.320943	-0.545853	0.535375	-0.366199	0.671356	67.471	802.378	13.049	0	42.6009	1199.37	1.117	32.457	2.631	6.744	308.912	53.708	0.892	0.38	0	0	0
07-F-2-3-2-Y-N-Y.wav	6623	male	7	F	2	2	4	-0.565669	32	615.015	732.737	474.029	-19.36	0.087	5.814	0.529	63.471	47.912	1	0.12	0.015	-4.65858	42.6009	1273.82	4785.17	-0.0183604	0.31149	0.320943	-0.545853	0.535375	-0.366199	0.671356	67.471	802.378	13.049	0	42.6009	1199.37	1.117	32.457	2.631	6.744	308.912	53.708	0.892	0.38	0	0	0
07-F-2-3-2-Y-N-Y.wav	6628	male	7	F	2	2	4	-0.565669	30	615.015	732.737	474.029	-19.36	0.087	5.814	0.529	63.471	47.912	1	0.12	0.015	-4.65858	42.6009	1273.82	4785.17	-0.0183604	0.31149	0.320943	-0.545853	0.535375	-0.366199	0.671356	67.471	802.378	13.049	0	42.6009	1199.37	1.117	32.457	2.631	6.744	308.912	53.708	0.892	0.38	0	0	0
07-F-2-3-2-Y-N-Y.wav	6631	male	7	F	2	2	4	-0.565669	0	615.015	732.737	474.029	-19.36	0.087	5.814	0.529	63.471	47.912	1	0.12	0.015	-4.65858	42.6009	1273.82	4785.17	-0.0183604	0.31149	0.320943	-0.545853	0.535375	-0.366199	0.671356	67.471	802.378	13.049	0	42.6009	1199.37	1.117	32.457	2.631	6.744	308.912	53.708	0.892	0.38	0	0	0
07-F-2-3-2-Y-N-Y.wav	6633	male	7	F	2	2	4	-0.565669	38	615.015	732.737	474.029	-19.36	0.087	5.814	0.529	63.471	47.912	1	0.12	0.015	-4.65858	42.6009	1273.82	4785.17	-0.0183604	0.31149	0.320943	-0.545853	0.535375	-0.366199	0.671356	67.471	802.378	13.049	0	42.6009	1199.37	1.117	32.457	2.631	6.744	308.912	53.708	0.892	0.38	0	0	0
07-F-2-3-2-Y-N-Y.wav	6635	male	7	F	2	2	4	-0.565669	2	615.015	732.737	474.029	-19.36	0.087	5.814	0.529	63.471	47.912	1	0.12	0.015	-4.65858	42.6009	1273.82	4785.17	-0.0183604	0.31149	0.320943	-0.545853	0.535375	-0.366199	0.671356	67.471	802.378	13.049	0	42.6009	1199.37	1.117	32.457	2.631	6.744	308.912	53.708	0.892	0.38	0	0	0
07-F-2-3-2-Y-N-Y.wav	6636	male	7	F	2	2	4	-0.565669	40	615.015	732.737	474.029	-19.36	0.087	5.814	0.529	63.471	47.912	1	0.12	0.015	-4.65858	42.6009	1273.82	4785.17	-0.0183604	0.31149	0.320943	-0.545853	0.535375	-0.366199	0.671356	67.471	802.378	13.049	0	42.6009	1199.37	1.117	32.457	2.631	6.744	308.912	53.708	0.892	0.38	0	0	0
07-F-2-3-2-Y-N-Y.wav	6637	male	7	F	2	2	4	-0.565669	28	615.015	732.737	474.029	-19.36	0.087	5.814	0.529	63.471	47.912	1	0.12	0.015	-4.65858	42.6009	1273.82	4785.17	-0.0183604	0.31149	0.320943	-0.545853	0.535375	-0.366199	0.671356	67.471	802.378	13.049	0	42.6009	1199.37	1.117	32.457	2.631	6.744	308.912	53.708	0.892	0.38	0	0	0
07-F-2-3-2-Y-N-Y.wav	6638	male	7	F	2	2	4	-0.565669	88	615.015	732.737	474.029	-19.36	0.087	5.814	0.529	63.471	47.912	1	0.12	0.015	-4.65858	42.6009	1273.82	4785.17	-0.0183604	0.31149	0.320943	-0.545853	0.535375	-0.366199	0.671356	67.471	802.378	13.049	0	42.6009	1199.37	1.117	32.457	2.631	6.744	308.912	53.708	0.892	0.38	0	0	0
07-F-2-3-2-Y-N-Y.wav	6639	male	7	F	2	2	4	-0.565669	20	615.015	732.737	474.029	-19.36	0.087	5.814	0.529	63.471	47.912	1	0.12	0.015	-4.65858	42.6009	1273.82	4785.17	-0.0183604	0.31149	0.320943	-0.545853	0.535375	-0.366199	0.671356	67.471	802.378	13.049	0	42.6009	1199.37	1.117	32.457	2.631	6.744	308.912	53.708	0.892	0.38	0	0	0
07-F-2-3-2-Y-N-Y.wav	6801	male	7	F	2	2	4	-0.565669	40	615.015	732.737	474.029	-19.36	0.087	5.814	0.529	63.471	47.912	1	0.12	0.015	-4.65858	42.6009	1273.82	4785.17	-0.0183604	0.31149	0.320943	-0.545853	0.535375	-0.366199	0.671356	67.471	802.378	13.049	0	42.6009	1199.37	1.117	32.457	2.631	6.744	308.912	53.708	0.892	0.38	0	0	0
07-F-2-3-2-Y-N-Y.wav	6802	male	7	F	2	2	4	-0.565669	66	615.015	732.737	474.029	-19.36	0.087	5.814	0.529	63.471	47.912	1	0.12	0.015	-4.65858	42.6009	1273.82	4785.17	-0.0183604	0.31149	0.320943	-0.545853	0.535375	-0.366199	0.671356	67.471	802.378	13.049	0	42.6009	1199.37	1.117	32.457	2.631	6.744	308.912	53.708	0.892	0.38	0	0	0
07-F-2-3-2-Y-N-Y.wav	6805	male	7	F	2	2	4	-0.565669	73	615.015	732.737	474.029	-19.36	0.087	5.814	0.529	63.471	47.912	1	0.12	0.015	-4.65858	42.6009	1273.82	4785.17	-0.0183604	0.31149	0.320943	-0.545853	0.535375	-0.366199	0.671356	67.471	802.378	13.049	0	42.6009	1199.37	1.117	32.457	2.631	6.744	308.912	53.708	0.892	0.38	0	0	0
07-F-2-3-2-Y-N-Y.wav	6814	male	7	F	2	2	4	-0.565669	0	615.015	732.737	474.029	-19.36	0.087	5.814	0.529	63.471	47.912	1	0.12	0.015	-4.65858	42.6009	1273.82	4785.17	-0.0183604	0.31149	0.320943	-0.545853	0.535375	-0.366199	0.671356	67.471	802.378	13.049	0	42.6009	1199.37	1.117	32.457	2.631	6.744	308.912	53.708	0.892	0.38	0	0	0
07-F-2-3-2-Y-N-Y.wav	6815	male	7	F	2	2	4	-0.565669	55	615.015	732.737	474.029	-19.36	0.087	5.814	0.529	63.471	47.912	1	0.12	0.015	-4.65858	42.6009	1273.82	4785.17	-0.0183604	0.31149	0.320943	-0.545853	0.535375	-0.366199	0.671356	67.471	802.378	13.049	0	42.6009	1199.37	1.117	32.457	2.631	6.744	308.912	53.708	0.892	0.38	0	0	0
07-F-2-3-2-Y-N-Y.wav	6828	male	7	F	2	2	4	-0.565669	16	615.015	732.737	474.029	-19.36	0.087	5.814	0.529	63.471	47.912	1	0.12	0.015	-4.65858	42.6009	1273.82	4785.17	-0.0183604	0.31149	0.320943	-0.545853	0.535375	-0.366199	0.671356	67.471	802.378	13.049	0	42.6009	1199.37	1.117	32.457	2.631	6.744	308.912	53.708	0.892	0.38	0	0	0
07-F-2-3-2-Y-N-Y.wav	6830	male	7	F	2	2	4	-0.565669	23	615.015	732.737	474.029	-19.36	0.087	5.814	0.529	63.471	47.912	1	0.12	0.015	-4.65858	42.6009	1273.82	4785.17	-0.0183604	0.31149	0.320943	-0.545853	0.535375	-0.366199	0.671356	67.471	802.378	13.049	0	42.6009	1199.37	1.117	32.457	2.631	6.744	308.912	53.708	0.892	0.38	0	0	0
07-F-2-3-2-Y-N-Y.wav	6835	male	7	F	2	2	4	-0.565669	31	615.015	732.737	474.029	-19.36	0.087	5.814	0.529	63.471	47.912	1	0.12	0.015	-4.65858	42.6009	1273.82	4785.17	-0.0183604	0.31149	0.320943	-0.545853	0.535375	-0.366199	0.671356	67.471	802.378	13.049	0	42.6009	1199.37	1.117	32.457	2.631	6.744	308.912	53.708	0.892	0.38	0	0	0
07-F-2-3-2-Y-N-Y.wav	6844	male	7	F	2	2	4	-0.565669	16	615.015	732.737	474.029	-19.36	0.087	5.814	0.529	63.471	47.912	1	0.12	0.015	-4.65858	42.6009	1273.82	4785.17	-0.0183604	0.31149	0.320943	-0.545853	0.535375	-0.366199	0.671356	67.471	802.378	13.049	0	42.6009	1199.37	1.117	32.457	2.631	6.744	308.912	53.708	0.892	0.38	0	0	0
07-F-2-3-2-Y-N-Y.wav	6849	male	7	F	2	2	4	-0.565669	0	615.015	732.737	474.029	-19.36	0.087	5.814	0.529	63.471	47.912	1	0.12	0.015	-4.65858	42.6009	1273.82	4785.17	-0.0183604	0.31149	0.320943	-0.545853	0.535375	-0.366199	0.671356	67.471	802.378	13.049	0	42.6009	1199.37	1.117	32.457	2.631	6.744	308.912	53.708	0.892	0.38	0	0	0
07-F-2-3-2-Y-N-Y.wav	6850	male	7	F	2	2	4	-0.565669	17	615.015	732.737	474.029	-19.36	0.087	5.814	0.529	63.471	47.912	1	0.12	0.015	-4.65858	42.6009	1273.82	4785.17	-0.0183604	0.31149	0.320943	-0.545853	0.535375	-0.366199	0.671356	67.471	802.378	13.049	0	42.6009	1199.37	1.117	32.457	2.631	6.744	308.912	53.708	0.892	0.38	0	0	0
07-F-2-3-2-Y-N-Y.wav	6896	male	7	F	2	2	4	-0.565669	45	615.015	732.737	474.029	-19.36	0.087	5.814	0.529	63.471	47.912	1	0.12	0.015	-4.65858	42.6009	1273.82	4785.17	-0.0183604	0.31149	0.320943	-0.545853	0.535375	-0.366199	0.671356	67.471	802.378	13.049	0	42.6009	1199.37	1.117	32.457	2.631	6.744	308.912	53.708	0.892	0.38	0	0	0
07-F-2-3-2-Y-N-Y.wav	6898	male	7	F	2	2	4	-0.565669	30	615.015	732.737	474.029	-19.36	0.087	5.814	0.529	63.471	47.912	1	0.12	0.015	-4.65858	42.6009	1273.82	4785.17	-0.0183604	0.31149	0.320943	-0.545853	0.535375	-0.366199	0.671356	67.471	802.378	13.049	0	42.6009	1199.37	1.117	32.457	2.631	6.744	308.912	53.708	0.892	0.38	0	0	0
07-F-2-3-2-Y-N-Y.wav	6901	male	7	F	2	2	4	-0.565669	31	615.015	732.737	474.029	-19.36	0.087	5.814	0.529	63.471	47.912	1	0.12	0.015	-4.65858	42.6009	1273.82	4785.17	-0.0183604	0.31149	0.320943	-0.545853	0.535375	-0.366199	0.671356	67.471	802.378	13.049	0	42.6009	1199.37	1.117	32.457	2.631	6.744	308.912	53.708	0.892	0.38	0	0	0
07-F-2-3-2-Y-N-Y.wav	6957	male	7	F	2	2	4	-0.565669	15	615.015	732.737	474.029	-19.36	0.087	5.814	0.529	63.471	47.912	1	0.12	0.015	-4.65858	42.6009	1273.82	4785.17	-0.0183604	0.31149	0.320943	-0.545853	0.535375	-0.366199	0.671356	67.471	802.378	13.049	0	42.6009	1199.37	1.117	32.457	2.631	6.744	308.912	53.708	0.892	0.38	0	0	0
10-F-1-3-1-Y-Y-Y.wav	6542	female	10	F	1	1	1	-0.37618	15	408.925	554.135	305.324	-79.78	0.145	6.969	1.161	64.695	30.859	1.02	0.1	0.01	-3.60063	12.6342	1185.04	3761.81	0.361619	-0.672596	0.115499	0.00850517	-0.134835	-0.396579	0.0444159	60.695	613.079	10.211	0	12.6342	976.617	1.194	32.365	0.518	6.192	223.381	59.3052	1.583	0.2	0	0	0
10-F-1-3-1-Y-Y-Y.wav	6543	female	10	F	1	1	1	-0.37618	93	408.925	554.135	305.324	-79.78	0.145	6.969	1.161	64.695	30.859	1.02	0.1	0.01	-3.60063	12.6342	1185.04	3761.81	0.361619	-0.672596	0.115499	0.00850517	-0.134835	-0.396579	0.0444159	60.695	613.079	10.211	0	12.6342	976.617	1.194	32.365	0.518	6.192	223.381	59.3052	1.583	0.2	0	0	0
10-F-1-3-1-Y-Y-Y.wav	6544	female	10	F	1	1	1	-0.37618	32	408.925	554.135	305.324	-79.78	0.145	6.969	1.161	64.695	30.859	1.02	0.1	0.01	-3.60063	12.6342	1185.04	3761.81	0.361619	-0.672596	0.115499	0.00850517	-0.134835	-0.396579	0.0444159	60.695	613.079	10.211	0	12.6342	976.617	1.194	32.365	0.518	6.192	223.381	59.3052	1.583	0.2	0	0	0
10-F-1-3-1-Y-Y-Y.wav	6560	female	10	F	1	1	1	-0.37618	25	408.925	554.135	305.324	-79.78	0.145	6.969	1.161	64.695	30.859	1.02	0.1	0.01	-3.60063	12.6342	1185.04	3761.81	0.361619	-0.672596	0.115499	0.00850517	-0.134835	-0.396579	0.0444159	60.695	613.079	10.211	0	12.6342	976.617	1.194	32.365	0.518	6.192	223.381	59.3052	1.583	0.2	0	0	0
10-F-1-3-1-Y-Y-Y.wav	6624	female	10	F	1	1	1	-0.37618	66	408.925	554.135	305.324	-79.78	0.145	6.969	1.161	64.695	30.859	1.02	0.1	0.01	-3.60063	12.6342	1185.04	3761.81	0.361619	-0.672596	0.115499	0.00850517	-0.134835	-0.396579	0.0444159	60.695	613.079	10.211	0	12.6342	976.617	1.194	32.365	0.518	6.192	223.381	59.3052	1.583	0.2	0	0	0
10-F-1-3-1-Y-Y-Y.wav	6626	female	10	F	1	1	1	-0.37618	63	408.925	554.135	305.324	-79.78	0.145	6.969	1.161	64.695	30.859	1.02	0.1	0.01	-3.60063	12.6342	1185.04	3761.81	0.361619	-0.672596	0.115499	0.00850517	-0.134835	-0.396579	0.0444159	60.695	613.079	10.211	0	12.6342	976.617	1.194	32.365	0.518	6.192	223.381	59.3052	1.583	0.2	0	0	0
10-F-1-3-1-Y-Y-Y.wav	6627	female	10	F	1	1	1	-0.37618	0	408.925	554.135	305.324	-79.78	0.145	6.969	1.161	64.695	30.859	1.02	0.1	0.01	-3.60063	12.6342	1185.04	3761.81	0.361619	-0.672596	0.115499	0.00850517	-0.134835	-0.396579	0.0444159	60.695	613.079	10.211	0	12.6342	976.617	1.194	32.365	0.518	6.192	223.381	59.3052	1.583	0.2	0	0	0
10-F-1-3-1-Y-Y-Y.wav	6630	female	10	F	1	1	1	-0.37618	40	408.925	554.135	305.324	-79.78	0.145	6.969	1.161	64.695	30.859	1.02	0.1	0.01	-3.60063	12.6342	1185.04	3761.81	0.361619	-0.672596	0.115499	0.00850517	-0.134835	-0.396579	0.0444159	60.695	613.079	10.211	0	12.6342	976.617	1.194	32.365	0.518	6.192	223.381	59.3052	1.583	0.2	0	0	0
10-F-1-3-1-Y-Y-Y.wav	6662	female	10	F	1	1	1	-0.37618	67	408.925	554.135	305.324	-79.78	0.145	6.969	1.161	64.695	30.859	1.02	0.1	0.01	-3.60063	12.6342	1185.04	3761.81	0.361619	-0.672596	0.115499	0.00850517	-0.134835	-0.396579	0.0444159	60.695	613.079	10.211	0	12.6342	976.617	1.194	32.365	0.518	6.192	223.381	59.3052	1.583	0.2	0	0	0
10-F-1-3-1-Y-Y-Y.wav	6786	female	10	F	1	1	1	-0.37618	27	408.925	554.135	305.324	-79.78	0.145	6.969	1.161	64.695	30.859	1.02	0.1	0.01	-3.60063	12.6342	1185.04	3761.81	0.361619	-0.672596	0.115499	0.00850517	-0.134835	-0.396579	0.0444159	60.695	613.079	10.211	0	12.6342	976.617	1.194	32.365	0.518	6.192	223.381	59.3052	1.583	0.2	0	0	0
10-F-1-3-1-Y-Y-Y.wav	6787	female	10	F	1	1	1	-0.37618	41	408.925	554.135	305.324	-79.78	0.145	6.969	1.161	64.695	30.859	1.02	0.1	0.01	-3.60063	12.6342	1185.04	3761.81	0.361619	-0.672596	0.115499	0.00850517	-0.134835	-0.396579	0.0444159	60.695	613.079	10.211	0	12.6342	976.617	1.194	32.365	0.518	6.192	223.381	59.3052	1.583	0.2	0	0	0
10-F-1-3-1-Y-Y-Y.wav	6788	female	10	F	1	1	1	-0.37618	14	408.925	554.135	305.324	-79.78	0.145	6.969	1.161	64.695	30.859	1.02	0.1	0.01	-3.60063	12.6342	1185.04	3761.81	0.361619	-0.672596	0.115499	0.00850517	-0.134835	-0.396579	0.0444159	60.695	613.079	10.211	0	12.6342	976.617	1.194	32.365	0.518	6.192	223.381	59.3052	1.583	0.2	0	0	0
10-F-1-3-1-Y-Y-Y.wav	6791	female	10	F	1	1	1	-0.37618	51	408.925	554.135	305.324	-79.78	0.145	6.969	1.161	64.695	30.859	1.02	0.1	0.01	-3.60063	12.6342	1185.04	3761.81	0.361619	-0.672596	0.115499	0.00850517	-0.134835	-0.396579	0.0444159	60.695	613.079	10.211	0	12.6342	976.617	1.194	32.365	0.518	6.192	223.381	59.3052	1.583	0.2	0	0	0
10-F-1-3-1-Y-Y-Y.wav	6792	female	10	F	1	1	1	-0.37618	29	408.925	554.135	305.324	-79.78	0.145	6.969	1.161	64.695	30.859	1.02	0.1	0.01	-3.60063	12.6342	1185.04	3761.81	0.361619	-0.672596	0.115499	0.00850517	-0.134835	-0.396579	0.0444159	60.695	613.079	10.211	0	12.6342	976.617	1.194	32.365	0.518	6.192	223.381	59.3052	1.583	0.2	0	0	0
10-F-1-3-1-Y-Y-Y.wav	6795	female	10	F	1	1	1	-0.37618	33	408.925	554.135	305.324	-79.78	0.145	6.969	1.161	64.695	30.859	1.02	0.1	0.01	-3.60063	12.6342	1185.04	3761.81	0.361619	-0.672596	0.115499	0.00850517	-0.134835	-0.396579	0.0444159	60.695	613.079	10.211	0	12.6342	976.617	1.194	32.365	0.518	6.192	223.381	59.3052	1.583	0.2	0	0	0
10-F-1-3-1-Y-Y-Y.wav	6796	female	10	F	1	1	1	-0.37618	0	408.925	554.135	305.324	-79.78	0.145	6.969	1.161	64.695	30.859	1.02	0.1	0.01	-3.60063	12.6342	1185.04	3761.81	0.361619	-0.672596	0.115499	0.00850517	-0.134835	-0.396579	0.0444159	60.695	613.079	10.211	0	12.6342	976.617	1.194	32.365	0.518	6.192	223.381	59.3052	1.583	0.2	0	0	0
10-F-1-3-1-Y-Y-Y.wav	6798	female	10	F	1	1	1	-0.37618	82	408.925	554.135	305.324	-79.78	0.145	6.969	1.161	64.695	30.859	1.02	0.1	0.01	-3.60063	12.6342	1185.04	3761.81	0.361619	-0.672596	0.115499	0.00850517	-0.134835	-0.396579	0.0444159	60.695	613.079	10.211	0	12.6342	976.617	1.194	32.365	0.518	6.192	223.381	59.3052	1.583	0.2	0	0	0
10-F-1-3-1-Y-Y-Y.wav	6811	female	10	F	1	1	1	-0.37618	40	408.925	554.135	305.324	-79.78	0.145	6.969	1.161	64.695	30.859	1.02	0.1	0.01	-3.60063	12.6342	1185.04	3761.81	0.361619	-0.672596	0.115499	0.00850517	-0.134835	-0.396579	0.0444159	60.695	613.079	10.211	0	12.6342	976.617	1.194	32.365	0.518	6.192	223.381	59.3052	1.583	0.2	0	0	0
10-F-1-3-1-Y-Y-Y.wav	6819	female	10	F	1	1	1	-0.37618	58	408.925	554.135	305.324	-79.78	0.145	6.969	1.161	64.695	30.859	1.02	0.1	0.01	-3.60063	12.6342	1185.04	3761.81	0.361619	-0.672596	0.115499	0.00850517	-0.134835	-0.396579	0.0444159	60.695	613.079	10.211	0	12.6342	976.617	1.194	32.365	0.518	6.192	223.381	59.3052	1.583	0.2	0	0	0
10-F-1-3-1-Y-Y-Y.wav	6824	female	10	F	1	1	1	-0.37618	43	408.925	554.135	305.324	-79.78	0.145	6.969	1.161	64.695	30.859	1.02	0.1	0.01	-3.60063	12.6342	1185.04	3761.81	0.361619	-0.672596	0.115499	0.00850517	-0.134835	-0.396579	0.0444159	60.695	613.079	10.211	0	12.6342	976.617	1.194	32.365	0.518	6.192	223.381	59.3052	1.583	0.2	0	0	0
10-F-1-3-1-Y-Y-Y.wav	6825	female	10	F	1	1	1	-0.37618	27	408.925	554.135	305.324	-79.78	0.145	6.969	1.161	64.695	30.859	1.02	0.1	0.01	-3.60063	12.6342	1185.04	3761.81	0.361619	-0.672596	0.115499	0.00850517	-0.134835	-0.396579	0.0444159	60.695	613.079	10.211	0	12.6342	976.617	1.194	32.365	0.518	6.192	223.381	59.3052	1.583	0.2	0	0	0
10-F-1-3-1-Y-Y-Y.wav	6826	female	10	F	1	1	1	-0.37618	2	408.925	554.135	305.324	-79.78	0.145	6.969	1.161	64.695	30.859	1.02	0.1	0.01	-3.60063	12.6342	1185.04	3761.81	0.361619	-0.672596	0.115499	0.00850517	-0.134835	-0.396579	0.0444159	60.695	613.079	10.211	0	12.6342	976.617	1.194	32.365	0.518	6.192	223.381	59.3052	1.583	0.2	0	0	0
10-F-1-3-1-Y-Y-Y.wav	6829	female	10	F	1	1	1	-0.37618	66	408.925	554.135	305.324	-79.78	0.145	6.969	1.161	64.695	30.859	1.02	0.1	0.01	-3.60063	12.6342	1185.04	3761.81	0.361619	-0.672596	0.115499	0.00850517	-0.134835	-0.396579	0.0444159	60.695	613.079	10.211	0	12.6342	976.617	1.194	32.365	0.518	6.192	223.381	59.3052	1.583	0.2	0	0	0
10-F-1-3-1-Y-Y-Y.wav	6833	female	10	F	1	1	1	-0.37618	27	408.925	554.135	305.324	-79.78	0.145	6.969	1.161	64.695	30.859	1.02	0.1	0.01	-3.60063	12.6342	1185.04	3761.81	0.361619	-0.672596	0.115499	0.00850517	-0.134835	-0.396579	0.0444159	60.695	613.079	10.211	0	12.6342	976.617	1.194	32.365	0.518	6.192	223.381	59.3052	1.583	0.2	0	0	0
10-F-1-3-1-Y-Y-Y.wav	6837	female	10	F	1	1	1	-0.37618	59	408.925	554.135	305.324	-79.78	0.145	6.969	1.161	64.695	30.859	1.02	0.1	0.01	-3.60063	12.6342	1185.04	3761.81	0.361619	-0.672596	0.115499	0.00850517	-0.134835	-0.396579	0.0444159	60.695	613.079	10.211	0	12.6342	976.617	1.194	32.365	0.518	6.192	223.381	59.3052	1.583	0.2	0	0	0
10-F-1-3-1-Y-Y-Y.wav	6854	female	10	F	1	1	1	-0.37618	34	408.925	554.135	305.324	-79.78	0.145	6.969	1.161	64.695	30.859	1.02	0.1	0.01	-3.60063	12.6342	1185.04	3761.81	0.361619	-0.672596	0.115499	0.00850517	-0.134835	-0.396579	0.0444159	60.695	613.079	10.211	0	12.6342	976.617	1.194	32.365	0.518	6.192	223.381	59.3052	1.583	0.2	0	0	0
10-F-1-3-1-Y-Y-Y.wav	6859	female	10	F	1	1	1	-0.37618	32	408.925	554.135	305.324	-79.78	0.145	6.969	1.161	64.695	30.859	1.02	0.1	0.01	-3.60063	12.6342	1185.04	3761.81	0.361619	-0.672596	0.115499	0.00850517	-0.134835	-0.396579	0.0444159	60.695	613.079	10.211	0	12.6342	976.617	1.194	32.365	0.518	6.192	223.381	59.3052	1.583	0.2	0	0	0
10-F-1-3-1-Y-Y-Y.wav	6895	female	10	F	1	1	1	-0.37618	18	408.925	554.135	305.324	-79.78	0.145	6.969	1.161	64.695	30.859	1.02	0.1	0.01	-3.60063	12.6342	1185.04	3761.81	0.361619	-0.672596	0.115499	0.00850517	-0.134835	-0.396579	0.0444159	60.695	613.079	10.211	0	12.6342	976.617	1.194	32.365	0.518	6.192	223.381	59.3052	1.583	0.2	0	0	0
10-F-1-3-1-Y-Y-Y.wav	6905	female	10	F	1	1	1	-0.37618	82	408.925	554.135	305.324	-79.78	0.145	6.969	1.161	64.695	30.859	1.02	0.1	0.01	-3.60063	12.6342	1185.04	3761.81	0.361619	-0.672596	0.115499	0.00850517	-0.134835	-0.396579	0.0444159	60.695	613.079	10.211	0	12.6342	976.617	1.194	32.365	0.518	6.192	223.381	59.3052	1.583	0.2	0	0	0
10-F-1-3-1-Y-Y-Y.wav	6909	female	10	F	1	1	1	-0.37618	55	408.925	554.135	305.324	-79.78	0.145	6.969	1.161	64.695	30.859	1.02	0.1	0.01	-3.60063	12.6342	1185.04	3761.81	0.361619	-0.672596	0.115499	0.00850517	-0.134835	-0.396579	0.0444159	60.695	613.079	10.211	0	12.6342	976.617	1.194	32.365	0.518	6.192	223.381	59.3052	1.583	0.2	0	0	0
10-F-1-3-1-Y-Y-Y.wav	6910	female	10	F	1	1	1	-0.37618	57	408.925	554.135	305.324	-79.78	0.145	6.969	1.161	64.695	30.859	1.02	0.1	0.01	-3.60063	12.6342	1185.04	3761.81	0.361619	-0.672596	0.115499	0.00850517	-0.134835	-0.396579	0.0444159	60.695	613.079	10.211	0	12.6342	976.617	1.194	32.365	0.518	6.192	223.381	59.3052	1.583	0.2	0	0	0
10-F-1-3-1-Y-Y-Y.wav	6914	female	10	F	1	1	1	-0.37618	25	408.925	554.135	305.324	-79.78	0.145	6.969	1.161	64.695	30.859	1.02	0.1	0.01	-3.60063	12.6342	1185.04	3761.81	0.361619	-0.672596	0.115499	0.00850517	-0.134835	-0.396579	0.0444159	60.695	613.079	10.211	0	12.6342	976.617	1.194	32.365	0.518	6.192	223.381	59.3052	1.583	0.2	0	0	0
10-F-1-3-1-Y-Y-Y.wav	6919	female	10	F	1	1	1	-0.37618	22	408.925	554.135	305.324	-79.78	0.145	6.969	1.161	64.695	30.859	1.02	0.1	0.01	-3.60063	12.6342	1185.04	3761.81	0.361619	-0.672596	0.115499	0.00850517	-0.134835	-0.396579	0.0444159	60.695	613.079	10.211	0	12.6342	976.617	1.194	32.365	0.518	6.192	223.381	59.3052	1.583	0.2	0	0	0
10-F-1-3-1-Y-Y-Y.wav	6934	female	10	F	1	1	1	-0.37618	34	408.925	554.135	305.324	-79.78	0.145	6.969	1.161	64.695	30.859	1.02	0.1	0.01	-3.60063	12.6342	1185.04	3761.81	0.361619	-0.672596	0.115499	0.00850517	-0.134835	-0.396579	0.0444159	60.695	613.079	10.211	0	12.6342	976.617	1.194	32.365	0.518	6.192	223.381	59.3052	1.583	0.2	0	0	0
10-F-1-3-1-Y-Y-Y.wav	6937	female	10	F	1	1	1	-0.37618	25	408.925	554.135	305.324	-79.78	0.145	6.969	1.161	64.695	30.859	1.02	0.1	0.01	-3.60063	12.6342	1185.04	3761.81	0.361619	-0.672596	0.115499	0.00850517	-0.134835	-0.396579	0.0444159	60.695	613.079	10.211	0	12.6342	976.617	1.194	32.365	0.518	6.192	223.381	59.3052	1.583	0.2	0	0	0
10-F-1-3-1-Y-Y-Y.wav	6939	female	10	F	1	1	1	-0.37618	66	408.925	554.135	305.324	-79.78	0.145	6.969	1.161	64.695	30.859	1.02	0.1	0.01	-3.60063	12.6342	1185.04	3761.81	0.361619	-0.672596	0.115499	0.00850517	-0.134835	-0.396579	0.0444159	60.695	613.079	10.211	0	12.6342	976.617	1.194	32.365	0.518	6.192	223.381	59.3052	1.583	0.2	0	0	0
10-F-1-3-1-Y-Y-Y.wav	6940	female	10	F	1	1	1	-0.37618	58	408.925	554.135	305.324	-79.78	0.145	6.969	1.161	64.695	30.859	1.02	0.1	0.01	-3.60063	12.6342	1185.04	3761.81	0.361619	-0.672596	0.115499	0.00850517	-0.134835	-0.396579	0.0444159	60.695	613.079	10.211	0	12.6342	976.617	1.194	32.365	0.518	6.192	223.381	59.3052	1.583	0.2	0	0	0
10-F-1-3-1-Y-Y-Y.wav	6942	female	10	F	1	1	1	-0.37618	54	408.925	554.135	305.324	-79.78	0.145	6.969	1.161	64.695	30.859	1.02	0.1	0.01	-3.60063	12.6342	1185.04	3761.81	0.361619	-0.672596	0.115499	0.00850517	-0.134835	-0.396579	0.0444159	60.695	613.079	10.211	0	12.6342	976.617	1.194	32.365	0.518	6.192	223.381	59.3052	1.583	0.2	0	0	0
10-F-1-3-1-Y-Y-Y.wav	6946	female	10	F	1	1	1	-0.37618	26	408.925	554.135	305.324	-79.78	0.145	6.969	1.161	64.695	30.859	1.02	0.1	0.01	-3.60063	12.6342	1185.04	3761.81	0.361619	-0.672596	0.115499	0.00850517	-0.134835	-0.396579	0.0444159	60.695	613.079	10.211	0	12.6342	976.617	1.194	32.365	0.518	6.192	223.381	59.3052	1.583	0.2	0	0	0
10-F-1-3-1-Y-Y-Y.wav	6956	female	10	F	1	1	1	-0.37618	67	408.925	554.135	305.324	-79.78	0.145	6.969	1.161	64.695	30.859	1.02	0.1	0.01	-3.60063	12.6342	1185.04	3761.81	0.361619	-0.672596	0.115499	0.00850517	-0.134835	-0.396579	0.0444159	60.695	613.079	10.211	0	12.6342	976.617	1.194	32.365	0.518	6.192	223.381	59.3052	1.583	0.2	0	0	0
10-F-1-3-1-Y-Y-Y.wav	6539	male	10	F	1	1	1	-0.37618	55	408.925	554.135	305.324	-79.78	0.145	6.969	1.161	64.695	30.859	1.02	0.1	0.01	-3.60063	12.6342	1185.04	3761.81	0.361619	-0.672596	0.115499	0.00850517	-0.134835	-0.396579	0.0444159	60.695	613.079	10.211	0	12.6342	976.617	1.194	32.365	0.518	6.192	223.381	59.3052	1.583	0.2	0	0	0
10-F-1-3-1-Y-Y-Y.wav	6540	male	10	F	1	1	1	-0.37618	43	408.925	554.135	305.324	-79.78	0.145	6.969	1.161	64.695	30.859	1.02	0.1	0.01	-3.60063	12.6342	1185.04	3761.81	0.361619	-0.672596	0.115499	0.00850517	-0.134835	-0.396579	0.0444159	60.695	613.079	10.211	0	12.6342	976.617	1.194	32.365	0.518	6.192	223.381	59.3052	1.583	0.2	0	0	0
10-F-1-3-1-Y-Y-Y.wav	6541	male	10	F	1	1	1	-0.37618	65	408.925	554.135	305.324	-79.78	0.145	6.969	1.161	64.695	30.859	1.02	0.1	0.01	-3.60063	12.6342	1185.04	3761.81	0.361619	-0.672596	0.115499	0.00850517	-0.134835	-0.396579	0.0444159	60.695	613.079	10.211	0	12.6342	976.617	1.194	32.365	0.518	6.192	223.381	59.3052	1.583	0.2	0	0	0
10-F-1-3-1-Y-Y-Y.wav	6549	male	10	F	1	1	1	-0.37618	28	408.925	554.135	305.324	-79.78	0.145	6.969	1.161	64.695	30.859	1.02	0.1	0.01	-3.60063	12.6342	1185.04	3761.81	0.361619	-0.672596	0.115499	0.00850517	-0.134835	-0.396579	0.0444159	60.695	613.079	10.211	0	12.6342	976.617	1.194	32.365	0.518	6.192	223.381	59.3052	1.583	0.2	0	0	0
10-F-1-3-1-Y-Y-Y.wav	6556	male	10	F	1	1	1	-0.37618	80	408.925	554.135	305.324	-79.78	0.145	6.969	1.161	64.695	30.859	1.02	0.1	0.01	-3.60063	12.6342	1185.04	3761.81	0.361619	-0.672596	0.115499	0.00850517	-0.134835	-0.396579	0.0444159	60.695	613.079	10.211	0	12.6342	976.617	1.194	32.365	0.518	6.192	223.381	59.3052	1.583	0.2	0	0	0
10-F-1-3-1-Y-Y-Y.wav	6597	male	10	F	1	1	1	-0.37618	17	408.925	554.135	305.324	-79.78	0.145	6.969	1.161	64.695	30.859	1.02	0.1	0.01	-3.60063	12.6342	1185.04	3761.81	0.361619	-0.672596	0.115499	0.00850517	-0.134835	-0.396579	0.0444159	60.695	613.079	10.211	0	12.6342	976.617	1.194	32.365	0.518	6.192	223.381	59.3052	1.583	0.2	0	0	0
10-F-1-3-1-Y-Y-Y.wav	6602	male	10	F	1	1	1	-0.37618	45	408.925	554.135	305.324	-79.78	0.145	6.969	1.161	64.695	30.859	1.02	0.1	0.01	-3.60063	12.6342	1185.04	3761.81	0.361619	-0.672596	0.115499	0.00850517	-0.134835	-0.396579	0.0444159	60.695	613.079	10.211	0	12.6342	976.617	1.194	32.365	0.518	6.192	223.381	59.3052	1.583	0.2	0	0	0
10-F-1-3-1-Y-Y-Y.wav	6603	male	10	F	1	1	1	-0.37618	61	408.925	554.135	305.324	-79.78	0.145	6.969	1.161	64.695	30.859	1.02	0.1	0.01	-3.60063	12.6342	1185.04	3761.81	0.361619	-0.672596	0.115499	0.00850517	-0.134835	-0.396579	0.0444159	60.695	613.079	10.211	0	12.6342	976.617	1.194	32.365	0.518	6.192	223.381	59.3052	1.583	0.2	0	0	0
10-F-1-3-1-Y-Y-Y.wav	6604	male	10	F	1	1	1	-0.37618	16	408.925	554.135	305.324	-79.78	0.145	6.969	1.161	64.695	30.859	1.02	0.1	0.01	-3.60063	12.6342	1185.04	3761.81	0.361619	-0.672596	0.115499	0.00850517	-0.134835	-0.396579	0.0444159	60.695	613.079	10.211	0	12.6342	976.617	1.194	32.365	0.518	6.192	223.381	59.3052	1.583	0.2	0	0	0
10-F-1-3-1-Y-Y-Y.wav	6606	male	10	F	1	1	1	-0.37618	23	408.925	554.135	305.324	-79.78	0.145	6.969	1.161	64.695	30.859	1.02	0.1	0.01	-3.60063	12.6342	1185.04	3761.81	0.361619	-0.672596	0.115499	0.00850517	-0.134835	-0.396579	0.0444159	60.695	613.079	10.211	0	12.6342	976.617	1.194	32.365	0.518	6.192	223.381	59.3052	1.583	0.2	0	0	0
10-F-1-3-1-Y-Y-Y.wav	6607	male	10	F	1	1	1	-0.37618	46	408.925	554.135	305.324	-79.78	0.145	6.969	1.161	64.695	30.859	1.02	0.1	0.01	-3.60063	12.6342	1185.04	3761.81	0.361619	-0.672596	0.115499	0.00850517	-0.134835	-0.396579	0.0444159	60.695	613.079	10.211	0	12.6342	976.617	1.194	32.365	0.518	6.192	223.381	59.3052	1.583	0.2	0	0	0
10-F-1-3-1-Y-Y-Y.wav	6609	male	10	F	1	1	1	-0.37618	84	408.925	554.135	305.324	-79.78	0.145	6.969	1.161	64.695	30.859	1.02	0.1	0.01	-3.60063	12.6342	1185.04	3761.81	0.361619	-0.672596	0.115499	0.00850517	-0.134835	-0.396579	0.0444159	60.695	613.079	10.211	0	12.6342	976.617	1.194	32.365	0.518	6.192	223.381	59.3052	1.583	0.2	0	0	0
10-F-1-3-1-Y-Y-Y.wav	6612	male	10	F	1	1	1	-0.37618	56	408.925	554.135	305.324	-79.78	0.145	6.969	1.161	64.695	30.859	1.02	0.1	0.01	-3.60063	12.6342	1185.04	3761.81	0.361619	-0.672596	0.115499	0.00850517	-0.134835	-0.396579	0.0444159	60.695	613.079	10.211	0	12.6342	976.617	1.194	32.365	0.518	6.192	223.381	59.3052	1.583	0.2	0	0	0
10-F-1-3-1-Y-Y-Y.wav	6613	male	10	F	1	1	1	-0.37618	42	408.925	554.135	305.324	-79.78	0.145	6.969	1.161	64.695	30.859	1.02	0.1	0.01	-3.60063	12.6342	1185.04	3761.81	0.361619	-0.672596	0.115499	0.00850517	-0.134835	-0.396579	0.0444159	60.695	613.079	10.211	0	12.6342	976.617	1.194	32.365	0.518	6.192	223.381	59.3052	1.583	0.2	0	0	0
10-F-1-3-1-Y-Y-Y.wav	6615	male	10	F	1	1	1	-0.37618	90	408.925	554.135	305.324	-79.78	0.145	6.969	1.161	64.695	30.859	1.02	0.1	0.01	-3.60063	12.6342	1185.04	3761.81	0.361619	-0.672596	0.115499	0.00850517	-0.134835	-0.396579	0.0444159	60.695	613.079	10.211	0	12.6342	976.617	1.194	32.365	0.518	6.192	223.381	59.3052	1.583	0.2	0	0	0
10-F-1-3-1-Y-Y-Y.wav	6617	male	10	F	1	1	1	-0.37618	36	408.925	554.135	305.324	-79.78	0.145	6.969	1.161	64.695	30.859	1.02	0.1	0.01	-3.60063	12.6342	1185.04	3761.81	0.361619	-0.672596	0.115499	0.00850517	-0.134835	-0.396579	0.0444159	60.695	613.079	10.211	0	12.6342	976.617	1.194	32.365	0.518	6.192	223.381	59.3052	1.583	0.2	0	0	0
10-F-1-3-1-Y-Y-Y.wav	6622	male	10	F	1	1	1	-0.37618	54	408.925	554.135	305.324	-79.78	0.145	6.969	1.161	64.695	30.859	1.02	0.1	0.01	-3.60063	12.6342	1185.04	3761.81	0.361619	-0.672596	0.115499	0.00850517	-0.134835	-0.396579	0.0444159	60.695	613.079	10.211	0	12.6342	976.617	1.194	32.365	0.518	6.192	223.381	59.3052	1.583	0.2	0	0	0
10-F-1-3-1-Y-Y-Y.wav	6623	male	10	F	1	1	1	-0.37618	55	408.925	554.135	305.324	-79.78	0.145	6.969	1.161	64.695	30.859	1.02	0.1	0.01	-3.60063	12.6342	1185.04	3761.81	0.361619	-0.672596	0.115499	0.00850517	-0.134835	-0.396579	0.0444159	60.695	613.079	10.211	0	12.6342	976.617	1.194	32.365	0.518	6.192	223.381	59.3052	1.583	0.2	0	0	0
10-F-1-3-1-Y-Y-Y.wav	6628	male	10	F	1	1	1	-0.37618	70	408.925	554.135	305.324	-79.78	0.145	6.969	1.161	64.695	30.859	1.02	0.1	0.01	-3.60063	12.6342	1185.04	3761.81	0.361619	-0.672596	0.115499	0.00850517	-0.134835	-0.396579	0.0444159	60.695	613.079	10.211	0	12.6342	976.617	1.194	32.365	0.518	6.192	223.381	59.3052	1.583	0.2	0	0	0
10-F-1-3-1-Y-Y-Y.wav	6631	male	10	F	1	1	1	-0.37618	13	408.925	554.135	305.324	-79.78	0.145	6.969	1.161	64.695	30.859	1.02	0.1	0.01	-3.60063	12.6342	1185.04	3761.81	0.361619	-0.672596	0.115499	0.00850517	-0.134835	-0.396579	0.0444159	60.695	613.079	10.211	0	12.6342	976.617	1.194	32.365	0.518	6.192	223.381	59.3052	1.583	0.2	0	0	0
10-F-1-3-1-Y-Y-Y.wav	6633	male	10	F	1	1	1	-0.37618	21	408.925	554.135	305.324	-79.78	0.145	6.969	1.161	64.695	30.859	1.02	0.1	0.01	-3.60063	12.6342	1185.04	3761.81	0.361619	-0.672596	0.115499	0.00850517	-0.134835	-0.396579	0.0444159	60.695	613.079	10.211	0	12.6342	976.617	1.194	32.365	0.518	6.192	223.381	59.3052	1.583	0.2	0	0	0
10-F-1-3-1-Y-Y-Y.wav	6635	male	10	F	1	1	1	-0.37618	55	408.925	554.135	305.324	-79.78	0.145	6.969	1.161	64.695	30.859	1.02	0.1	0.01	-3.60063	12.6342	1185.04	3761.81	0.361619	-0.672596	0.115499	0.00850517	-0.134835	-0.396579	0.0444159	60.695	613.079	10.211	0	12.6342	976.617	1.194	32.365	0.518	6.192	223.381	59.3052	1.583	0.2	0	0	0
10-F-1-3-1-Y-Y-Y.wav	6636	male	10	F	1	1	1	-0.37618	47	408.925	554.135	305.324	-79.78	0.145	6.969	1.161	64.695	30.859	1.02	0.1	0.01	-3.60063	12.6342	1185.04	3761.81	0.361619	-0.672596	0.115499	0.00850517	-0.134835	-0.396579	0.0444159	60.695	613.079	10.211	0	12.6342	976.617	1.194	32.365	0.518	6.192	223.381	59.3052	1.583	0.2	0	0	0
10-F-1-3-1-Y-Y-Y.wav	6637	male	10	F	1	1	1	-0.37618	43	408.925	554.135	305.324	-79.78	0.145	6.969	1.161	64.695	30.859	1.02	0.1	0.01	-3.60063	12.6342	1185.04	3761.81	0.361619	-0.672596	0.115499	0.00850517	-0.134835	-0.396579	0.0444159	60.695	613.079	10.211	0	12.6342	976.617	1.194	32.365	0.518	6.192	223.381	59.3052	1.583	0.2	0	0	0
10-F-1-3-1-Y-Y-Y.wav	6638	male	10	F	1	1	1	-0.37618	49	408.925	554.135	305.324	-79.78	0.145	6.969	1.161	64.695	30.859	1.02	0.1	0.01	-3.60063	12.6342	1185.04	3761.81	0.361619	-0.672596	0.115499	0.00850517	-0.134835	-0.396579	0.0444159	60.695	613.079	10.211	0	12.6342	976.617	1.194	32.365	0.518	6.192	223.381	59.3052	1.583	0.2	0	0	0
10-F-1-3-1-Y-Y-Y.wav	6639	male	10	F	1	1	1	-0.37618	54	408.925	554.135	305.324	-79.78	0.145	6.969	1.161	64.695	30.859	1.02	0.1	0.01	-3.60063	12.6342	1185.04	3761.81	0.361619	-0.672596	0.115499	0.00850517	-0.134835	-0.396579	0.0444159	60.695	613.079	10.211	0	12.6342	976.617	1.194	32.365	0.518	6.192	223.381	59.3052	1.583	0.2	0	0	0
10-F-1-3-1-Y-Y-Y.wav	6801	male	10	F	1	1	1	-0.37618	14	408.925	554.135	305.324	-79.78	0.145	6.969	1.161	64.695	30.859	1.02	0.1	0.01	-3.60063	12.6342	1185.04	3761.81	0.361619	-0.672596	0.115499	0.00850517	-0.134835	-0.396579	0.0444159	60.695	613.079	10.211	0	12.6342	976.617	1.194	32.365	0.518	6.192	223.381	59.3052	1.583	0.2	0	0	0
10-F-1-3-1-Y-Y-Y.wav	6802	male	10	F	1	1	1	-0.37618	37	408.925	554.135	305.324	-79.78	0.145	6.969	1.161	64.695	30.859	1.02	0.1	0.01	-3.60063	12.6342	1185.04	3761.81	0.361619	-0.672596	0.115499	0.00850517	-0.134835	-0.396579	0.0444159	60.695	613.079	10.211	0	12.6342	976.617	1.194	32.365	0.518	6.192	223.381	59.3052	1.583	0.2	0	0	0
10-F-1-3-1-Y-Y-Y.wav	6805	male	10	F	1	1	1	-0.37618	4	408.925	554.135	305.324	-79.78	0.145	6.969	1.161	64.695	30.859	1.02	0.1	0.01	-3.60063	12.6342	1185.04	3761.81	0.361619	-0.672596	0.115499	0.00850517	-0.134835	-0.396579	0.0444159	60.695	613.079	10.211	0	12.6342	976.617	1.194	32.365	0.518	6.192	223.381	59.3052	1.583	0.2	0	0	0
10-F-1-3-1-Y-Y-Y.wav	6814	male	10	F	1	1	1	-0.37618	50	408.925	554.135	305.324	-79.78	0.145	6.969	1.161	64.695	30.859	1.02	0.1	0.01	-3.60063	12.6342	1185.04	3761.81	0.361619	-0.672596	0.115499	0.00850517	-0.134835	-0.396579	0.0444159	60.695	613.079	10.211	0	12.6342	976.617	1.194	32.365	0.518	6.192	223.381	59.3052	1.583	0.2	0	0	0
10-F-1-3-1-Y-Y-Y.wav	6815	male	10	F	1	1	1	-0.37618	31	408.925	554.135	305.324	-79.78	0.145	6.969	1.161	64.695	30.859	1.02	0.1	0.01	-3.60063	12.6342	1185.04	3761.81	0.361619	-0.672596	0.115499	0.00850517	-0.134835	-0.396579	0.0444159	60.695	613.079	10.211	0	12.6342	976.617	1.194	32.365	0.518	6.192	223.381	59.3052	1.583	0.2	0	0	0
10-F-1-3-1-Y-Y-Y.wav	6828	male	10	F	1	1	1	-0.37618	11	408.925	554.135	305.324	-79.78	0.145	6.969	1.161	64.695	30.859	1.02	0.1	0.01	-3.60063	12.6342	1185.04	3761.81	0.361619	-0.672596	0.115499	0.00850517	-0.134835	-0.396579	0.0444159	60.695	613.079	10.211	0	12.6342	976.617	1.194	32.365	0.518	6.192	223.381	59.3052	1.583	0.2	0	0	0
10-F-1-3-1-Y-Y-Y.wav	6830	male	10	F	1	1	1	-0.37618	32	408.925	554.135	305.324	-79.78	0.145	6.969	1.161	64.695	30.859	1.02	0.1	0.01	-3.60063	12.6342	1185.04	3761.81	0.361619	-0.672596	0.115499	0.00850517	-0.134835	-0.396579	0.0444159	60.695	613.079	10.211	0	12.6342	976.617	1.194	32.365	0.518	6.192	223.381	59.3052	1.583	0.2	0	0	0
10-F-1-3-1-Y-Y-Y.wav	6835	male	10	F	1	1	1	-0.37618	36	408.925	554.135	305.324	-79.78	0.145	6.969	1.161	64.695	30.859	1.02	0.1	0.01	-3.60063	12.6342	1185.04	3761.81	0.361619	-0.672596	0.115499	0.00850517	-0.134835	-0.396579	0.0444159	60.695	613.079	10.211	0	12.6342	976.617	1.194	32.365	0.518	6.192	223.381	59.3052	1.583	0.2	0	0	0
10-F-1-3-1-Y-Y-Y.wav	6844	male	10	F	1	1	1	-0.37618	9	408.925	554.135	305.324	-79.78	0.145	6.969	1.161	64.695	30.859	1.02	0.1	0.01	-3.60063	12.6342	1185.04	3761.81	0.361619	-0.672596	0.115499	0.00850517	-0.134835	-0.396579	0.0444159	60.695	613.079	10.211	0	12.6342	976.617	1.194	32.365	0.518	6.192	223.381	59.3052	1.583	0.2	0	0	0
10-F-1-3-1-Y-Y-Y.wav	6849	male	10	F	1	1	1	-0.37618	4	408.925	554.135	305.324	-79.78	0.145	6.969	1.161	64.695	30.859	1.02	0.1	0.01	-3.60063	12.6342	1185.04	3761.81	0.361619	-0.672596	0.115499	0.00850517	-0.134835	-0.396579	0.0444159	60.695	613.079	10.211	0	12.6342	976.617	1.194	32.365	0.518	6.192	223.381	59.3052	1.583	0.2	0	0	0
10-F-1-3-1-Y-Y-Y.wav	6850	male	10	F	1	1	1	-0.37618	51	408.925	554.135	305.324	-79.78	0.145	6.969	1.161	64.695	30.859	1.02	0.1	0.01	-3.60063	12.6342	1185.04	3761.81	0.361619	-0.672596	0.115499	0.00850517	-0.134835	-0.396579	0.0444159	60.695	613.079	10.211	0	12.6342	976.617	1.194	32.365	0.518	6.192	223.381	59.3052	1.583	0.2	0	0	0
10-F-1-3-1-Y-Y-Y.wav	6896	male	10	F	1	1	1	-0.37618	34	408.925	554.135	305.324	-79.78	0.145	6.969	1.161	64.695	30.859	1.02	0.1	0.01	-3.60063	12.6342	1185.04	3761.81	0.361619	-0.672596	0.115499	0.00850517	-0.134835	-0.396579	0.0444159	60.695	613.079	10.211	0	12.6342	976.617	1.194	32.365	0.518	6.192	223.381	59.3052	1.583	0.2	0	0	0
10-F-1-3-1-Y-Y-Y.wav	6898	male	10	F	1	1	1	-0.37618	37	408.925	554.135	305.324	-79.78	0.145	6.969	1.161	64.695	30.859	1.02	0.1	0.01	-3.60063	12.6342	1185.04	3761.81	0.361619	-0.672596	0.115499	0.00850517	-0.134835	-0.396579	0.0444159	60.695	613.079	10.211	0	12.6342	976.617	1.194	32.365	0.518	6.192	223.381	59.3052	1.583	0.2	0	0	0
10-F-1-3-1-Y-Y-Y.wav	6901	male	10	F	1	1	1	-0.37618	35	408.925	554.135	305.324	-79.78	0.145	6.969	1.161	64.695	30.859	1.02	0.1	0.01	-3.60063	12.6342	1185.04	3761.81	0.361619	-0.672596	0.115499	0.00850517	-0.134835	-0.396579	0.0444159	60.695	613.079	10.211	0	12.6342	976.617	1.194	32.365	0.518	6.192	223.381	59.3052	1.583	0.2	0	0	0
10-F-1-3-1-Y-Y-Y.wav	6922	male	10	F	1	1	1	-0.37618	45	408.925	554.135	305.324	-79.78	0.145	6.969	1.161	64.695	30.859	1.02	0.1	0.01	-3.60063	12.6342	1185.04	3761.81	0.361619	-0.672596	0.115499	0.00850517	-0.134835	-0.396579	0.0444159	60.695	613.079	10.211	0	12.6342	976.617	1.194	32.365	0.518	6.192	223.381	59.3052	1.583	0.2	0	0	0
10-F-1-3-1-Y-Y-Y.wav	6957	male	10	F	1	1	1	-0.37618	24	408.925	554.135	305.324	-79.78	0.145	6.969	1.161	64.695	30.859	1.02	0.1	0.01	-3.60063	12.6342	1185.04	3761.81	0.361619	-0.672596	0.115499	0.00850517	-0.134835	-0.396579	0.0444159	60.695	613.079	10.211	0	12.6342	976.617	1.194	32.365	0.518	6.192	223.381	59.3052	1.583	0.2	0	0	0
10-F-1-3-2-Y-Y-Y.wav	6542	female	10	F	1	2	2	-0.37618	33	452.2	528.719	292.389	113.02	0.134	2.419	0.403	65.745	18.24	0.664	0.164	0.016	-4.5847	0	1058.17	4008.91	0.361619	-0.839205	0.775313	-0.548665	1.5103	0.183599	-1.1201	69.745	274.327	5.213	58.7838	58.7838	971.488	1.074	27.292	1.928	4.629	137.238	60.6508	1.48	0	0	0.87	0
10-F-1-3-2-Y-Y-Y.wav	6543	female	10	F	1	2	2	-0.37618	57	452.2	528.719	292.389	113.02	0.134	2.419	0.403	65.745	18.24	0.664	0.164	0.016	-4.5847	0	1058.17	4008.91	0.361619	-0.839205	0.775313	-0.548665	1.5103	0.183599	-1.1201	69.745	274.327	5.213	58.7838	58.7838	971.488	1.074	27.292	1.928	4.629	137.238	60.6508	1.48	0	0	0.87	0
10-F-1-3-2-Y-Y-Y.wav	6544	female	10	F	1	2	2	-0.37618	48	452.2	528.719	292.389	113.02	0.134	2.419	0.403	65.745	18.24	0.664	0.164	0.016	-4.5847	0	1058.17	4008.91	0.361619	-0.839205	0.775313	-0.548665	1.5103	0.183599	-1.1201	69.745	274.327	5.213	58.7838	58.7838	971.488	1.074	27.292	1.928	4.629	137.238	60.6508	1.48	0	0	0.87	0
10-F-1-3-2-Y-Y-Y.wav	6560	female	10	F	1	2	2	-0.37618	87	452.2	528.719	292.389	113.02	0.134	2.419	0.403	65.745	18.24	0.664	0.164	0.016	-4.5847	0	1058.17	4008.91	0.361619	-0.839205	0.775313	-0.548665	1.5103	0.183599	-1.1201	69.745	274.327	5.213	58.7838	58.7838	971.488	1.074	27.292	1.928	4.629	137.238	60.6508	1.48	0	0	0.87	0
10-F-1-3-2-Y-Y-Y.wav	6624	female	10	F	1	2	2	-0.37618	87	452.2	528.719	292.389	113.02	0.134	2.419	0.403	65.745	18.24	0.664	0.164	0.016	-4.5847	0	1058.17	4008.91	0.361619	-0.839205	0.775313	-0.548665	1.5103	0.183599	-1.1201	69.745	274.327	5.213	58.7838	58.7838	971.488	1.074	27.292	1.928	4.629	137.238	60.6508	1.48	0	0	0.87	0
10-F-1-3-2-Y-Y-Y.wav	6626	female	10	F	1	2	2	-0.37618	81	452.2	528.719	292.389	113.02	0.134	2.419	0.403	65.745	18.24	0.664	0.164	0.016	-4.5847	0	1058.17	4008.91	0.361619	-0.839205	0.775313	-0.548665	1.5103	0.183599	-1.1201	69.745	274.327	5.213	58.7838	58.7838	971.488	1.074	27.292	1.928	4.629	137.238	60.6508	1.48	0	0	0.87	0
10-F-1-3-2-Y-Y-Y.wav	6627	female	10	F	1	2	2	-0.37618	21	452.2	528.719	292.389	113.02	0.134	2.419	0.403	65.745	18.24	0.664	0.164	0.016	-4.5847	0	1058.17	4008.91	0.361619	-0.839205	0.775313	-0.548665	1.5103	0.183599	-1.1201	69.745	274.327	5.213	58.7838	58.7838	971.488	1.074	27.292	1.928	4.629	137.238	60.6508	1.48	0	0	0.87	0
10-F-1-3-2-Y-Y-Y.wav	6630	female	10	F	1	2	2	-0.37618	8	452.2	528.719	292.389	113.02	0.134	2.419	0.403	65.745	18.24	0.664	0.164	0.016	-4.5847	0	1058.17	4008.91	0.361619	-0.839205	0.775313	-0.548665	1.5103	0.183599	-1.1201	69.745	274.327	5.213	58.7838	58.7838	971.488	1.074	27.292	1.928	4.629	137.238	60.6508	1.48	0	0	0.87	0
10-F-1-3-2-Y-Y-Y.wav	6662	female	10	F	1	2	2	-0.37618	53	452.2	528.719	292.389	113.02	0.134	2.419	0.403	65.745	18.24	0.664	0.164	0.016	-4.5847	0	1058.17	4008.91	0.361619	-0.839205	0.775313	-0.548665	1.5103	0.183599	-1.1201	69.745	274.327	5.213	58.7838	58.7838	971.488	1.074	27.292	1.928	4.629	137.238	60.6508	1.48	0	0	0.87	0
10-F-1-3-2-Y-Y-Y.wav	6786	female	10	F	1	2	2	-0.37618	49	452.2	528.719	292.389	113.02	0.134	2.419	0.403	65.745	18.24	0.664	0.164	0.016	-4.5847	0	1058.17	4008.91	0.361619	-0.839205	0.775313	-0.548665	1.5103	0.183599	-1.1201	69.745	274.327	5.213	58.7838	58.7838	971.488	1.074	27.292	1.928	4.629	137.238	60.6508	1.48	0	0	0.87	0
10-F-1-3-2-Y-Y-Y.wav	6787	female	10	F	1	2	2	-0.37618	69	452.2	528.719	292.389	113.02	0.134	2.419	0.403	65.745	18.24	0.664	0.164	0.016	-4.5847	0	1058.17	4008.91	0.361619	-0.839205	0.775313	-0.548665	1.5103	0.183599	-1.1201	69.745	274.327	5.213	58.7838	58.7838	971.488	1.074	27.292	1.928	4.629	137.238	60.6508	1.48	0	0	0.87	0
10-F-1-3-2-Y-Y-Y.wav	6788	female	10	F	1	2	2	-0.37618	91	452.2	528.719	292.389	113.02	0.134	2.419	0.403	65.745	18.24	0.664	0.164	0.016	-4.5847	0	1058.17	4008.91	0.361619	-0.839205	0.775313	-0.548665	1.5103	0.183599	-1.1201	69.745	274.327	5.213	58.7838	58.7838	971.488	1.074	27.292	1.928	4.629	137.238	60.6508	1.48	0	0	0.87	0
10-F-1-3-2-Y-Y-Y.wav	6791	female	10	F	1	2	2	-0.37618	57	452.2	528.719	292.389	113.02	0.134	2.419	0.403	65.745	18.24	0.664	0.164	0.016	-4.5847	0	1058.17	4008.91	0.361619	-0.839205	0.775313	-0.548665	1.5103	0.183599	-1.1201	69.745	274.327	5.213	58.7838	58.7838	971.488	1.074	27.292	1.928	4.629	137.238	60.6508	1.48	0	0	0.87	0
10-F-1-3-2-Y-Y-Y.wav	6792	female	10	F	1	2	2	-0.37618	28	452.2	528.719	292.389	113.02	0.134	2.419	0.403	65.745	18.24	0.664	0.164	0.016	-4.5847	0	1058.17	4008.91	0.361619	-0.839205	0.775313	-0.548665	1.5103	0.183599	-1.1201	69.745	274.327	5.213	58.7838	58.7838	971.488	1.074	27.292	1.928	4.629	137.238	60.6508	1.48	0	0	0.87	0
10-F-1-3-2-Y-Y-Y.wav	6795	female	10	F	1	2	2	-0.37618	58	452.2	528.719	292.389	113.02	0.134	2.419	0.403	65.745	18.24	0.664	0.164	0.016	-4.5847	0	1058.17	4008.91	0.361619	-0.839205	0.775313	-0.548665	1.5103	0.183599	-1.1201	69.745	274.327	5.213	58.7838	58.7838	971.488	1.074	27.292	1.928	4.629	137.238	60.6508	1.48	0	0	0.87	0
10-F-1-3-2-Y-Y-Y.wav	6796	female	10	F	1	2	2	-0.37618	23	452.2	528.719	292.389	113.02	0.134	2.419	0.403	65.745	18.24	0.664	0.164	0.016	-4.5847	0	1058.17	4008.91	0.361619	-0.839205	0.775313	-0.548665	1.5103	0.183599	-1.1201	69.745	274.327	5.213	58.7838	58.7838	971.488	1.074	27.292	1.928	4.629	137.238	60.6508	1.48	0	0	0.87	0
10-F-1-3-2-Y-Y-Y.wav	6798	female	10	F	1	2	2	-0.37618	79	452.2	528.719	292.389	113.02	0.134	2.419	0.403	65.745	18.24	0.664	0.164	0.016	-4.5847	0	1058.17	4008.91	0.361619	-0.839205	0.775313	-0.548665	1.5103	0.183599	-1.1201	69.745	274.327	5.213	58.7838	58.7838	971.488	1.074	27.292	1.928	4.629	137.238	60.6508	1.48	0	0	0.87	0
10-F-1-3-2-Y-Y-Y.wav	6811	female	10	F	1	2	2	-0.37618	32	452.2	528.719	292.389	113.02	0.134	2.419	0.403	65.745	18.24	0.664	0.164	0.016	-4.5847	0	1058.17	4008.91	0.361619	-0.839205	0.775313	-0.548665	1.5103	0.183599	-1.1201	69.745	274.327	5.213	58.7838	58.7838	971.488	1.074	27.292	1.928	4.629	137.238	60.6508	1.48	0	0	0.87	0
10-F-1-3-2-Y-Y-Y.wav	6819	female	10	F	1	2	2	-0.37618	32	452.2	528.719	292.389	113.02	0.134	2.419	0.403	65.745	18.24	0.664	0.164	0.016	-4.5847	0	1058.17	4008.91	0.361619	-0.839205	0.775313	-0.548665	1.5103	0.183599	-1.1201	69.745	274.327	5.213	58.7838	58.7838	971.488	1.074	27.292	1.928	4.629	137.238	60.6508	1.48	0	0	0.87	0
10-F-1-3-2-Y-Y-Y.wav	6824	female	10	F	1	2	2	-0.37618	68	452.2	528.719	292.389	113.02	0.134	2.419	0.403	65.745	18.24	0.664	0.164	0.016	-4.5847	0	1058.17	4008.91	0.361619	-0.839205	0.775313	-0.548665	1.5103	0.183599	-1.1201	69.745	274.327	5.213	58.7838	58.7838	971.488	1.074	27.292	1.928	4.629	137.238	60.6508	1.48	0	0	0.87	0
10-F-1-3-2-Y-Y-Y.wav	6825	female	10	F	1	2	2	-0.37618	62	452.2	528.719	292.389	113.02	0.134	2.419	0.403	65.745	18.24	0.664	0.164	0.016	-4.5847	0	1058.17	4008.91	0.361619	-0.839205	0.775313	-0.548665	1.5103	0.183599	-1.1201	69.745	274.327	5.213	58.7838	58.7838	971.488	1.074	27.292	1.928	4.629	137.238	60.6508	1.48	0	0	0.87	0
10-F-1-3-2-Y-Y-Y.wav	6826	female	10	F	1	2	2	-0.37618	15	452.2	528.719	292.389	113.02	0.134	2.419	0.403	65.745	18.24	0.664	0.164	0.016	-4.5847	0	1058.17	4008.91	0.361619	-0.839205	0.775313	-0.548665	1.5103	0.183599	-1.1201	69.745	274.327	5.213	58.7838	58.7838	971.488	1.074	27.292	1.928	4.629	137.238	60.6508	1.48	0	0	0.87	0
10-F-1-3-2-Y-Y-Y.wav	6829	female	10	F	1	2	2	-0.37618	67	452.2	528.719	292.389	113.02	0.134	2.419	0.403	65.745	18.24	0.664	0.164	0.016	-4.5847	0	1058.17	4008.91	0.361619	-0.839205	0.775313	-0.548665	1.5103	0.183599	-1.1201	69.745	274.327	5.213	58.7838	58.7838	971.488	1.074	27.292	1.928	4.629	137.238	60.6508	1.48	0	0	0.87	0
10-F-1-3-2-Y-Y-Y.wav	6833	female	10	F	1	2	2	-0.37618	0	452.2	528.719	292.389	113.02	0.134	2.419	0.403	65.745	18.24	0.664	0.164	0.016	-4.5847	0	1058.17	4008.91	0.361619	-0.839205	0.775313	-0.548665	1.5103	0.183599	-1.1201	69.745	274.327	5.213	58.7838	58.7838	971.488	1.074	27.292	1.928	4.629	137.238	60.6508	1.48	0	0	0.87	0
10-F-1-3-2-Y-Y-Y.wav	6837	female	10	F	1	2	2	-0.37618	45	452.2	528.719	292.389	113.02	0.134	2.419	0.403	65.745	18.24	0.664	0.164	0.016	-4.5847	0	1058.17	4008.91	0.361619	-0.839205	0.775313	-0.548665	1.5103	0.183599	-1.1201	69.745	274.327	5.213	58.7838	58.7838	971.488	1.074	27.292	1.928	4.629	137.238	60.6508	1.48	0	0	0.87	0
10-F-1-3-2-Y-Y-Y.wav	6854	female	10	F	1	2	2	-0.37618	37	452.2	528.719	292.389	113.02	0.134	2.419	0.403	65.745	18.24	0.664	0.164	0.016	-4.5847	0	1058.17	4008.91	0.361619	-0.839205	0.775313	-0.548665	1.5103	0.183599	-1.1201	69.745	274.327	5.213	58.7838	58.7838	971.488	1.074	27.292	1.928	4.629	137.238	60.6508	1.48	0	0	0.87	0
10-F-1-3-2-Y-Y-Y.wav	6859	female	10	F	1	2	2	-0.37618	40	452.2	528.719	292.389	113.02	0.134	2.419	0.403	65.745	18.24	0.664	0.164	0.016	-4.5847	0	1058.17	4008.91	0.361619	-0.839205	0.775313	-0.548665	1.5103	0.183599	-1.1201	69.745	274.327	5.213	58.7838	58.7838	971.488	1.074	27.292	1.928	4.629	137.238	60.6508	1.48	0	0	0.87	0
10-F-1-3-2-Y-Y-Y.wav	6895	female	10	F	1	2	2	-0.37618	82	452.2	528.719	292.389	113.02	0.134	2.419	0.403	65.745	18.24	0.664	0.164	0.016	-4.5847	0	1058.17	4008.91	0.361619	-0.839205	0.775313	-0.548665	1.5103	0.183599	-1.1201	69.745	274.327	5.213	58.7838	58.7838	971.488	1.074	27.292	1.928	4.629	137.238	60.6508	1.48	0	0	0.87	0
10-F-1-3-2-Y-Y-Y.wav	6905	female	10	F	1	2	2	-0.37618	11	452.2	528.719	292.389	113.02	0.134	2.419	0.403	65.745	18.24	0.664	0.164	0.016	-4.5847	0	1058.17	4008.91	0.361619	-0.839205	0.775313	-0.548665	1.5103	0.183599	-1.1201	69.745	274.327	5.213	58.7838	58.7838	971.488	1.074	27.292	1.928	4.629	137.238	60.6508	1.48	0	0	0.87	0
10-F-1-3-2-Y-Y-Y.wav	6909	female	10	F	1	2	2	-0.37618	36	452.2	528.719	292.389	113.02	0.134	2.419	0.403	65.745	18.24	0.664	0.164	0.016	-4.5847	0	1058.17	4008.91	0.361619	-0.839205	0.775313	-0.548665	1.5103	0.183599	-1.1201	69.745	274.327	5.213	58.7838	58.7838	971.488	1.074	27.292	1.928	4.629	137.238	60.6508	1.48	0	0	0.87	0
10-F-1-3-2-Y-Y-Y.wav	6910	female	10	F	1	2	2	-0.37618	70	452.2	528.719	292.389	113.02	0.134	2.419	0.403	65.745	18.24	0.664	0.164	0.016	-4.5847	0	1058.17	4008.91	0.361619	-0.839205	0.775313	-0.548665	1.5103	0.183599	-1.1201	69.745	274.327	5.213	58.7838	58.7838	971.488	1.074	27.292	1.928	4.629	137.238	60.6508	1.48	0	0	0.87	0
10-F-1-3-2-Y-Y-Y.wav	6914	female	10	F	1	2	2	-0.37618	42	452.2	528.719	292.389	113.02	0.134	2.419	0.403	65.745	18.24	0.664	0.164	0.016	-4.5847	0	1058.17	4008.91	0.361619	-0.839205	0.775313	-0.548665	1.5103	0.183599	-1.1201	69.745	274.327	5.213	58.7838	58.7838	971.488	1.074	27.292	1.928	4.629	137.238	60.6508	1.48	0	0	0.87	0
10-F-1-3-2-Y-Y-Y.wav	6919	female	10	F	1	2	2	-0.37618	37	452.2	528.719	292.389	113.02	0.134	2.419	0.403	65.745	18.24	0.664	0.164	0.016	-4.5847	0	1058.17	4008.91	0.361619	-0.839205	0.775313	-0.548665	1.5103	0.183599	-1.1201	69.745	274.327	5.213	58.7838	58.7838	971.488	1.074	27.292	1.928	4.629	137.238	60.6508	1.48	0	0	0.87	0
10-F-1-3-2-Y-Y-Y.wav	6934	female	10	F	1	2	2	-0.37618	52	452.2	528.719	292.389	113.02	0.134	2.419	0.403	65.745	18.24	0.664	0.164	0.016	-4.5847	0	1058.17	4008.91	0.361619	-0.839205	0.775313	-0.548665	1.5103	0.183599	-1.1201	69.745	274.327	5.213	58.7838	58.7838	971.488	1.074	27.292	1.928	4.629	137.238	60.6508	1.48	0	0	0.87	0
10-F-1-3-2-Y-Y-Y.wav	6937	female	10	F	1	2	2	-0.37618	41	452.2	528.719	292.389	113.02	0.134	2.419	0.403	65.745	18.24	0.664	0.164	0.016	-4.5847	0	1058.17	4008.91	0.361619	-0.839205	0.775313	-0.548665	1.5103	0.183599	-1.1201	69.745	274.327	5.213	58.7838	58.7838	971.488	1.074	27.292	1.928	4.629	137.238	60.6508	1.48	0	0	0.87	0
10-F-1-3-2-Y-Y-Y.wav	6939	female	10	F	1	2	2	-0.37618	55	452.2	528.719	292.389	113.02	0.134	2.419	0.403	65.745	18.24	0.664	0.164	0.016	-4.5847	0	1058.17	4008.91	0.361619	-0.839205	0.775313	-0.548665	1.5103	0.183599	-1.1201	69.745	274.327	5.213	58.7838	58.7838	971.488	1.074	27.292	1.928	4.629	137.238	60.6508	1.48	0	0	0.87	0
10-F-1-3-2-Y-Y-Y.wav	6940	female	10	F	1	2	2	-0.37618	82	452.2	528.719	292.389	113.02	0.134	2.419	0.403	65.745	18.24	0.664	0.164	0.016	-4.5847	0	1058.17	4008.91	0.361619	-0.839205	0.775313	-0.548665	1.5103	0.183599	-1.1201	69.745	274.327	5.213	58.7838	58.7838	971.488	1.074	27.292	1.928	4.629	137.238	60.6508	1.48	0	0	0.87	0
10-F-1-3-2-Y-Y-Y.wav	6942	female	10	F	1	2	2	-0.37618	42	452.2	528.719	292.389	113.02	0.134	2.419	0.403	65.745	18.24	0.664	0.164	0.016	-4.5847	0	1058.17	4008.91	0.361619	-0.839205	0.775313	-0.548665	1.5103	0.183599	-1.1201	69.745	274.327	5.213	58.7838	58.7838	971.488	1.074	27.292	1.928	4.629	137.238	60.6508	1.48	0	0	0.87	0
10-F-1-3-2-Y-Y-Y.wav	6946	female	10	F	1	2	2	-0.37618	30	452.2	528.719	292.389	113.02	0.134	2.419	0.403	65.745	18.24	0.664	0.164	0.016	-4.5847	0	1058.17	4008.91	0.361619	-0.839205	0.775313	-0.548665	1.5103	0.183599	-1.1201	69.745	274.327	5.213	58.7838	58.7838	971.488	1.074	27.292	1.928	4.629	137.238	60.6508	1.48	0	0	0.87	0
10-F-1-3-2-Y-Y-Y.wav	6956	female	10	F	1	2	2	-0.37618	11	452.2	528.719	292.389	113.02	0.134	2.419	0.403	65.745	18.24	0.664	0.164	0.016	-4.5847	0	1058.17	4008.91	0.361619	-0.839205	0.775313	-0.548665	1.5103	0.183599	-1.1201	69.745	274.327	5.213	58.7838	58.7838	971.488	1.074	27.292	1.928	4.629	137.238	60.6508	1.48	0	0	0.87	0
10-F-1-3-2-Y-Y-Y.wav	6539	male	10	F	1	2	2	-0.37618	46	452.2	528.719	292.389	113.02	0.134	2.419	0.403	65.745	18.24	0.664	0.164	0.016	-4.5847	0	1058.17	4008.91	0.361619	-0.839205	0.775313	-0.548665	1.5103	0.183599	-1.1201	69.745	274.327	5.213	58.7838	58.7838	971.488	1.074	27.292	1.928	4.629	137.238	60.6508	1.48	0	0	0.87	0
10-F-1-3-2-Y-Y-Y.wav	6540	male	10	F	1	2	2	-0.37618	35	452.2	528.719	292.389	113.02	0.134	2.419	0.403	65.745	18.24	0.664	0.164	0.016	-4.5847	0	1058.17	4008.91	0.361619	-0.839205	0.775313	-0.548665	1.5103	0.183599	-1.1201	69.745	274.327	5.213	58.7838	58.7838	971.488	1.074	27.292	1.928	4.629	137.238	60.6508	1.48	0	0	0.87	0
10-F-1-3-2-Y-Y-Y.wav	6541	male	10	F	1	2	2	-0.37618	65	452.2	528.719	292.389	113.02	0.134	2.419	0.403	65.745	18.24	0.664	0.164	0.016	-4.5847	0	1058.17	4008.91	0.361619	-0.839205	0.775313	-0.548665	1.5103	0.183599	-1.1201	69.745	274.327	5.213	58.7838	58.7838	971.488	1.074	27.292	1.928	4.629	137.238	60.6508	1.48	0	0	0.87	0
10-F-1-3-2-Y-Y-Y.wav	6549	male	10	F	1	2	2	-0.37618	45	452.2	528.719	292.389	113.02	0.134	2.419	0.403	65.745	18.24	0.664	0.164	0.016	-4.5847	0	1058.17	4008.91	0.361619	-0.839205	0.775313	-0.548665	1.5103	0.183599	-1.1201	69.745	274.327	5.213	58.7838	58.7838	971.488	1.074	27.292	1.928	4.629	137.238	60.6508	1.48	0	0	0.87	0
10-F-1-3-2-Y-Y-Y.wav	6556	male	10	F	1	2	2	-0.37618	54	452.2	528.719	292.389	113.02	0.134	2.419	0.403	65.745	18.24	0.664	0.164	0.016	-4.5847	0	1058.17	4008.91	0.361619	-0.839205	0.775313	-0.548665	1.5103	0.183599	-1.1201	69.745	274.327	5.213	58.7838	58.7838	971.488	1.074	27.292	1.928	4.629	137.238	60.6508	1.48	0	0	0.87	0
10-F-1-3-2-Y-Y-Y.wav	6597	male	10	F	1	2	2	-0.37618	86	452.2	528.719	292.389	113.02	0.134	2.419	0.403	65.745	18.24	0.664	0.164	0.016	-4.5847	0	1058.17	4008.91	0.361619	-0.839205	0.775313	-0.548665	1.5103	0.183599	-1.1201	69.745	274.327	5.213	58.7838	58.7838	971.488	1.074	27.292	1.928	4.629	137.238	60.6508	1.48	0	0	0.87	0
10-F-1-3-2-Y-Y-Y.wav	6602	male	10	F	1	2	2	-0.37618	61	452.2	528.719	292.389	113.02	0.134	2.419	0.403	65.745	18.24	0.664	0.164	0.016	-4.5847	0	1058.17	4008.91	0.361619	-0.839205	0.775313	-0.548665	1.5103	0.183599	-1.1201	69.745	274.327	5.213	58.7838	58.7838	971.488	1.074	27.292	1.928	4.629	137.238	60.6508	1.48	0	0	0.87	0
10-F-1-3-2-Y-Y-Y.wav	6603	male	10	F	1	2	2	-0.37618	85	452.2	528.719	292.389	113.02	0.134	2.419	0.403	65.745	18.24	0.664	0.164	0.016	-4.5847	0	1058.17	4008.91	0.361619	-0.839205	0.775313	-0.548665	1.5103	0.183599	-1.1201	69.745	274.327	5.213	58.7838	58.7838	971.488	1.074	27.292	1.928	4.629	137.238	60.6508	1.48	0	0	0.87	0
10-F-1-3-2-Y-Y-Y.wav	6604	male	10	F	1	2	2	-0.37618	3	452.2	528.719	292.389	113.02	0.134	2.419	0.403	65.745	18.24	0.664	0.164	0.016	-4.5847	0	1058.17	4008.91	0.361619	-0.839205	0.775313	-0.548665	1.5103	0.183599	-1.1201	69.745	274.327	5.213	58.7838	58.7838	971.488	1.074	27.292	1.928	4.629	137.238	60.6508	1.48	0	0	0.87	0
10-F-1-3-2-Y-Y-Y.wav	6606	male	10	F	1	2	2	-0.37618	41	452.2	528.719	292.389	113.02	0.134	2.419	0.403	65.745	18.24	0.664	0.164	0.016	-4.5847	0	1058.17	4008.91	0.361619	-0.839205	0.775313	-0.548665	1.5103	0.183599	-1.1201	69.745	274.327	5.213	58.7838	58.7838	971.488	1.074	27.292	1.928	4.629	137.238	60.6508	1.48	0	0	0.87	0
10-F-1-3-2-Y-Y-Y.wav	6607	male	10	F	1	2	2	-0.37618	68	452.2	528.719	292.389	113.02	0.134	2.419	0.403	65.745	18.24	0.664	0.164	0.016	-4.5847	0	1058.17	4008.91	0.361619	-0.839205	0.775313	-0.548665	1.5103	0.183599	-1.1201	69.745	274.327	5.213	58.7838	58.7838	971.488	1.074	27.292	1.928	4.629	137.238	60.6508	1.48	0	0	0.87	0
10-F-1-3-2-Y-Y-Y.wav	6609	male	10	F	1	2	2	-0.37618	78	452.2	528.719	292.389	113.02	0.134	2.419	0.403	65.745	18.24	0.664	0.164	0.016	-4.5847	0	1058.17	4008.91	0.361619	-0.839205	0.775313	-0.548665	1.5103	0.183599	-1.1201	69.745	274.327	5.213	58.7838	58.7838	971.488	1.074	27.292	1.928	4.629	137.238	60.6508	1.48	0	0	0.87	0
10-F-1-3-2-Y-Y-Y.wav	6612	male	10	F	1	2	2	-0.37618	61	452.2	528.719	292.389	113.02	0.134	2.419	0.403	65.745	18.24	0.664	0.164	0.016	-4.5847	0	1058.17	4008.91	0.361619	-0.839205	0.775313	-0.548665	1.5103	0.183599	-1.1201	69.745	274.327	5.213	58.7838	58.7838	971.488	1.074	27.292	1.928	4.629	137.238	60.6508	1.48	0	0	0.87	0
10-F-1-3-2-Y-Y-Y.wav	6613	male	10	F	1	2	2	-0.37618	34	452.2	528.719	292.389	113.02	0.134	2.419	0.403	65.745	18.24	0.664	0.164	0.016	-4.5847	0	1058.17	4008.91	0.361619	-0.839205	0.775313	-0.548665	1.5103	0.183599	-1.1201	69.745	274.327	5.213	58.7838	58.7838	971.488	1.074	27.292	1.928	4.629	137.238	60.6508	1.48	0	0	0.87	0
10-F-1-3-2-Y-Y-Y.wav	6615	male	10	F	1	2	2	-0.37618	39	452.2	528.719	292.389	113.02	0.134	2.419	0.403	65.745	18.24	0.664	0.164	0.016	-4.5847	0	1058.17	4008.91	0.361619	-0.839205	0.775313	-0.548665	1.5103	0.183599	-1.1201	69.745	274.327	5.213	58.7838	58.7838	971.488	1.074	27.292	1.928	4.629	137.238	60.6508	1.48	0	0	0.87	0
10-F-1-3-2-Y-Y-Y.wav	6617	male	10	F	1	2	2	-0.37618	66	452.2	528.719	292.389	113.02	0.134	2.419	0.403	65.745	18.24	0.664	0.164	0.016	-4.5847	0	1058.17	4008.91	0.361619	-0.839205	0.775313	-0.548665	1.5103	0.183599	-1.1201	69.745	274.327	5.213	58.7838	58.7838	971.488	1.074	27.292	1.928	4.629	137.238	60.6508	1.48	0	0	0.87	0
10-F-1-3-2-Y-Y-Y.wav	6622	male	10	F	1	2	2	-0.37618	38	452.2	528.719	292.389	113.02	0.134	2.419	0.403	65.745	18.24	0.664	0.164	0.016	-4.5847	0	1058.17	4008.91	0.361619	-0.839205	0.775313	-0.548665	1.5103	0.183599	-1.1201	69.745	274.327	5.213	58.7838	58.7838	971.488	1.074	27.292	1.928	4.629	137.238	60.6508	1.48	0	0	0.87	0
10-F-1-3-2-Y-Y-Y.wav	6623	male	10	F	1	2	2	-0.37618	61	452.2	528.719	292.389	113.02	0.134	2.419	0.403	65.745	18.24	0.664	0.164	0.016	-4.5847	0	1058.17	4008.91	0.361619	-0.839205	0.775313	-0.548665	1.5103	0.183599	-1.1201	69.745	274.327	5.213	58.7838	58.7838	971.488	1.074	27.292	1.928	4.629	137.238	60.6508	1.48	0	0	0.87	0
10-F-1-3-2-Y-Y-Y.wav	6628	male	10	F	1	2	2	-0.37618	83	452.2	528.719	292.389	113.02	0.134	2.419	0.403	65.745	18.24	0.664	0.164	0.016	-4.5847	0	1058.17	4008.91	0.361619	-0.839205	0.775313	-0.548665	1.5103	0.183599	-1.1201	69.745	274.327	5.213	58.7838	58.7838	971.488	1.074	27.292	1.928	4.629	137.238	60.6508	1.48	0	0	0.87	0
10-F-1-3-2-Y-Y-Y.wav	6631	male	10	F	1	2	2	-0.37618	16	452.2	528.719	292.389	113.02	0.134	2.419	0.403	65.745	18.24	0.664	0.164	0.016	-4.5847	0	1058.17	4008.91	0.361619	-0.839205	0.775313	-0.548665	1.5103	0.183599	-1.1201	69.745	274.327	5.213	58.7838	58.7838	971.488	1.074	27.292	1.928	4.629	137.238	60.6508	1.48	0	0	0.87	0
10-F-1-3-2-Y-Y-Y.wav	6633	male	10	F	1	2	2	-0.37618	52	452.2	528.719	292.389	113.02	0.134	2.419	0.403	65.745	18.24	0.664	0.164	0.016	-4.5847	0	1058.17	4008.91	0.361619	-0.839205	0.775313	-0.548665	1.5103	0.183599	-1.1201	69.745	274.327	5.213	58.7838	58.7838	971.488	1.074	27.292	1.928	4.629	137.238	60.6508	1.48	0	0	0.87	0
10-F-1-3-2-Y-Y-Y.wav	6635	male	10	F	1	2	2	-0.37618	36	452.2	528.719	292.389	113.02	0.134	2.419	0.403	65.745	18.24	0.664	0.164	0.016	-4.5847	0	1058.17	4008.91	0.361619	-0.839205	0.775313	-0.548665	1.5103	0.183599	-1.1201	69.745	274.327	5.213	58.7838	58.7838	971.488	1.074	27.292	1.928	4.629	137.238	60.6508	1.48	0	0	0.87	0
10-F-1-3-2-Y-Y-Y.wav	6636	male	10	F	1	2	2	-0.37618	34	452.2	528.719	292.389	113.02	0.134	2.419	0.403	65.745	18.24	0.664	0.164	0.016	-4.5847	0	1058.17	4008.91	0.361619	-0.839205	0.775313	-0.548665	1.5103	0.183599	-1.1201	69.745	274.327	5.213	58.7838	58.7838	971.488	1.074	27.292	1.928	4.629	137.238	60.6508	1.48	0	0	0.87	0
10-F-1-3-2-Y-Y-Y.wav	6637	male	10	F	1	2	2	-0.37618	36	452.2	528.719	292.389	113.02	0.134	2.419	0.403	65.745	18.24	0.664	0.164	0.016	-4.5847	0	1058.17	4008.91	0.361619	-0.839205	0.775313	-0.548665	1.5103	0.183599	-1.1201	69.745	274.327	5.213	58.7838	58.7838	971.488	1.074	27.292	1.928	4.629	137.238	60.6508	1.48	0	0	0.87	0
10-F-1-3-2-Y-Y-Y.wav	6638	male	10	F	1	2	2	-0.37618	94	452.2	528.719	292.389	113.02	0.134	2.419	0.403	65.745	18.24	0.664	0.164	0.016	-4.5847	0	1058.17	4008.91	0.361619	-0.839205	0.775313	-0.548665	1.5103	0.183599	-1.1201	69.745	274.327	5.213	58.7838	58.7838	971.488	1.074	27.292	1.928	4.629	137.238	60.6508	1.48	0	0	0.87	0
10-F-1-3-2-Y-Y-Y.wav	6639	male	10	F	1	2	2	-0.37618	69	452.2	528.719	292.389	113.02	0.134	2.419	0.403	65.745	18.24	0.664	0.164	0.016	-4.5847	0	1058.17	4008.91	0.361619	-0.839205	0.775313	-0.548665	1.5103	0.183599	-1.1201	69.745	274.327	5.213	58.7838	58.7838	971.488	1.074	27.292	1.928	4.629	137.238	60.6508	1.48	0	0	0.87	0
10-F-1-3-2-Y-Y-Y.wav	6801	male	10	F	1	2	2	-0.37618	61	452.2	528.719	292.389	113.02	0.134	2.419	0.403	65.745	18.24	0.664	0.164	0.016	-4.5847	0	1058.17	4008.91	0.361619	-0.839205	0.775313	-0.548665	1.5103	0.183599	-1.1201	69.745	274.327	5.213	58.7838	58.7838	971.488	1.074	27.292	1.928	4.629	137.238	60.6508	1.48	0	0	0.87	0
10-F-1-3-2-Y-Y-Y.wav	6802	male	10	F	1	2	2	-0.37618	73	452.2	528.719	292.389	113.02	0.134	2.419	0.403	65.745	18.24	0.664	0.164	0.016	-4.5847	0	1058.17	4008.91	0.361619	-0.839205	0.775313	-0.548665	1.5103	0.183599	-1.1201	69.745	274.327	5.213	58.7838	58.7838	971.488	1.074	27.292	1.928	4.629	137.238	60.6508	1.48	0	0	0.87	0
10-F-1-3-2-Y-Y-Y.wav	6805	male	10	F	1	2	2	-0.37618	8	452.2	528.719	292.389	113.02	0.134	2.419	0.403	65.745	18.24	0.664	0.164	0.016	-4.5847	0	1058.17	4008.91	0.361619	-0.839205	0.775313	-0.548665	1.5103	0.183599	-1.1201	69.745	274.327	5.213	58.7838	58.7838	971.488	1.074	27.292	1.928	4.629	137.238	60.6508	1.48	0	0	0.87	0
10-F-1-3-2-Y-Y-Y.wav	6814	male	10	F	1	2	2	-0.37618	44	452.2	528.719	292.389	113.02	0.134	2.419	0.403	65.745	18.24	0.664	0.164	0.016	-4.5847	0	1058.17	4008.91	0.361619	-0.839205	0.775313	-0.548665	1.5103	0.183599	-1.1201	69.745	274.327	5.213	58.7838	58.7838	971.488	1.074	27.292	1.928	4.629	137.238	60.6508	1.48	0	0	0.87	0
10-F-1-3-2-Y-Y-Y.wav	6815	male	10	F	1	2	2	-0.37618	29	452.2	528.719	292.389	113.02	0.134	2.419	0.403	65.745	18.24	0.664	0.164	0.016	-4.5847	0	1058.17	4008.91	0.361619	-0.839205	0.775313	-0.548665	1.5103	0.183599	-1.1201	69.745	274.327	5.213	58.7838	58.7838	971.488	1.074	27.292	1.928	4.629	137.238	60.6508	1.48	0	0	0.87	0
10-F-1-3-2-Y-Y-Y.wav	6828	male	10	F	1	2	2	-0.37618	60	452.2	528.719	292.389	113.02	0.134	2.419	0.403	65.745	18.24	0.664	0.164	0.016	-4.5847	0	1058.17	4008.91	0.361619	-0.839205	0.775313	-0.548665	1.5103	0.183599	-1.1201	69.745	274.327	5.213	58.7838	58.7838	971.488	1.074	27.292	1.928	4.629	137.238	60.6508	1.48	0	0	0.87	0
10-F-1-3-2-Y-Y-Y.wav	6830	male	10	F	1	2	2	-0.37618	64	452.2	528.719	292.389	113.02	0.134	2.419	0.403	65.745	18.24	0.664	0.164	0.016	-4.5847	0	1058.17	4008.91	0.361619	-0.839205	0.775313	-0.548665	1.5103	0.183599	-1.1201	69.745	274.327	5.213	58.7838	58.7838	971.488	1.074	27.292	1.928	4.629	137.238	60.6508	1.48	0	0	0.87	0
10-F-1-3-2-Y-Y-Y.wav	6835	male	10	F	1	2	2	-0.37618	42	452.2	528.719	292.389	113.02	0.134	2.419	0.403	65.745	18.24	0.664	0.164	0.016	-4.5847	0	1058.17	4008.91	0.361619	-0.839205	0.775313	-0.548665	1.5103	0.183599	-1.1201	69.745	274.327	5.213	58.7838	58.7838	971.488	1.074	27.292	1.928	4.629	137.238	60.6508	1.48	0	0	0.87	0
10-F-1-3-2-Y-Y-Y.wav	6844	male	10	F	1	2	2	-0.37618	22	452.2	528.719	292.389	113.02	0.134	2.419	0.403	65.745	18.24	0.664	0.164	0.016	-4.5847	0	1058.17	4008.91	0.361619	-0.839205	0.775313	-0.548665	1.5103	0.183599	-1.1201	69.745	274.327	5.213	58.7838	58.7838	971.488	1.074	27.292	1.928	4.629	137.238	60.6508	1.48	0	0	0.87	0
10-F-1-3-2-Y-Y-Y.wav	6849	male	10	F	1	2	2	-0.37618	42	452.2	528.719	292.389	113.02	0.134	2.419	0.403	65.745	18.24	0.664	0.164	0.016	-4.5847	0	1058.17	4008.91	0.361619	-0.839205	0.775313	-0.548665	1.5103	0.183599	-1.1201	69.745	274.327	5.213	58.7838	58.7838	971.488	1.074	27.292	1.928	4.629	137.238	60.6508	1.48	0	0	0.87	0
10-F-1-3-2-Y-Y-Y.wav	6850	male	10	F	1	2	2	-0.37618	44	452.2	528.719	292.389	113.02	0.134	2.419	0.403	65.745	18.24	0.664	0.164	0.016	-4.5847	0	1058.17	4008.91	0.361619	-0.839205	0.775313	-0.548665	1.5103	0.183599	-1.1201	69.745	274.327	5.213	58.7838	58.7838	971.488	1.074	27.292	1.928	4.629	137.238	60.6508	1.48	0	0	0.87	0
10-F-1-3-2-Y-Y-Y.wav	6896	male	10	F	1	2	2	-0.37618	40	452.2	528.719	292.389	113.02	0.134	2.419	0.403	65.745	18.24	0.664	0.164	0.016	-4.5847	0	1058.17	4008.91	0.361619	-0.839205	0.775313	-0.548665	1.5103	0.183599	-1.1201	69.745	274.327	5.213	58.7838	58.7838	971.488	1.074	27.292	1.928	4.629	137.238	60.6508	1.48	0	0	0.87	0
10-F-1-3-2-Y-Y-Y.wav	6898	male	10	F	1	2	2	-0.37618	61	452.2	528.719	292.389	113.02	0.134	2.419	0.403	65.745	18.24	0.664	0.164	0.016	-4.5847	0	1058.17	4008.91	0.361619	-0.839205	0.775313	-0.548665	1.5103	0.183599	-1.1201	69.745	274.327	5.213	58.7838	58.7838	971.488	1.074	27.292	1.928	4.629	137.238	60.6508	1.48	0	0	0.87	0
10-F-1-3-2-Y-Y-Y.wav	6901	male	10	F	1	2	2	-0.37618	30	452.2	528.719	292.389	113.02	0.134	2.419	0.403	65.745	18.24	0.664	0.164	0.016	-4.5847	0	1058.17	4008.91	0.361619	-0.839205	0.775313	-0.548665	1.5103	0.183599	-1.1201	69.745	274.327	5.213	58.7838	58.7838	971.488	1.074	27.292	1.928	4.629	137.238	60.6508	1.48	0	0	0.87	0
10-F-1-3-2-Y-Y-Y.wav	6922	male	10	F	1	2	2	-0.37618	69	452.2	528.719	292.389	113.02	0.134	2.419	0.403	65.745	18.24	0.664	0.164	0.016	-4.5847	0	1058.17	4008.91	0.361619	-0.839205	0.775313	-0.548665	1.5103	0.183599	-1.1201	69.745	274.327	5.213	58.7838	58.7838	971.488	1.074	27.292	1.928	4.629	137.238	60.6508	1.48	0	0	0.87	0
10-F-1-3-2-Y-Y-Y.wav	6957	male	10	F	1	2	2	-0.37618	36	452.2	528.719	292.389	113.02	0.134	2.419	0.403	65.745	18.24	0.664	0.164	0.016	-4.5847	0	1058.17	4008.91	0.361619	-0.839205	0.775313	-0.548665	1.5103	0.183599	-1.1201	69.745	274.327	5.213	58.7838	58.7838	971.488	1.074	27.292	1.928	4.629	137.238	60.6508	1.48	0	0	0.87	0
10-F-2-3-1-Y-N-Y.wav	6542	female	10	F	2	1	3	-0.37618	11	497.973	714.437	402.729	-201.63	0.134	11.377	0.615	55.406	70.937	1.348	0.135	0.018	-3.11192	10.6572	1070.01	3664.75	0.361619	0.331477	-0.938012	-0.0931025	-0.822286	0.45693	-0.103781	51.406	600.638	9.822	0	10.6572	448.881	1.186	25.359	0.453	6.931	338.598	66.6723	2.252	0.24	0	0	0
10-F-2-3-1-Y-N-Y.wav	6543	female	10	F	2	1	3	-0.37618	2	497.973	714.437	402.729	-201.63	0.134	11.377	0.615	55.406	70.937	1.348	0.135	0.018	-3.11192	10.6572	1070.01	3664.75	0.361619	0.331477	-0.938012	-0.0931025	-0.822286	0.45693	-0.103781	51.406	600.638	9.822	0	10.6572	448.881	1.186	25.359	0.453	6.931	338.598	66.6723	2.252	0.24	0	0	0
10-F-2-3-1-Y-N-Y.wav	6544	female	10	F	2	1	3	-0.37618	3	497.973	714.437	402.729	-201.63	0.134	11.377	0.615	55.406	70.937	1.348	0.135	0.018	-3.11192	10.6572	1070.01	3664.75	0.361619	0.331477	-0.938012	-0.0931025	-0.822286	0.45693	-0.103781	51.406	600.638	9.822	0	10.6572	448.881	1.186	25.359	0.453	6.931	338.598	66.6723	2.252	0.24	0	0	0
10-F-2-3-1-Y-N-Y.wav	6560	female	10	F	2	1	3	-0.37618	42	497.973	714.437	402.729	-201.63	0.134	11.377	0.615	55.406	70.937	1.348	0.135	0.018	-3.11192	10.6572	1070.01	3664.75	0.361619	0.331477	-0.938012	-0.0931025	-0.822286	0.45693	-0.103781	51.406	600.638	9.822	0	10.6572	448.881	1.186	25.359	0.453	6.931	338.598	66.6723	2.252	0.24	0	0	0
10-F-2-3-1-Y-N-Y.wav	6624	female	10	F	2	1	3	-0.37618	14	497.973	714.437	402.729	-201.63	0.134	11.377	0.615	55.406	70.937	1.348	0.135	0.018	-3.11192	10.6572	1070.01	3664.75	0.361619	0.331477	-0.938012	-0.0931025	-0.822286	0.45693	-0.103781	51.406	600.638	9.822	0	10.6572	448.881	1.186	25.359	0.453	6.931	338.598	66.6723	2.252	0.24	0	0	0
10-F-2-3-1-Y-N-Y.wav	6626	female	10	F	2	1	3	-0.37618	22	497.973	714.437	402.729	-201.63	0.134	11.377	0.615	55.406	70.937	1.348	0.135	0.018	-3.11192	10.6572	1070.01	3664.75	0.361619	0.331477	-0.938012	-0.0931025	-0.822286	0.45693	-0.103781	51.406	600.638	9.822	0	10.6572	448.881	1.186	25.359	0.453	6.931	338.598	66.6723	2.252	0.24	0	0	0
10-F-2-3-1-Y-N-Y.wav	6627	female	10	F	2	1	3	-0.37618	13	497.973	714.437	402.729	-201.63	0.134	11.377	0.615	55.406	70.937	1.348	0.135	0.018	-3.11192	10.6572	1070.01	3664.75	0.361619	0.331477	-0.938012	-0.0931025	-0.822286	0.45693	-0.103781	51.406	600.638	9.822	0	10.6572	448.881	1.186	25.359	0.453	6.931	338.598	66.6723	2.252	0.24	0	0	0
10-F-2-3-1-Y-N-Y.wav	6630	female	10	F	2	1	3	-0.37618	35	497.973	714.437	402.729	-201.63	0.134	11.377	0.615	55.406	70.937	1.348	0.135	0.018	-3.11192	10.6572	1070.01	3664.75	0.361619	0.331477	-0.938012	-0.0931025	-0.822286	0.45693	-0.103781	51.406	600.638	9.822	0	10.6572	448.881	1.186	25.359	0.453	6.931	338.598	66.6723	2.252	0.24	0	0	0
10-F-2-3-1-Y-N-Y.wav	6662	female	10	F	2	1	3	-0.37618	100	497.973	714.437	402.729	-201.63	0.134	11.377	0.615	55.406	70.937	1.348	0.135	0.018	-3.11192	10.6572	1070.01	3664.75	0.361619	0.331477	-0.938012	-0.0931025	-0.822286	0.45693	-0.103781	51.406	600.638	9.822	0	10.6572	448.881	1.186	25.359	0.453	6.931	338.598	66.6723	2.252	0.24	0	0	0
10-F-2-3-1-Y-N-Y.wav	6786	female	10	F	2	1	3	-0.37618	9	497.973	714.437	402.729	-201.63	0.134	11.377	0.615	55.406	70.937	1.348	0.135	0.018	-3.11192	10.6572	1070.01	3664.75	0.361619	0.331477	-0.938012	-0.0931025	-0.822286	0.45693	-0.103781	51.406	600.638	9.822	0	10.6572	448.881	1.186	25.359	0.453	6.931	338.598	66.6723	2.252	0.24	0	0	0
10-F-2-3-1-Y-N-Y.wav	6787	female	10	F	2	1	3	-0.37618	2	497.973	714.437	402.729	-201.63	0.134	11.377	0.615	55.406	70.937	1.348	0.135	0.018	-3.11192	10.6572	1070.01	3664.75	0.361619	0.331477	-0.938012	-0.0931025	-0.822286	0.45693	-0.103781	51.406	600.638	9.822	0	10.6572	448.881	1.186	25.359	0.453	6.931	338.598	66.6723	2.252	0.24	0	0	0
10-F-2-3-1-Y-N-Y.wav	6788	female	10	F	2	1	3	-0.37618	0	497.973	714.437	402.729	-201.63	0.134	11.377	0.615	55.406	70.937	1.348	0.135	0.018	-3.11192	10.6572	1070.01	3664.75	0.361619	0.331477	-0.938012	-0.0931025	-0.822286	0.45693	-0.103781	51.406	600.638	9.822	0	10.6572	448.881	1.186	25.359	0.453	6.931	338.598	66.6723	2.252	0.24	0	0	0
10-F-2-3-1-Y-N-Y.wav	6791	female	10	F	2	1	3	-0.37618	0	497.973	714.437	402.729	-201.63	0.134	11.377	0.615	55.406	70.937	1.348	0.135	0.018	-3.11192	10.6572	1070.01	3664.75	0.361619	0.331477	-0.938012	-0.0931025	-0.822286	0.45693	-0.103781	51.406	600.638	9.822	0	10.6572	448.881	1.186	25.359	0.453	6.931	338.598	66.6723	2.252	0.24	0	0	0
10-F-2-3-1-Y-N-Y.wav	6792	female	10	F	2	1	3	-0.37618	24	497.973	714.437	402.729	-201.63	0.134	11.377	0.615	55.406	70.937	1.348	0.135	0.018	-3.11192	10.6572	1070.01	3664.75	0.361619	0.331477	-0.938012	-0.0931025	-0.822286	0.45693	-0.103781	51.406	600.638	9.822	0	10.6572	448.881	1.186	25.359	0.453	6.931	338.598	66.6723	2.252	0.24	0	0	0
10-F-2-3-1-Y-N-Y.wav	6795	female	10	F	2	1	3	-0.37618	24	497.973	714.437	402.729	-201.63	0.134	11.377	0.615	55.406	70.937	1.348	0.135	0.018	-3.11192	10.6572	1070.01	3664.75	0.361619	0.331477	-0.938012	-0.0931025	-0.822286	0.45693	-0.103781	51.406	600.638	9.822	0	10.6572	448.881	1.186	25.359	0.453	6.931	338.598	66.6723	2.252	0.24	0	0	0
10-F-2-3-1-Y-N-Y.wav	6796	female	10	F	2	1	3	-0.37618	34	497.973	714.437	402.729	-201.63	0.134	11.377	0.615	55.406	70.937	1.348	0.135	0.018	-3.11192	10.6572	1070.01	3664.75	0.361619	0.331477	-0.938012	-0.0931025	-0.822286	0.45693	-0.103781	51.406	600.638	9.822	0	10.6572	448.881	1.186	25.359	0.453	6.931	338.598	66.6723	2.252	0.24	0	0	0
10-F-2-3-1-Y-N-Y.wav	6798	female	10	F	2	1	3	-0.37618	9	497.973	714.437	402.729	-201.63	0.134	11.377	0.615	55.406	70.937	1.348	0.135	0.018	-3.11192	10.6572	1070.01	3664.75	0.361619	0.331477	-0.938012	-0.0931025	-0.822286	0.45693	-0.103781	51.406	600.638	9.822	0	10.6572	448.881	1.186	25.359	0.453	6.931	338.598	66.6723	2.252	0.24	0	0	0
10-F-2-3-1-Y-N-Y.wav	6811	female	10	F	2	1	3	-0.37618	0	497.973	714.437	402.729	-201.63	0.134	11.377	0.615	55.406	70.937	1.348	0.135	0.018	-3.11192	10.6572	1070.01	3664.75	0.361619	0.331477	-0.938012	-0.0931025	-0.822286	0.45693	-0.103781	51.406	600.638	9.822	0	10.6572	448.881	1.186	25.359	0.453	6.931	338.598	66.6723	2.252	0.24	0	0	0
10-F-2-3-1-Y-N-Y.wav	6819	female	10	F	2	1	3	-0.37618	8	497.973	714.437	402.729	-201.63	0.134	11.377	0.615	55.406	70.937	1.348	0.135	0.018	-3.11192	10.6572	1070.01	3664.75	0.361619	0.331477	-0.938012	-0.0931025	-0.822286	0.45693	-0.103781	51.406	600.638	9.822	0	10.6572	448.881	1.186	25.359	0.453	6.931	338.598	66.6723	2.252	0.24	0	0	0
10-F-2-3-1-Y-N-Y.wav	6824	female	10	F	2	1	3	-0.37618	5	497.973	714.437	402.729	-201.63	0.134	11.377	0.615	55.406	70.937	1.348	0.135	0.018	-3.11192	10.6572	1070.01	3664.75	0.361619	0.331477	-0.938012	-0.0931025	-0.822286	0.45693	-0.103781	51.406	600.638	9.822	0	10.6572	448.881	1.186	25.359	0.453	6.931	338.598	66.6723	2.252	0.24	0	0	0
10-F-2-3-1-Y-N-Y.wav	6825	female	10	F	2	1	3	-0.37618	34	497.973	714.437	402.729	-201.63	0.134	11.377	0.615	55.406	70.937	1.348	0.135	0.018	-3.11192	10.6572	1070.01	3664.75	0.361619	0.331477	-0.938012	-0.0931025	-0.822286	0.45693	-0.103781	51.406	600.638	9.822	0	10.6572	448.881	1.186	25.359	0.453	6.931	338.598	66.6723	2.252	0.24	0	0	0
10-F-2-3-1-Y-N-Y.wav	6826	female	10	F	2	1	3	-0.37618	52	497.973	714.437	402.729	-201.63	0.134	11.377	0.615	55.406	70.937	1.348	0.135	0.018	-3.11192	10.6572	1070.01	3664.75	0.361619	0.331477	-0.938012	-0.0931025	-0.822286	0.45693	-0.103781	51.406	600.638	9.822	0	10.6572	448.881	1.186	25.359	0.453	6.931	338.598	66.6723	2.252	0.24	0	0	0
10-F-2-3-1-Y-N-Y.wav	6829	female	10	F	2	1	3	-0.37618	22	497.973	714.437	402.729	-201.63	0.134	11.377	0.615	55.406	70.937	1.348	0.135	0.018	-3.11192	10.6572	1070.01	3664.75	0.361619	0.331477	-0.938012	-0.0931025	-0.822286	0.45693	-0.103781	51.406	600.638	9.822	0	10.6572	448.881	1.186	25.359	0.453	6.931	338.598	66.6723	2.252	0.24	0	0	0
10-F-2-3-1-Y-N-Y.wav	6833	female	10	F	2	1	3	-0.37618	0	497.973	714.437	402.729	-201.63	0.134	11.377	0.615	55.406	70.937	1.348	0.135	0.018	-3.11192	10.6572	1070.01	3664.75	0.361619	0.331477	-0.938012	-0.0931025	-0.822286	0.45693	-0.103781	51.406	600.638	9.822	0	10.6572	448.881	1.186	25.359	0.453	6.931	338.598	66.6723	2.252	0.24	0	0	0
10-F-2-3-1-Y-N-Y.wav	6837	female	10	F	2	1	3	-0.37618	55	497.973	714.437	402.729	-201.63	0.134	11.377	0.615	55.406	70.937	1.348	0.135	0.018	-3.11192	10.6572	1070.01	3664.75	0.361619	0.331477	-0.938012	-0.0931025	-0.822286	0.45693	-0.103781	51.406	600.638	9.822	0	10.6572	448.881	1.186	25.359	0.453	6.931	338.598	66.6723	2.252	0.24	0	0	0
10-F-2-3-1-Y-N-Y.wav	6854	female	10	F	2	1	3	-0.37618	59	497.973	714.437	402.729	-201.63	0.134	11.377	0.615	55.406	70.937	1.348	0.135	0.018	-3.11192	10.6572	1070.01	3664.75	0.361619	0.331477	-0.938012	-0.0931025	-0.822286	0.45693	-0.103781	51.406	600.638	9.822	0	10.6572	448.881	1.186	25.359	0.453	6.931	338.598	66.6723	2.252	0.24	0	0	0
10-F-2-3-1-Y-N-Y.wav	6859	female	10	F	2	1	3	-0.37618	22	497.973	714.437	402.729	-201.63	0.134	11.377	0.615	55.406	70.937	1.348	0.135	0.018	-3.11192	10.6572	1070.01	3664.75	0.361619	0.331477	-0.938012	-0.0931025	-0.822286	0.45693	-0.103781	51.406	600.638	9.822	0	10.6572	448.881	1.186	25.359	0.453	6.931	338.598	66.6723	2.252	0.24	0	0	0
10-F-2-3-1-Y-N-Y.wav	6895	female	10	F	2	1	3	-0.37618	33	497.973	714.437	402.729	-201.63	0.134	11.377	0.615	55.406	70.937	1.348	0.135	0.018	-3.11192	10.6572	1070.01	3664.75	0.361619	0.331477	-0.938012	-0.0931025	-0.822286	0.45693	-0.103781	51.406	600.638	9.822	0	10.6572	448.881	1.186	25.359	0.453	6.931	338.598	66.6723	2.252	0.24	0	0	0
10-F-2-3-1-Y-N-Y.wav	6905	female	10	F	2	1	3	-0.37618	0	497.973	714.437	402.729	-201.63	0.134	11.377	0.615	55.406	70.937	1.348	0.135	0.018	-3.11192	10.6572	1070.01	3664.75	0.361619	0.331477	-0.938012	-0.0931025	-0.822286	0.45693	-0.103781	51.406	600.638	9.822	0	10.6572	448.881	1.186	25.359	0.453	6.931	338.598	66.6723	2.252	0.24	0	0	0
10-F-2-3-1-Y-N-Y.wav	6909	female	10	F	2	1	3	-0.37618	0	497.973	714.437	402.729	-201.63	0.134	11.377	0.615	55.406	70.937	1.348	0.135	0.018	-3.11192	10.6572	1070.01	3664.75	0.361619	0.331477	-0.938012	-0.0931025	-0.822286	0.45693	-0.103781	51.406	600.638	9.822	0	10.6572	448.881	1.186	25.359	0.453	6.931	338.598	66.6723	2.252	0.24	0	0	0
10-F-2-3-1-Y-N-Y.wav	6910	female	10	F	2	1	3	-0.37618	9	497.973	714.437	402.729	-201.63	0.134	11.377	0.615	55.406	70.937	1.348	0.135	0.018	-3.11192	10.6572	1070.01	3664.75	0.361619	0.331477	-0.938012	-0.0931025	-0.822286	0.45693	-0.103781	51.406	600.638	9.822	0	10.6572	448.881	1.186	25.359	0.453	6.931	338.598	66.6723	2.252	0.24	0	0	0
10-F-2-3-1-Y-N-Y.wav	6914	female	10	F	2	1	3	-0.37618	28	497.973	714.437	402.729	-201.63	0.134	11.377	0.615	55.406	70.937	1.348	0.135	0.018	-3.11192	10.6572	1070.01	3664.75	0.361619	0.331477	-0.938012	-0.0931025	-0.822286	0.45693	-0.103781	51.406	600.638	9.822	0	10.6572	448.881	1.186	25.359	0.453	6.931	338.598	66.6723	2.252	0.24	0	0	0
10-F-2-3-1-Y-N-Y.wav	6919	female	10	F	2	1	3	-0.37618	3	497.973	714.437	402.729	-201.63	0.134	11.377	0.615	55.406	70.937	1.348	0.135	0.018	-3.11192	10.6572	1070.01	3664.75	0.361619	0.331477	-0.938012	-0.0931025	-0.822286	0.45693	-0.103781	51.406	600.638	9.822	0	10.6572	448.881	1.186	25.359	0.453	6.931	338.598	66.6723	2.252	0.24	0	0	0
10-F-2-3-1-Y-N-Y.wav	6934	female	10	F	2	1	3	-0.37618	56	497.973	714.437	402.729	-201.63	0.134	11.377	0.615	55.406	70.937	1.348	0.135	0.018	-3.11192	10.6572	1070.01	3664.75	0.361619	0.331477	-0.938012	-0.0931025	-0.822286	0.45693	-0.103781	51.406	600.638	9.822	0	10.6572	448.881	1.186	25.359	0.453	6.931	338.598	66.6723	2.252	0.24	0	0	0
10-F-2-3-1-Y-N-Y.wav	6937	female	10	F	2	1	3	-0.37618	13	497.973	714.437	402.729	-201.63	0.134	11.377	0.615	55.406	70.937	1.348	0.135	0.018	-3.11192	10.6572	1070.01	3664.75	0.361619	0.331477	-0.938012	-0.0931025	-0.822286	0.45693	-0.103781	51.406	600.638	9.822	0	10.6572	448.881	1.186	25.359	0.453	6.931	338.598	66.6723	2.252	0.24	0	0	0
10-F-2-3-1-Y-N-Y.wav	6939	female	10	F	2	1	3	-0.37618	11	497.973	714.437	402.729	-201.63	0.134	11.377	0.615	55.406	70.937	1.348	0.135	0.018	-3.11192	10.6572	1070.01	3664.75	0.361619	0.331477	-0.938012	-0.0931025	-0.822286	0.45693	-0.103781	51.406	600.638	9.822	0	10.6572	448.881	1.186	25.359	0.453	6.931	338.598	66.6723	2.252	0.24	0	0	0
10-F-2-3-1-Y-N-Y.wav	6940	female	10	F	2	1	3	-0.37618	2	497.973	714.437	402.729	-201.63	0.134	11.377	0.615	55.406	70.937	1.348	0.135	0.018	-3.11192	10.6572	1070.01	3664.75	0.361619	0.331477	-0.938012	-0.0931025	-0.822286	0.45693	-0.103781	51.406	600.638	9.822	0	10.6572	448.881	1.186	25.359	0.453	6.931	338.598	66.6723	2.252	0.24	0	0	0
10-F-2-3-1-Y-N-Y.wav	6942	female	10	F	2	1	3	-0.37618	25	497.973	714.437	402.729	-201.63	0.134	11.377	0.615	55.406	70.937	1.348	0.135	0.018	-3.11192	10.6572	1070.01	3664.75	0.361619	0.331477	-0.938012	-0.0931025	-0.822286	0.45693	-0.103781	51.406	600.638	9.822	0	10.6572	448.881	1.186	25.359	0.453	6.931	338.598	66.6723	2.252	0.24	0	0	0
10-F-2-3-1-Y-N-Y.wav	6946	female	10	F	2	1	3	-0.37618	7	497.973	714.437	402.729	-201.63	0.134	11.377	0.615	55.406	70.937	1.348	0.135	0.018	-3.11192	10.6572	1070.01	3664.75	0.361619	0.331477	-0.938012	-0.0931025	-0.822286	0.45693	-0.103781	51.406	600.638	9.822	0	10.6572	448.881	1.186	25.359	0.453	6.931	338.598	66.6723	2.252	0.24	0	0	0
10-F-2-3-1-Y-N-Y.wav	6956	female	10	F	2	1	3	-0.37618	32	497.973	714.437	402.729	-201.63	0.134	11.377	0.615	55.406	70.937	1.348	0.135	0.018	-3.11192	10.6572	1070.01	3664.75	0.361619	0.331477	-0.938012	-0.0931025	-0.822286	0.45693	-0.103781	51.406	600.638	9.822	0	10.6572	448.881	1.186	25.359	0.453	6.931	338.598	66.6723	2.252	0.24	0	0	0
10-F-2-3-1-Y-N-Y.wav	6539	male	10	F	2	1	3	-0.37618	58	497.973	714.437	402.729	-201.63	0.134	11.377	0.615	55.406	70.937	1.348	0.135	0.018	-3.11192	10.6572	1070.01	3664.75	0.361619	0.331477	-0.938012	-0.0931025	-0.822286	0.45693	-0.103781	51.406	600.638	9.822	0	10.6572	448.881	1.186	25.359	0.453	6.931	338.598	66.6723	2.252	0.24	0	0	0
10-F-2-3-1-Y-N-Y.wav	6540	male	10	F	2	1	3	-0.37618	11	497.973	714.437	402.729	-201.63	0.134	11.377	0.615	55.406	70.937	1.348	0.135	0.018	-3.11192	10.6572	1070.01	3664.75	0.361619	0.331477	-0.938012	-0.0931025	-0.822286	0.45693	-0.103781	51.406	600.638	9.822	0	10.6572	448.881	1.186	25.359	0.453	6.931	338.598	66.6723	2.252	0.24	0	0	0
10-F-2-3-1-Y-N-Y.wav	6541	male	10	F	2	1	3	-0.37618	28	497.973	714.437	402.729	-201.63	0.134	11.377	0.615	55.406	70.937	1.348	0.135	0.018	-3.11192	10.6572	1070.01	3664.75	0.361619	0.331477	-0.938012	-0.0931025	-0.822286	0.45693	-0.103781	51.406	600.638	9.822	0	10.6572	448.881	1.186	25.359	0.453	6.931	338.598	66.6723	2.252	0.24	0	0	0
10-F-2-3-1-Y-N-Y.wav	6549	male	10	F	2	1	3	-0.37618	3	497.973	714.437	402.729	-201.63	0.134	11.377	0.615	55.406	70.937	1.348	0.135	0.018	-3.11192	10.6572	1070.01	3664.75	0.361619	0.331477	-0.938012	-0.0931025	-0.822286	0.45693	-0.103781	51.406	600.638	9.822	0	10.6572	448.881	1.186	25.359	0.453	6.931	338.598	66.6723	2.252	0.24	0	0	0
10-F-2-3-1-Y-N-Y.wav	6556	male	10	F	2	1	3	-0.37618	36	497.973	714.437	402.729	-201.63	0.134	11.377	0.615	55.406	70.937	1.348	0.135	0.018	-3.11192	10.6572	1070.01	3664.75	0.361619	0.331477	-0.938012	-0.0931025	-0.822286	0.45693	-0.103781	51.406	600.638	9.822	0	10.6572	448.881	1.186	25.359	0.453	6.931	338.598	66.6723	2.252	0.24	0	0	0
10-F-2-3-1-Y-N-Y.wav	6597	male	10	F	2	1	3	-0.37618	3	497.973	714.437	402.729	-201.63	0.134	11.377	0.615	55.406	70.937	1.348	0.135	0.018	-3.11192	10.6572	1070.01	3664.75	0.361619	0.331477	-0.938012	-0.0931025	-0.822286	0.45693	-0.103781	51.406	600.638	9.822	0	10.6572	448.881	1.186	25.359	0.453	6.931	338.598	66.6723	2.252	0.24	0	0	0
10-F-2-3-1-Y-N-Y.wav	6602	male	10	F	2	1	3	-0.37618	21	497.973	714.437	402.729	-201.63	0.134	11.377	0.615	55.406	70.937	1.348	0.135	0.018	-3.11192	10.6572	1070.01	3664.75	0.361619	0.331477	-0.938012	-0.0931025	-0.822286	0.45693	-0.103781	51.406	600.638	9.822	0	10.6572	448.881	1.186	25.359	0.453	6.931	338.598	66.6723	2.252	0.24	0	0	0
10-F-2-3-1-Y-N-Y.wav	6603	male	10	F	2	1	3	-0.37618	1	497.973	714.437	402.729	-201.63	0.134	11.377	0.615	55.406	70.937	1.348	0.135	0.018	-3.11192	10.6572	1070.01	3664.75	0.361619	0.331477	-0.938012	-0.0931025	-0.822286	0.45693	-0.103781	51.406	600.638	9.822	0	10.6572	448.881	1.186	25.359	0.453	6.931	338.598	66.6723	2.252	0.24	0	0	0
10-F-2-3-1-Y-N-Y.wav	6604	male	10	F	2	1	3	-0.37618	4	497.973	714.437	402.729	-201.63	0.134	11.377	0.615	55.406	70.937	1.348	0.135	0.018	-3.11192	10.6572	1070.01	3664.75	0.361619	0.331477	-0.938012	-0.0931025	-0.822286	0.45693	-0.103781	51.406	600.638	9.822	0	10.6572	448.881	1.186	25.359	0.453	6.931	338.598	66.6723	2.252	0.24	0	0	0
10-F-2-3-1-Y-N-Y.wav	6606	male	10	F	2	1	3	-0.37618	6	497.973	714.437	402.729	-201.63	0.134	11.377	0.615	55.406	70.937	1.348	0.135	0.018	-3.11192	10.6572	1070.01	3664.75	0.361619	0.331477	-0.938012	-0.0931025	-0.822286	0.45693	-0.103781	51.406	600.638	9.822	0	10.6572	448.881	1.186	25.359	0.453	6.931	338.598	66.6723	2.252	0.24	0	0	0
10-F-2-3-1-Y-N-Y.wav	6607	male	10	F	2	1	3	-0.37618	24	497.973	714.437	402.729	-201.63	0.134	11.377	0.615	55.406	70.937	1.348	0.135	0.018	-3.11192	10.6572	1070.01	3664.75	0.361619	0.331477	-0.938012	-0.0931025	-0.822286	0.45693	-0.103781	51.406	600.638	9.822	0	10.6572	448.881	1.186	25.359	0.453	6.931	338.598	66.6723	2.252	0.24	0	0	0
10-F-2-3-1-Y-N-Y.wav	6609	male	10	F	2	1	3	-0.37618	12	497.973	714.437	402.729	-201.63	0.134	11.377	0.615	55.406	70.937	1.348	0.135	0.018	-3.11192	10.6572	1070.01	3664.75	0.361619	0.331477	-0.938012	-0.0931025	-0.822286	0.45693	-0.103781	51.406	600.638	9.822	0	10.6572	448.881	1.186	25.359	0.453	6.931	338.598	66.6723	2.252	0.24	0	0	0
10-F-2-3-1-Y-N-Y.wav	6612	male	10	F	2	1	3	-0.37618	27	497.973	714.437	402.729	-201.63	0.134	11.377	0.615	55.406	70.937	1.348	0.135	0.018	-3.11192	10.6572	1070.01	3664.75	0.361619	0.331477	-0.938012	-0.0931025	-0.822286	0.45693	-0.103781	51.406	600.638	9.822	0	10.6572	448.881	1.186	25.359	0.453	6.931	338.598	66.6723	2.252	0.24	0	0	0
10-F-2-3-1-Y-N-Y.wav	6613	male	10	F	2	1	3	-0.37618	22	497.973	714.437	402.729	-201.63	0.134	11.377	0.615	55.406	70.937	1.348	0.135	0.018	-3.11192	10.6572	1070.01	3664.75	0.361619	0.331477	-0.938012	-0.0931025	-0.822286	0.45693	-0.103781	51.406	600.638	9.822	0	10.6572	448.881	1.186	25.359	0.453	6.931	338.598	66.6723	2.252	0.24	0	0	0
10-F-2-3-1-Y-N-Y.wav	6615	male	10	F	2	1	3	-0.37618	1	497.973	714.437	402.729	-201.63	0.134	11.377	0.615	55.406	70.937	1.348	0.135	0.018	-3.11192	10.6572	1070.01	3664.75	0.361619	0.331477	-0.938012	-0.0931025	-0.822286	0.45693	-0.103781	51.406	600.638	9.822	0	10.6572	448.881	1.186	25.359	0.453	6.931	338.598	66.6723	2.252	0.24	0	0	0
10-F-2-3-1-Y-N-Y.wav	6617	male	10	F	2	1	3	-0.37618	33	497.973	714.437	402.729	-201.63	0.134	11.377	0.615	55.406	70.937	1.348	0.135	0.018	-3.11192	10.6572	1070.01	3664.75	0.361619	0.331477	-0.938012	-0.0931025	-0.822286	0.45693	-0.103781	51.406	600.638	9.822	0	10.6572	448.881	1.186	25.359	0.453	6.931	338.598	66.6723	2.252	0.24	0	0	0
10-F-2-3-1-Y-N-Y.wav	6622	male	10	F	2	1	3	-0.37618	8	497.973	714.437	402.729	-201.63	0.134	11.377	0.615	55.406	70.937	1.348	0.135	0.018	-3.11192	10.6572	1070.01	3664.75	0.361619	0.331477	-0.938012	-0.0931025	-0.822286	0.45693	-0.103781	51.406	600.638	9.822	0	10.6572	448.881	1.186	25.359	0.453	6.931	338.598	66.6723	2.252	0.24	0	0	0
10-F-2-3-1-Y-N-Y.wav	6623	male	10	F	2	1	3	-0.37618	11	497.973	714.437	402.729	-201.63	0.134	11.377	0.615	55.406	70.937	1.348	0.135	0.018	-3.11192	10.6572	1070.01	3664.75	0.361619	0.331477	-0.938012	-0.0931025	-0.822286	0.45693	-0.103781	51.406	600.638	9.822	0	10.6572	448.881	1.186	25.359	0.453	6.931	338.598	66.6723	2.252	0.24	0	0	0
10-F-2-3-1-Y-N-Y.wav	6628	male	10	F	2	1	3	-0.37618	13	497.973	714.437	402.729	-201.63	0.134	11.377	0.615	55.406	70.937	1.348	0.135	0.018	-3.11192	10.6572	1070.01	3664.75	0.361619	0.331477	-0.938012	-0.0931025	-0.822286	0.45693	-0.103781	51.406	600.638	9.822	0	10.6572	448.881	1.186	25.359	0.453	6.931	338.598	66.6723	2.252	0.24	0	0	0
10-F-2-3-1-Y-N-Y.wav	6631	male	10	F	2	1	3	-0.37618	0	497.973	714.437	402.729	-201.63	0.134	11.377	0.615	55.406	70.937	1.348	0.135	0.018	-3.11192	10.6572	1070.01	3664.75	0.361619	0.331477	-0.938012	-0.0931025	-0.822286	0.45693	-0.103781	51.406	600.638	9.822	0	10.6572	448.881	1.186	25.359	0.453	6.931	338.598	66.6723	2.252	0.24	0	0	0
10-F-2-3-1-Y-N-Y.wav	6633	male	10	F	2	1	3	-0.37618	7	497.973	714.437	402.729	-201.63	0.134	11.377	0.615	55.406	70.937	1.348	0.135	0.018	-3.11192	10.6572	1070.01	3664.75	0.361619	0.331477	-0.938012	-0.0931025	-0.822286	0.45693	-0.103781	51.406	600.638	9.822	0	10.6572	448.881	1.186	25.359	0.453	6.931	338.598	66.6723	2.252	0.24	0	0	0
10-F-2-3-1-Y-N-Y.wav	6635	male	10	F	2	1	3	-0.37618	29	497.973	714.437	402.729	-201.63	0.134	11.377	0.615	55.406	70.937	1.348	0.135	0.018	-3.11192	10.6572	1070.01	3664.75	0.361619	0.331477	-0.938012	-0.0931025	-0.822286	0.45693	-0.103781	51.406	600.638	9.822	0	10.6572	448.881	1.186	25.359	0.453	6.931	338.598	66.6723	2.252	0.24	0	0	0
10-F-2-3-1-Y-N-Y.wav	6636	male	10	F	2	1	3	-0.37618	39	497.973	714.437	402.729	-201.63	0.134	11.377	0.615	55.406	70.937	1.348	0.135	0.018	-3.11192	10.6572	1070.01	3664.75	0.361619	0.331477	-0.938012	-0.0931025	-0.822286	0.45693	-0.103781	51.406	600.638	9.822	0	10.6572	448.881	1.186	25.359	0.453	6.931	338.598	66.6723	2.252	0.24	0	0	0
10-F-2-3-1-Y-N-Y.wav	6637	male	10	F	2	1	3	-0.37618	13	497.973	714.437	402.729	-201.63	0.134	11.377	0.615	55.406	70.937	1.348	0.135	0.018	-3.11192	10.6572	1070.01	3664.75	0.361619	0.331477	-0.938012	-0.0931025	-0.822286	0.45693	-0.103781	51.406	600.638	9.822	0	10.6572	448.881	1.186	25.359	0.453	6.931	338.598	66.6723	2.252	0.24	0	0	0
[truncated: 18,768 more rows]
[truncated: 40 more columns]

## Sheet: Height
stimulus_ID	listener_ID	listener_sex	Vocaliser_ID	Vocaliser_Sex	Agg1_or_Fear2	Speech1_or_Vox2	Stimulus_Code_DFA	ZHEIGHT	height_rating	meanF0	maxF0	minF0	startminusendF0	F0CV	inflex	inflex2	meanAMP_listener	ptmaxAMP	iNTCV	shimmer	jitter	wiener_entropy	AM_percent	spectralCOG	domfreq_F4	FAC1_1	FAC2_1	FAC3_1	FAC4_1	FAC5_1	FAC6_1	FAC7_1	shimmer_1	duration	duration_nosilence	voicedpercentage	voiced_percentage_nosilence	meanAMP	Mas	harm	DC_percent	NLP_percent	domfreq_spectrum	F0STDEV	F0sumvar	iNTrange	iNTratio	iNTSD	iNTsumvar
[truncated: 10,888 more rows]
[truncated: 59 more columns]
